# Supplementary material for: A Regulated Response to Impaired Respiration Slows Behavioral Rates and Increases Lifespan in Caenorhabditis elegans
Source: PLoS Genet. 2009 Apr 10;5(4):e1000450. doi: 10.1371/journal.pgen.1000450 (PMC2660839; doi:10.1371/journal.pgen.1000450)
Supplement: Table S1 — RNAi inhibition of the top 75 up-regulated genes in clk-1 mutants. Out of 75, we successfully completed two lifespans for 63 genes, over 4 different time periods (each experiment is represented by a different color). A. Table S1A shows the control lifespans for each experiment plotted as percent clk-1(−) longevity difference relative to WT (2nd line) or percent WT longevity difference relative to clk-1(−) (4th line). B. Table S1B includes the lifespan data for the different RNAi experiments and is shown as percent longevity difference relative to clk-1(−). Calculated as: clk-1(−) control longevity minus RNAi treatment longevity divided by clk-1(−) control longevity. (0.03 MB XLS) [file pgen.1000450.s006.xls]

## Sheet: Sheet1
		Supplemental Table 1 - RNAi inhibition of the top 75 up-regulated genes in clk-1 mutants.
		Supplemental Table 1A
			Experiment A		Experiment B		Experiment C		Experiment D
		Treatment	% extension to WT	p-value	% extension to WT	p-value	% extension to WT	p-value	% extension to WT	p-value
		clk-1 control	0.15	p<0.0001	0.33	p<0.0001	0.23	p<0.0001	0.36	p<0.0001
		Treatment	% shortening to clk-1 on vector *	p-value	% shortening to clk-1 on vector *	p-value	% shortening to clk-1 on vector *	p-value	% shortening to clk-1 on vector *	p-value
		WT control	13% lower	p<0.0001	25% lower	p<0.0001	19% lower	p<0.0001	31% lower	p<0.0001
		* "% shortening to clk-1 on vector" is obtained by: (clk-1 controls mean lifespan) minus (Treatment mean lifespan) divided by (clk-1 controls mean lifespan)
		Supplemental Table 1B
		RNAi Treatment	% shortening to clk-1 on vector *	p-value	% shortening to clk-1 on vector *	p-value	Retested?
		F01D4.1	10% decrease	p=0.0001	4% decrease	p=0.02	Yes
		F40B1.1	12% decrease	p=0.0001	4% decrease	p=0.03	Yes
	aqp-1	F32A5.5a	12% decrease	p<0.0001	10% decrease	p=0.001	Yes
	fstr-1/2	F57F4.3	16% decrease	p<0.0001	4% decrease	p=0.03	Yes
		T22B7.7	4% decrease	p=0.03	24% decrease	p<0.0001	Yes
		F28F8.2	6% decrease	NS	15% decrease	p=0.0008	Yes
		C38D9.2	6% decrease	NS	9% decrease	p=0.0096	Yes
		R119.3	17% decrease	p<0.0001	5% ext	p=0.0001	No
		C25E10.8	7% decrease	p=0.063	6% increase	p=0.02	No
		T08B1.3	11% decrease	p=0.0001	10% increase	0.01	No
		K09E3.4	19% decrease	p=0,001	25% increase	<0.0001	No
		C34D10.2	11% increase	p=0.0002	10% decrease	p=0.0003	No
		F46G10.6	12% increase	p=0.0002	10% decrease	p<0.0001	No
		Y40B10A.2	4% decrease	p=0.002	No difference	NS	No
		C05G6.2	5% decrease	p=0.03	No difference	NS	No
		ZK488.2	9% decrease	p=0.003	No difference	NS	No
		K08F4.7	23% decrease	p<0.0001	No difference	NS	No
		C07G1.7	3% decrease	p=0.0001	No difference	NS	No
		T14B4.5	10% decrease	p=0.0005	No difference	NS	No
		F28A12.4	14% decrease	p=0.0033	No difference	NS	No
		K04H4.2b	7% decrease	p=0.0003	No difference	NS	No
		F32B5.1	9% decrease	p=0.0032	No difference	NS	No
		Y40B10A.6	9% increase	p=0.0094	No difference	NS	No
		Y38E10A.14	10% decrease	p<0.0001	No difference	NS	No
		C05E4.9b	11% decrease	p=0.0001	No difference	NS	No
		F44C4.3	11% decrease	p=0.0001	No difference	NS	No
		T07C4.7	25% increase	p<0.0001	No difference	NS	No
		ZK1025.6	4% decrease	p=0.03	No difference	NS	No
		ZK6.7b	5% decrease	p=0.02	No difference	NS	No
		F21C10.10	5% increase	NS	No difference	NS	No
		ZK816.5	8% increase	0.01	No difference	NS	No
		C03E10.6	9% increase	p=0.02	No difference	NS	No
		C40H5.1	10% increase	0.018	No difference	NS	No
		R07B1.4	20% decrease	p=0.0003	No difference	NS	No
		K10B3.7	11% increase	p=0.008	No difference	NS	No
		F58G6.3	No difference	NS	No difference	NS	No
		T27B7.4	No difference	NS	No difference	NS	No
		R05D8.7	No difference	NS	No difference	NS	No
		VZK822L.1	No difference	NS	No difference	NS	No
		K09C4.5	No difference	NS	No difference	NS	No
		Y53H1B.1	No difference	NS	No difference	NS	No
		H25P06.4	No difference	NS	No difference	NS	No
		F11A6.2	No difference	NS	No difference	NS	No
		K02B7.2	No difference	NS	No difference	NS	No
		F14F7.1	No difference	NS	No difference	NS	No
		T05D4.1	No difference	NS	No difference	NS	No
		ZK682.4	No difference	NS	No difference	NS	No
		R11G11.14	No difference	NS	No difference	NS	No
		T03D3.1	No difference	NS	No difference	NS	No
		R08E5.3	No difference	NS	No difference	NS	No
		F10D2.2	No difference	NS	No difference	NS	No
		K10B3.9	No difference	NS	No difference	NS	No
		M02D8.4b	No difference	NS	No difference	NS	No
		F09F7.6	No difference	NS	No difference	NS	No
		R08E5.3	No difference	NS	No difference	NS	No
		F10D2.2	No difference	NS	No difference	NS	No
		K10B3.8	No difference	NS	No difference	NS	No
		C14A6.1	No difference	NS	No difference	NS	No
		Y69H2.3d	No difference	NS	No difference	NS	No
		K09F5.1	No difference	NS	No difference	NS	No
		R07E3.1	No difference	NS	No difference	NS	No
		F59F3.5	No difference	NS	No difference	NS	No
		K09A11.2	No difference	NS	No difference	NS	No
