# Supplementary material for: A Regulated Response to Impaired Respiration Slows Behavioral Rates and Increases Lifespan in Caenorhabditis elegans
Source: PLoS Genet. 2009 Apr 10;5(4):e1000450. doi: 10.1371/journal.pgen.1000450 (PMC2660839; doi:10.1371/journal.pgen.1000450)
Supplement: Table S2 — RNAi clones that consistently shortened the lifespan of ckl-1 mutants but not wild type. Out of 7 RNAi clones tested a third time, two, fstr-1/2 RNAi and aqp-1 RNAi, decreased clk-1 mutant longevity while having no effect on WT in two separate trials. (0.02 MB XLS) [file pgen.1000450.s007.xls]

## Sheet: Sheet1
		Supplemental Table 2. clk-1 mutant suppressor retests including wild type (WT)
			clk-1(-)		WT
		RNAi treatment	% shortening to clk-1(-) controls	p-value	% shortening to WT controls	p-value
		WT	21% decrease	p=0.0004	NA	NA
		F01D4.1	No significant difference	NS	No significant difference	NS
	fstr-1/2	F57F4.3	18% decrease	p= 0.01	No significant difference*	NS*
		F28F8.2	No significant difference	NS	No significant difference	NS
		C38D9.2	No significant difference	NS	No significant difference	NS
		T22B7.7	No significant difference	NS	No significant difference	NS
		F40B1.1	No significant difference	NS	No significant difference	NS
	aqp-1	F32A5.5a	15% decrease	p=0.009	No significant difference*	NS*
		Treatment	% extension to WT control	p-value	* tested twice
		clk-1(-) control	0.26	p=0.0004
