# Supplementary material for: A Regulated Response to Impaired Respiration Slows Behavioral Rates and Increases Lifespan in Caenorhabditis elegans
Source: PLoS Genet. 2009 Apr 10;5(4):e1000450. doi: 10.1371/journal.pgen.1000450 (PMC2660839; doi:10.1371/journal.pgen.1000450)
Supplement: Table S3 — The most significant differentially-expressed genes overlapping between isp-1, clk-1 and cyc-1(RNAi) mutants. The set of overlapping genes was determined using the “p-q” algorithm (see Methods), using the combined set of L4 and adult microarray data as input. Significance values shown were calculated using the SAM software package, also run on the combined set of L4 and adult data. The top 30 genes listed were tested for suppression of lifespan extension in isp-1 mutants (see Table S4). Also shown are the SAM significance values for these genes using the adult-only set of microarrays. (1.34 MB XLS) [file pgen.1000450.s008.xls]

## Sheet: Sheet1
Supplementary Table 3. The most significant differentially-expressed genes overlapping between isp-1, clk-1 and cyc-1(RNAi) mutants.
			Combined set of ararys (adult + L4)			Adult-only set of ararys
			% FDR as reported by SAM			% FDR as reported by SAM
Gene ID	Gene annotations	Expression	clk-1(-)	isp-1(-)	cyc-1(RNAi)	clk-1(-)	isp-1(-)	cyc-1(RNAi)
T05D4.1	Fructose-biphosphate aldolase	Up	0.117432	14.8937	0	1.82956	19.2852	0
Y56A3A.3	mif-1 - (MIF (macrophage migration inhibitory factor) related)	Up	0	0.915672	0	3.10813	20.8025	0
R08E5.3	SAM-dependent methyltransferases	Up	0.206283	0	0.00558313	1.75347	12.2007	0
C54D10.1	cdr-2 - (CaDmium Responsive)	Up	0	0.279328	0.106286	4.72102	10.9819	0
F54D5.7	Glutaryl-CoA dehydrogenase	Up	NA	0	0	21.6404	47.034	15.8536
DC2.5	Dehydrogenases with different specificities (related to short-chain alcohol dehydrogenases), mitochondrial	Up	0.133901	5.09258	0.0485634	1.6508	39.8581	3.27562
F09F7.6	Unknown	Up	0.205842	0.339359	0	3.32366	2.42684	NA
F08F3.4	NAD dependent epimerase, has several domains with differen enzymatic activities	Up	0.0255895	1.26516	0.058172	2.77823	23.0824	NA
F21C10.10	contains similarity to Euglena gracilis L-3-hydroxyacyl-CoA dehydrogenase subunit precursor	Up	0.0378403	0.011256	0	1.53934	NA	NA
ZK488.2	nhr-90 - (Nuclear Hormone Receptor family)	Up	0.181343	15.8982	0.0953604	45.7588	81.6462	1.54731
F37H8.3	Predicted hydrolase (HAD superfamily)	Up	26.3031	51.5027	0	75.2695	98.1212	23.1682
F58G6.7	Copper transporter	Up	0	0	0	4.17015	15.6725	6.57745
K10B3.6	Predicted starch-binding protein	Up	48.8469	38.8658	0	33.4563	92.5292	0
W05G11.6a	Phosphoenolpyruvate carboxykinase (gluconeogenesis)	Up	0.185187	0.137109	0	1.75578	11.3857	7.96226
C25G4.2	Phospholipase/carboxyhydrolase (acting on ester bonds)	Up	0	43.7721	0	32.0903	98.1804	3.11728
H25P06.4	Cytosolic Ca2+-dependent cysteine protease (calpain), large subunit (EF-Hand protein superfamily), proteolysis	Up	0	15.2797	6.54929	1.25485	58.9091	41.7273
F52C9.3	Predicted lipid kinase	Up	11.3423	7.63445	0	74.8395	33.497	27.2537
F54D5.3	Unknown	Up	20.2025	7.93436	0	39.4241	5.02392	2.19845
F32A5.5b	aqp-1, dod-4 - (AQuaPorin or aquaglyceroporin related), Lsp phenotype in Coleen's paper	Up	0.0719017	0	0	13.1621	NA	26.9555
ZK1320.2	Unknown	Up	1.7168	4.83381	0	48.7325	70.8076	35.7151
C08A9.1	sod-3 - (SOD (superoxide dismutase))	Up	0	0.25544	0	2.37096	5.73338	21.9305
T28H11.8	Permease of the major facilitator superfamily, involved in multidrug resistance	Up	17.8183	62.7785	0	67.005	NA	2.25878
F58B3.4	Uncharacterized conserved protein, makes animals sick during development and has several predicted interactions	Up	76.9598	4.64998	15.6296	82.0537	28.6251	29.6321
F43H9.4	Unknown	Up	0	16.4709	0	15.4022	91.3459	12.8375
F53F4.10	NADH:ubiquinone oxidoreductase, NDUFV2/24 kD subunit, electron transport	Up	0	16.7395	4.58103	69.0504	27.8555	23.794
Y54E5A.8a	Unknown	Up	2.09602	28.6395	5.51725	52.6383	88.3727	55.8299
F26F12.3a	Zinc finger, C6HC-type domain	Up	8.11191	1.6645	7.90875	7.66193	29.6663	11.3923
F40D4.13	Fat content abnormal (RNAi phenotype)	Up	1.14085	0.0369611	0	11.0873	4.78294	61.5106
ZK353.8	ubxn-4 -Ubiquitin regulatory protein UBXD2, contains UAS and UBX domains	Up	29.6586	14.7906	31.1616	62.3431	19.4463	NA
F16B4.11	nhr-179 - (Nuclear Hormone Receptor family)	Up	22.8208	29.3678	0	53.5049	48.3219	NA
K09E3.4	C2H2-type Zn-finger protein	Up	0	10.6788	12.3251	1.81076	69.7668	31.6805
T01E8.5	Unknown	Up	27.1742	2.59576	0	63.9765	2.31181	55.9915
E04F6.9	Unknown	Up	75.5677	8.6717	0	47.2184	43.9787	6.22013
K10B3.8	gpd-2 - (GPD (glyceraldehyde 3-phosphate dehydrogenase))	Up	0	0.0969494	0.0391171	1.86618	20.8976	52.2005
K07C10.1	ptr-13 - (PaTched Related family)	Up	6.58441	4.71233	0	32.74	NA	36.4131
C44C10.3	Synaptic vesicle transporter SVOP and related transporters (major facilitator superfamily), multidrug resistance	Up	26.8465	12.4719	0	68.282	96.146	41.7609
M05D6.6	Unknown	Up	16.4603	6.09635	14.8689	59.5251	19.9471	10.3551
C09G12.8a	ced-10 - (CEll Death abnormality), cell engulfment	Up	28.0446	18.9514	0	33.698	33.5014	25.1599
K10B3.7	gpd-3 - (GPD (glyceraldehyde 3-phosphate dehydrogenase))	Up	0	0	3.03963	6.09977	NA	NA
Y73B3A.11	Unknown	Up	0	6.20415	39.151	18.7361	49.6172	61.5475
ZK228.4	Acetyltransferase (GNAT) family	Up	0.811585	2.35018	0	2.26222	11.5036	25.4883
VW06B3R.1b	Ubiquinol cytochrome c reductase, subunit QCR2	Up	21.8882	18.3843	13.2162	21.8424	32.9466	8.4913
K10C8.1	Ribonuclease CAF1	Up	18.0925	54.6937	0	45.3432	96.1773	56.2729
F42A10.7	F-box domain	Up	8.81851	7.73678	0	24.7122	NA	26.7238
C06G3.6	Uncharacterized conserved protein, contains ZZ-type Zn-finger, emb lethal	Up	55.0572	15.1581	63.0875	74.4977	73.9618	59.8228
Y71H9A.3	sto-4 - (STOmatin)	Up	6.92726	36.4452	24.8533	8.03341	90.6942	57.5063
C25G4.3	Uncharacterized homolog of ribosome-binding factor A	Up	21.231	13.894	NA	88.9161	2.26988	NA
F43H9.2b	sptl-2 - (Serine Palmitoyl Transferase famiLy), mitochondrial, fat content reduced	Up	60.5816	13.4762	11.2929	28.4083	79.3482	47.9564
F42A6.9	elks-1 - (mammalian ELKS/CAST/ERC/Rab6 interacting protein homolog), involved in endosome transport	Up	27.638	8.06611	39.4096	44.0046	2.70269	58.9464
F44C4.3	cpr-4 - (Cysteine PRotease related)	Up	0	0.677551	29.1993	NA	74.8237	NA
C05D9.8	slow growth (RNAi phenotype)	Up	0	1.30813	36.6726	11.9234	2.46907	58.5004
Y37H2A.4	fbxa-107 - (F-box A protein)	Up	0	2.43234	48.613	4.55368	NA	60.5181
Y53F4B.25	Fibronectin	Up	49.5197	27.2459	NA	82.6557	82.376	NA
F52C9.1a	abnormal development (RNAi phenotype)	Up	7.08697	13.4089	30.1673	36.8687	2.68476	NA
R144.3	Zinc finger, C2H2-type, mitochondrial	Up	17.3569	34.8287	19.1113	44.3907	56.36	60.9269
F38E11.7	wrt-3 - (WaRThog (hedgehog-like family))	Up	NA	84.5922	NA	NA	50.3484	NA
ZK6.11	Fat content abnormal (RNAi phenotype)	Up	13.5167	9.2038	11.3277	25.0721	9.58355	55.1664
F46E10.10	Malate dehydrogenase, mitochondrial	Up	2.39191	6.04538	46.4454	57.8992	NA	20.3458
ZK616.2	similar to Essential protein of the mitochondrial intermembrane space, involved in import and assembly of intermembrane space proteins	Up	17.5183	17.1778	22.2926	67.3663	NA	52.6504
Y18H1A.10	Serine/threonine kinase (haspin family)	Up	81.9198	18.1926	39.8418	72.9764	16.1747	40.4237
Y111B2A.16	af-7.2 - (TAF (TBP-associated transcription factor) family)	Up	37.0285	6.64734	38.2487	88.057	2.27272	61.5389
ZC395.2	clk-1	Down	12.2751	4.06708	11.8002	27.299	27.113	1.21458
T03F6.3	Glucosamine-6-phosphate isomerase	Down	24.894	6.53174	10.7465	46.0441	96.464	3.51653
ZK1025.6	nhr-244 - (Nuclear Hormone Receptor family)	Down	10.3407	10.0338	0	17.1388	NA	0
C04H5.7	Unknown	Down	0	0	NA	38.2582	81.0312	3.19229
ZK858.3	C-type lectin	Down	18.8698	0	1.34966	29.4053	20.8741	0
C49F8.1	Unknown	Down	8.54304	24.108	28.305	5.93132	NA	21.818
F52D2.4	gei-12 encodes a novel protein that affects embryonic viability and development of the hypodermis; interacts with GEX-3 in yeast two-hybrid assays, and is expressed in all somatic cells.	Down	20.1444	21.4467	14.3125	29.7751	43.5267	0
W03C9.7	mex-1 - (Muscle EXcess)	Down	40.5739	30.037	13.639	51.9957	97.9799	35.8479
F45E4.9	hmg-5 - (HMG), homeobox containing protein	Down	16.0122	6.14503	39.5583	28.2241	27.0524	45.4162
B0238.12	Protease inhibitor I8, cysteine-rich trypsin inhibitor-like	Down	33.5422	33.766	17.3404	20.1652	NA	17.5639
AH6.5	mex-6 - (Muscle EXcess)	Down	NA	NA	NA	NA	NA	75.9235
H38K22.5a	gly-6 - (GLYcosylation related)	Down	19.366	21.3506	44.1526	14.0015	34.0079	55.3975
