# Supplementary material for: A Regulated Response to Impaired Respiration Slows Behavioral Rates and Increases Lifespan in Caenorhabditis elegans
Source: PLoS Genet. 2009 Apr 10;5(4):e1000450. doi: 10.1371/journal.pgen.1000450 (PMC2660839; doi:10.1371/journal.pgen.1000450)
Supplement: Table S4 — Genes tested for suppression of the extended lifespan of isp-1 mutants. We tested 31 genes for suppression of the increased longevity of isp-1 mutant increased longevity using a cut-off of p<0.05 and 10% overall decreased longevity. The RNAi clones that made the cut-off were retested. (Each experiment is represented by a different color). A. Table S4A shows the control lifespans for each experiment plotted as percent isp-1(−) longevity difference relative to WT (2nd line) or percent WT longevity difference relative to isp-1(−) (4th line). B. Table S4B includes the lifespan data for the different RNAi experiments and is shown as percent longevity difference relative to isp-1(−). Calculated as: isp-1(−) control longevity minus RNAi treatment longevity divided by isp-1(−) control longevity. C. Table S4C represents retests done in a wild-type background. (0.02 MB XLS) [file pgen.1000450.s009.xls]

## Sheet: Sheet1
		Supplementary Table 4. Genes tested for suppression of the extended lifespan of isp-1 mutants.
		* is calculated by calculating the percent difference relative to isp-1(-) controls
		Supplemental Table 4A
			Experiment A		Experiment B		Experiment C		Experiment D
		Treatment	% extension to WT	p-value	% extension to WT	p-value	% extension to WT	p-value	% extension to WT	p-value
		isp-1(-) control	0.43	p<0.0001	0.22	p=0.01	0.32	p<0.0001	0.24	p<0.0001
		Treatment	% shortening to isp-1(-) on vector *	p-value	% shortening to isp-1(-) on vector *	p-value	% shortening to isp-1(-) on vector *	p-value	% shortening to isp-1(-) on vector *	p-value
		WT control	0.29	p<0.0001	0.18	p=0.01	0.24	p<0.0001	0.19	p<0.0001
		* "% shortening to isp-1 on vector" is obtained by: isp-1 controls mean lifespan minus Treatment mean lifespan divided by isp-1 controls mean lifespan
											Supplemental Table 4C
		Supplemental Table 4B									Lifespan conducted on WT
		RNAi Treatment	% shortening to isp-1(-) on vector *	p-value	% shortening to isp-1(-) on vector *	p-value	% shortening to isp-1(-) on vector *	p-value			% shortening to WT on vector	p-value
		Y56A3A.3	9% shortening	p=0.04	NA	NA	NA	NA			NA	NA
	cdr-2	C54D10.1	12% shortening	p<0.001	10% shortening	p<0.001	NA	NA			no difference	NS
		F58B3.4	29% shortening	p<0.001	31% shortening	p<0.001	NA	NA			33% shortening	p<0.001
		Y37H2A.4	8% shortening	p=0.005	NA	NA	NA	NA			NA	NA
		F09F7.6	8% shortening	p=0.035	NA	NA	NA	NA			NA	NA
		ZK488.2	4% shortening	NS	NA	NA	NA	NA			NA	NA
		F37H8.3	7% shortening	NS	NA	NA	NA	NA			NA	NA
		F54D5.7	9% increase	NS	NA	NA	NA	NA			NA	NA
		C25G4.2	21% increase	0.02	NA	NA	NA	NA			NA	NA
		F32A5.5b	16% increase	0.03	NA	NA	NA	NA			NA	NA
		F53F4.10	40% increase	p<0.0001	NA	NA	NA	NA			NA	NA
		T28H11.8	12% increase	0.01	NA	NA	NA	NA			NA	NA
		T05D4.1	99% bagging	NA	NA	NA	NA	NA			NA	NA
		R08E5.3	no difference	NS	NA	NA	NA	NA			NA	NA
		F58G6.7	no difference	NS	NA	NA	NA	NA			NA	NA
		K10B3.6	no difference	NS	NA	NA	NA	NA			NA	NA
		W05G11.6a	no difference	NS	NA	NA	NA	NA			NA	NA
		H25P06.4	no difference	NS	NA	NA	NA	NA			NA	NA
		F52C9.3	no difference	NS	NA	NA	NA	NA			NA	NA
		F54D5.3	no difference	NS	NA	NA	NA	NA			NA	NA
		ZK1320.2	no difference	NS	NA	NA	NA	NA			NA	NA
		C08A9.1	no difference	NS	NA	NA	NA	NA			NA	NA
		F43H9.4	no difference	NS	NA	NA	NA	NA			NA	NA
		Y54E5A.8a	no difference	NS	NA	NA	NA	NA			NA	NA
		T01E8.5	no difference	NS	NA	NA	NA	NA			NA	NA
		E04F6.9	no difference	NS	NA	NA	NA	NA			NA	NA
		ZK228.4	no difference	NS	NA	NA	NA	NA			NA	NA
		C06G3.6	no difference	NS	NA	NA	NA	NA			NA	NA
		Y71H9A.3	no difference	NS	NA	NA	NA	NA			NA	NA
		F38E11.7	no difference	NS	NA	NA	NA	NA			NA	NA
	fstr-1/2	F57F4.3	no difference	NS	no difference	NS	no difference	NS			no difference	NS
