# Supplementary material for: A Regulated Response to Impaired Respiration Slows Behavioral Rates and Increases Lifespan in Caenorhabditis elegans
Source: PLoS Genet. 2009 Apr 10;5(4):e1000450. doi: 10.1371/journal.pgen.1000450 (PMC2660839; doi:10.1371/journal.pgen.1000450)
Supplement: Table S5 — Significant genes from clk-1(−) microarrays using SAM algorithm with an FDR≈0.1 from adult-only chips. SAM plot attached, plotting observed distribution versus randomized distribution. (0.86 MB XLS) [file pgen.1000450.s010.xls]

## Sheet: Sheet1
Suplementary Table 5. SAM results from clk-1(-) Microarrays
False Discovery Rate (%)
	11.4715
List of Significant Genes for Delta = 0.332
Positive genes (1004)
		Gene ID	Gene Name	Score(d)	Numerator(r)	Denominator(s+s0)	q-value(%)	localfdr(%)
		T22B7.7	contains similarity to Pfam domains PF02779 (Transketolase, pyridine binding domain), PF00676 (Dehydrogenase E1 component)	4.38695	1.92702	0.439261	0	1.81319
		C38D9.2	contains similarity to Interpro domain IPR001878 (Zn-finger, CCHC type)	3.71236	1.72077	0.463524	0	1.84168
		Y69H2.9	contains similarity to Plasmodium falciparum Hypothetical protein.; TR:Q8I3Z1	3.54569	2.0446	0.576645	0	1.8568
		K10B3.8	C. elegans GPD-2 protein; contains similarity to Pfam domains PF02800 (Glyceraldehyde 3-phosphate dehydrogenase, C-terminal domain), PF00044 (glyceraldehyde 3-phosphate dehydrogenases)	3.45188	1.34502	0.389648	0	1.86618
		ZK816.5	C. elegans DHS-26 protein; contains similarity to Pfam domain PF00106 (Alcohol/other dehydrogenases, short chain type)	3.37511	2.12067	0.628326	0	1.87341
		Y69H2.3d	http://genome-www4.stanford.edu/cgi-bin/SMD/source/sourceResult?choice=Gene&option=Name&criteria=	3.31389	1.88027	0.56739	0	1.87802
		K10B3.9	C. elegans MAI-1 protein; contains similarity to Pfam domain PF04568 (Mitochondrial ATPase inhibitor, IATP)	3.28892	1.47902	0.449696	0	1.87939
		F11A6.2	contains similarity to Pfam domain PF03803 (Scramblase)	3.25833	1.89937	0.582926	0	1.88051
		Y69H2.3a	http://genome-www4.stanford.edu/cgi-bin/SMD/source/sourceResult?choice=Gene&option=Name&criteria=	3.21243	1.62902	0.507099	0	1.88082
		K09F6.2	contains similarity to Pfam domain PF06869 (Protein of unknown function (DUF1258))	3.08343	1.52566	0.494793	0	1.86842
		T05D4.1	contains similarity to Pfam domain PF00274 (Fructose-bisphosphate aldolase class-I)	2.95731	1.68777	0.57071	0	1.82956
		K09E3.4	contains similarity to ;	2.91731	1.79127	0.614013	0	1.81076
		C17B7.7	contains similarity to Pfam domain PF06869 (Protein of unknown function (DUF1258))	2.86122	1.45927	0.510016	0	1.77877
		K08F4.7	C. elegans GST-4 protein; contains similarity to Pfam domains PF00043 (Glutathione S-transferases.), PF02798 (Glutathione S-transferase, N-terminal domain)	2.85223	1.83277	0.642573	0	1.77303
		W05G11.6a	http://genome-www4.stanford.edu/cgi-bin/SMD/source/sourceResult?choice=Gene&option=Name&criteria=	2.82667	1.59477	0.564185	0	1.75578
		R08E5.3	contains similarity to Interpro domains IPR009058 (Winged helix DNA-binding), IPR000051 (SAM (and some other nucleotide) binding motif)	2.82339	1.74477	0.617968	0	1.75347
		C30G12.2	contains similarity to Pfam domain PF00180 (Isocitrate and isopropylmalate dehydrogenases)	2.78335	1.52452	0.547727	0	1.72351
		F40B1.1	contains similarity to Pfam domains PF00651 (BTB/POZ domain), PF00917 (MATH domain)	2.72166	1.45457	0.534443	0	1.67117
		F32A5.5a	http://genome-www4.stanford.edu/cgi-bin/SMD/source/sourceResult?choice=Gene&option=Name&criteria=	2.70895	1.39852	0.516258	0	1.65949
		Y58A7A.1	http://genome-www4.stanford.edu/cgi-bin/SMD/source/sourceResult?choice=Gene&option=Name&criteria=	2.70802	1.26927	0.468706	0	1.65863
		DC2.5	contains similarity to Pfam domain PF00106 (Alcohol/other dehydrogenases, short chain type)	2.69971	1.60052	0.592849	0	1.6508
		C23H4.2	contains similarity to Pfam domain PF00135 (Carboxylesterases)	2.65128	1.41007	0.531846	0	1.6028
		F56A4.3	http://genome-www4.stanford.edu/cgi-bin/SMD/source/sourceResult?choice=Gene&option=Name&criteria=	2.61792	1.60577	0.613376	0	1.5675
		F21C10.10	contains similarity to Arabidopsis thaliana Hypothetical protein.; TR:Q8L8Y4	2.59224	1.40277	0.541142	0	1.53934
		C08H9.7	contains similarity to Pfam domain PF00704 (Glycosyl hydrolases family 18)	2.50701	1.35577	0.540791	0	1.44222
		F01D4.2	contains similarity to Pfam domain PF00201 (UDP-glucoronosyl and UDP-glucosyl transferases)	2.48164	1.41227	0.569087	0	1.41293
		F01D4.1	contains similarity to Pfam domain PF00201 (UDP-glucoronosyl and UDP-glucosyl transferases)	2.46005	1.51793	0.617035	0	1.38821
		C11D2.1	contains similarity to Plasmodium falciparum Hypothetical protein.; TR:Q8I1W4	2.42643	0.996696	0.410766	0	1.35051
		C13B9.4	contains similarity to Pfam domains PF02793 (Hormone receptor domain), PF00002 (7 transmembrane receptor (Secretin family))	2.40907	0.988089	0.410153	0	1.33165
		F26F4.1	C. elegans LET-418 protein; contains similarity to Pfam domains PF00271 (Helicases conserved C-terminal domain), PF06461 (Domain of Unknown Function (DUF1086)), PF00628 (PHD-finger)(2), PF00385 ('chromo' (CHRromatin Organization MOdifier) domain), PF00176	2.40202	1.14887	0.478292	0	1.32415
		AC8.7	contains similarity to Oryza sativa Calcium-dependent protein kinase, isoform 1 (EC 2.7.1.-) (CDPK 1).; SW:CDP1_ORYSA	2.38931	1.14739	0.48022	0	1.31091
		C46F2.1	contains similarity to Drosophila melanogaster Flybase gene name is UBL3-PA; FLYBASE:CG9038-PA	2.37473	1.25227	0.527331	0	1.29625
		H17B01.3	contains similarity to Pfam domain PF01674 (Lipase (class 2))	2.37247	1.52517	0.642861	0	1.29403
		Y97E10B.4	http://genome-www4.stanford.edu/cgi-bin/SMD/source/sourceResult?choice=Gene&option=Name&criteria=	2.37081	1.07752	0.454493	0	1.29241
		K11G12.5	contains similarity to Pfam domain PF00153 (Mitochondrial carrier proteins)	2.3681	1.04752	0.442344	0	1.28979
		F17A9.4	contains similarity to Pfam domain PF00724 (NADH:flavin oxidoreductase / NADH oxidase family)	2.35583	1.33202	0.565414	0	1.2782
		C56A3.2	contains similarity to Pfam domain PF01060 (Transthyretin-like family)	2.33942	1.86227	0.796039	0	1.26355
		F41E6.5	contains similarity to Pfam domain PF01070 (FMN-dependent dehydrogenase)	2.3347	1.54671	0.662488	0	1.25954
		W05G11.6c	http://genome-www4.stanford.edu/cgi-bin/SMD/source/sourceResult?choice=Gene&option=Name&criteria=	2.31449	1.02477	0.442761	0	1.24341
		W10C8.5	contains similarity to Pfam domains PF02807 (ATP:guanido phosphotransferase, N-terminal domain), PF00217 (ATP:guanido phosphotransferases)	2.26923	1.23027	0.542152	0.64767	1.21472
		C40H5.1	contains similarity to Pfam domain PF01764 (Lipase (class 3))	2.25333	2.43902	1.08241	0.64767	1.20756
		Y54G2A.21	http://genome-www4.stanford.edu/cgi-bin/SMD/source/sourceResult?choice=Gene&option=Name&criteria=	2.2441	1.16152	0.517587	0.64767	1.20425
		AC8.4	contains similarity to Entamoeba histolytica K2 (Fragment).; TR:Q07594	2.21969	1.02316	0.460948	0.64767	1.19885
		R12C12.9b	http://genome-www4.stanford.edu/cgi-bin/SMD/source/sourceResult?choice=Gene&option=Name&criteria=	2.20494	0.988017	0.448092	0.64767	1.19821
		R07B1.4	contains similarity to Pfam domain PF00071 (Ras family (contains ATP/GTP binding P-loop))	2.20259	0.950017	0.431319	0.64767	1.1983
		M02D8.4b	http://genome-www4.stanford.edu/cgi-bin/SMD/source/sourceResult?choice=Gene&option=Name&criteria=	2.20091	1.30302	0.592036	0.64767	1.1984
		ZC455.4	contains similarity to Pfam domain PF01838 (Domain of unknown function DUF40)	2.1909	0.976475	0.445695	0.64767	1.19963
		F13D12.2	C. elegans GEI-10 protein; contains similarity to Oryza sativa Hypothetical protein.; TR:Q8GRU4	2.19008	1.15877	0.529097	0.64767	1.19978
		B0496.3a	http://genome-www4.stanford.edu/cgi-bin/SMD/source/sourceResult?choice=Gene&option=Name&criteria=	2.1831	1.02352	0.468837	0.64767	1.20134
		C15C8.3	contains similarity to Pfam domain PF00026 (Eukaryotic aspartyl proteases)	2.17378	1.36102	0.626108	0.64767	1.20428
		C03A7.12	contains similarity to Arabidopsis thaliana Genomic DNA, chromosome 3, BAC clone: T19N8.; TR:Q9LH98	2.16707	0.9656	0.44558	0.64767	1.20703
		C32H11.4	contains similarity to Pfam domain PF02408 (Domain of unknown function DUF141)	2.15645	1.31941	0.611843	0.64767	1.21252
		Y69H2.14	http://genome-www4.stanford.edu/cgi-bin/SMD/source/sourceResult?choice=Gene&option=Name&criteria=	2.15373	1.27477	0.591887	0.64767	1.21415
		C16A3.10b	http://genome-www4.stanford.edu/cgi-bin/SMD/source/sourceResult?choice=Gene&option=Name&criteria=	2.15361	1.03627	0.481177	0.64767	1.21423
		F28F8.2	contains similarity to Pfam domain PF00501 (AMP-binding enzymes)	2.15325	1.34102	0.622788	0.64767	1.21445
		Y67H2A.8	http://genome-www4.stanford.edu/cgi-bin/SMD/source/sourceResult?choice=Gene&option=Name&criteria=	2.15032	0.880267	0.409365	0.835153	1.21633
		C15H9.7	contains similarity to Brachydanio rerio Divalent metal transporter 1.; TR:Q8AX90	2.1498	1.11152	0.517034	0.835153	1.21669
		Y71F9B.10b	http://genome-www4.stanford.edu/cgi-bin/SMD/source/sourceResult?choice=Gene&option=Name&criteria=	2.14907	1.06752	0.496735	0.835153	1.21718
		C47D12.5	contains similarity to ;	2.14071	1.12127	0.523782	0.835153	1.22332
		R02E12.6	contains similarity to Brachydanio rerio Hypothetical protein.; TR:Q7T3B2	2.13377	1.09827	0.514708	0.835153	1.22916
		K11H12.5	C. elegans ACR-3 protein; contains similarity to Pfam domains PF02931 (Neurotransmitter-gated ion-channel ligand binding domain), PF02932 (Neurotransmitter-gated ion-channel transmembrane region)	2.12797	0.882517	0.414723	0.835153	1.23455
		D1086.3	contains similarity to Pfam domain PF01579 (Domain of unknown function DUF19)	2.11801	1.46677	0.692523	0.835153	1.24495
		H25P06.4	contains similarity to Pfam domain PF05699 (hAT family dimerisation domain)	2.10964	1.33602	0.633291	0.835153	1.25485
		T14B4.4	C. elegans TSP-10 protein; contains similarity to Pfam domain PF00335 (4 transmembrane segments integral membrane proteins)	2.10184	1.01112	0.481066	0.835153	1.26508
		T21C9.9	contains similarity to Encephalitozoon cuniculi Hypothetical protein ECU09_0240.; TR:Q8STX2	2.09621	1.14246	0.545013	0.835153	1.27308
		F52E4.1a	http://genome-www4.stanford.edu/cgi-bin/SMD/source/sourceResult?choice=Gene&option=Name&criteria=	2.08982	0.971767	0.465001	0.835153	1.28281
		ZC142.2	contains similarity to Pfam domain PF01748 (Domain of unknown function DUF32)	2.08522	0.887767	0.425742	0.835153	1.29023
		C44B12.5	contains similarity to Homo sapiens Hypothetical protein; ENSEMBL:ENSP00000318604	2.08518	1.15088	0.551933	0.835153	1.29031
		K11H12.8a	http://genome-www4.stanford.edu/cgi-bin/SMD/source/sourceResult?choice=Gene&option=Name&criteria=	2.05692	0.836517	0.406685	0.835153	1.3444
		C38C3.5b	http://genome-www4.stanford.edu/cgi-bin/SMD/source/sourceResult?choice=Gene&option=Name&criteria=	2.05534	0.796017	0.387292	0.835153	1.34786
		ZK1073.1	contains similarity to Pfam domain PF00069 (Eukaryotic protein kinase domain)	2.03767	1.21002	0.593824	0.835153	1.39011
		F58G6.3	contains similarity to Mus musculus Hypothetical protein.; TR:Q8C1Y8	2.0373	1.04352	0.512206	0.835153	1.39107
		M02F4.8	C. elegans AQP-7 protein; contains similarity to Pfam domain PF00230 (Mammalian major intrinsic protein)	2.03561	0.943017	0.46326	0.835153	1.39545
		C10G11.9	contains similarity to Lactobacillus plantarum Probable GTPase engC protein 2 (EC 3.6.1.-).; SW:EGC2_LACPL	2.02233	2.06252	1.01987	0.835153	1.43213
		B0303.11	contains similarity to Pfam domain PF00078 (Reverse transcriptase (RNA-dependent DNA polymerase))	2.0123	1.07317	0.533306	0.835153	1.46245
		Y27F2A.4	http://genome-www4.stanford.edu/cgi-bin/SMD/source/sourceResult?choice=Gene&option=Name&criteria=	1.99809	0.94841	0.474659	0.835153	1.50947
		R166.5a	http://genome-www4.stanford.edu/cgi-bin/SMD/source/sourceResult?choice=Gene&option=Name&criteria=	1.99215	1.08802	0.546153	0.835153	1.53057
		C55F2.1b	http://genome-www4.stanford.edu/cgi-bin/SMD/source/sourceResult?choice=Gene&option=Name&criteria=	1.97543	0.806517	0.408274	0.835153	1.59475
		R05G6.10	contains similarity to Clostridium kluyveri Succinyl-CoA:coenzyme A transferase (EC 2.8.3.-).; SW:CAT1_CLOKL	1.97369	0.708767	0.359108	0.835153	1.60187
		T01E8.3	C. elegans PLC-3 protein; contains similarity to Pfam domains PF00168 (C2 domain), PF00387 (Phosphatidylinositol-specific phospholipase C, Y domain), PF00018 (Src homology domain 3), PF00388 (Phosphatidylinositol-specific phospholipase C, X domain), PF000	1.9687	0.880017	0.447003	1.78291	1.62265
		Y19D10A.12	http://genome-www4.stanford.edu/cgi-bin/SMD/source/sourceResult?choice=Gene&option=Name&criteria=	1.96181	0.836267	0.426274	1.78291	1.65252
		M02D8.5	contains similarity to Interpro domain IPR000859 (CUB)	1.95634	1.1593	0.592584	1.78291	1.67711
		T28A11.14	contains similarity to Pfam domain PF01253 (Translation initiation factor SUI1)	1.95276	1.01077	0.517609	1.78291	1.69368
		K09B11.4	contains similarity to Patella vulgata Twist protein (Fragment).; TR:Q8WQQ8	1.94832	1.04599	0.536866	1.78291	1.71472
		F53B1.8	contains similarity to Pfam domain PF03137 (Organic Anion Transporter Polypeptide (OATP) family, C-terminus)	1.94757	1.15955	0.595382	1.78291	1.71834
		C25E10.12	contains similarity to Pfam domain PF00105 (Zinc finger, C4 type (two domains))	1.94546	0.89958	0.4624	1.78291	1.72862
		Y46G5A.6	http://genome-www4.stanford.edu/cgi-bin/SMD/source/sourceResult?choice=Gene&option=Name&criteria=	1.94382	0.928975	0.477913	1.78291	1.73667
		C01B4.7	contains similarity to Interpro domain IPR007124 (Histone-fold/TFIID-TAF/NF-Y)	1.94226	1.00102	0.515389	1.78291	1.74441
		K09A9.5	C. elegans GAS-1 protein; contains similarity to Pfam domain PF00346 (Respiratory-chain NADH dehydrogenase, 49 Kd subunit)	1.94223	0.904517	0.46571	1.78291	1.74452
		C44C1.1	contains similarity to Bacillus anthracis Sodium/solute symporter family protein.; TR:Q81R47	1.93342	0.823017	0.425679	1.78291	1.78957
		ZC64.2	contains similarity to Pfam domain PF00069 (Eukaryotic protein kinase domain)	1.9297	1.14777	0.59479	1.78291	1.80927
		C01G10.11b	http://genome-www4.stanford.edu/cgi-bin/SMD/source/sourceResult?choice=Gene&option=Name&criteria=	1.9268	0.897731	0.465918	1.78291	1.82492
		F32B5.1	contains similarity to Pfam domains PF02807 (ATP:guanido phosphotransferase, N-terminal domain), PF00217 (ATP:guanido phosphotransferases)	1.92436	1.55227	0.806643	1.78291	1.83833
		T14B4.5	contains similarity to Bifidobacterium longum Hypothetical protein.; TR:Q8G7U6	1.92211	1.10602	0.57542	1.78291	1.85082
		C05E4.9b	http://genome-www4.stanford.edu/cgi-bin/SMD/source/sourceResult?choice=Gene&option=Name&criteria=	1.91742	1.10152	0.57448	1.78291	1.87737
		M88.4	contains similarity to Schizosaccharomyces pombe Dnaj protein.; TR:Q9UTQ5	1.91576	0.851017	0.44422	1.78291	1.88693
		ZC412.6	contains similarity to ;	1.91058	1.70402	0.891883	1.78291	1.91727
		K10H10.2	contains similarity to Pfam domain PF00291 (beta-synthase)	1.90882	0.834767	0.437321	1.78291	1.92781
		C05D10.3	contains similarity to Interpro domain IPR000345 (Cytochrome c heme-binding site)	1.90541	0.74933	0.393265	2.01955	1.94849
		F45E1.4	contains similarity to Anopheles gambiae str PEST AgCP9941 (Fragment).; TR:Q7PZA4	1.90306	1.20672	0.634091	2.01955	1.96291
		C06G8.4	C. elegans SRD-7 protein; contains similarity to Interpro domain IPR000168 (Nematode 7TM chemoreceptor (probably olfactory))	1.89694	0.993917	0.523958	2.01955	2.00143
		R07E3.1	contains similarity to Pfam domain PF00112 (Cysteine proteases)	1.89369	0.909017	0.480024	2.01955	2.02239
		F10F2.2	contains similarity to Pfam domains PF02769 (AIR synthase related protein, C-terminal domain)(2), PF00586 (AIR synthase related protein, N-terminal domain)	1.89326	1.13902	0.601617	2.01955	2.02521
		ZK666.2	contains similarity to Bacteroides thetaiotaomicron Hypothetical protein.; TR:Q8A2T8	1.89227	1.27027	0.671291	2.01955	2.03163
		B0350.3	contains similarity to Rhodomonas salina Orf207.; TR:Q9G8W1	1.88914	1.01427	0.536892	2.01955	2.0523
		C34D10.2	contains similarity to Pfam domain PF00642 (Zinc finger C-x8-C-x5-C-x3-H type (and similar))	1.8813	0.990267	0.526373	2.01955	2.10552
		C55C2.2	C. elegans SSP-19 protein; contains similarity to Pfam domain PF00635 (MSP (Major sperm protein) domain)	1.88016	1.78232	0.947963	2.01955	2.11345
		F57F4.3	C. elegans GFI-1 protein; contains similarity to Pfam domain PF01684 (ET module)	1.87574	1.00277	0.534598	2.01955	2.14456
		F36H2.3a	http://genome-www4.stanford.edu/cgi-bin/SMD/source/sourceResult?choice=Gene&option=Name&criteria=	1.87403	0.824517	0.439971	2.01955	2.15682
		C24B9.3	contains similarity to Pfam domain PF01748 (Domain of unknown function DUF32)	1.87271	0.842517	0.449892	2.01955	2.1663
		F15E11.12	C. elegans FLP-16 protein; contains similarity to Pfam domain PF01581 (FMRFamide related peptide family)	1.86998	1.76302	0.942801	2.01955	2.18617
		M02D8.4a	http://genome-www4.stanford.edu/cgi-bin/SMD/source/sourceResult?choice=Gene&option=Name&criteria=	1.86837	1.54989	0.829544	2.01955	2.19801
		F57C12.5c	http://genome-www4.stanford.edu/cgi-bin/SMD/source/sourceResult?choice=Gene&option=Name&criteria=	1.86543	0.900517	0.48274	2.01955	2.21982
		R05D8.7	http://genome-www4.stanford.edu/cgi-bin/SMD/source/sourceResult?choice=Gene&option=Name&criteria=	1.86445	0.849517	0.455639	2.01955	2.22716
		F54F3.1	C. elegans NID-1 protein; contains similarity to Pfam domains PF00008 (EGF-like domain)(7), PF06119 (Nidogen-like), PF00058 (Low-density lipoprotein receptor domain class B)(4)	1.86215	0.905517	0.486275	2.01955	2.24456
		ZK228.4	contains similarity to Pfam domain PF00583 (Acetyltransferase (GNAT) family)	1.85984	1.08577	0.583796	2.01955	2.26222
		K02B7.2	C. elegans ZHP-3 protein; contains similarity to Interpro domain IPR001841 (Zn-finger, RING)	1.85723	1.41092	0.759693	2.01955	2.28241
		C08A9.1	C. elegans SOD-3 protein; contains similarity to Pfam domains PF00081 (Iron/manganese superoxide dismutases (SODM)), PF02777 (Iron/manganese superoxide dismutases, C-terminal domain)	1.84614	0.785196	0.425317	2.01955	2.37096
		C30F12.6	contains similarity to Pfam domain PF03409 (Protein of unknown function (DUF274))	1.83763	0.831236	0.45234	2.51872	2.44207
		Y55H10B.1	http://genome-www4.stanford.edu/cgi-bin/SMD/source/sourceResult?choice=Gene&option=Name&criteria=	1.83408	1.02627	0.559553	2.51872	2.47257
		C30G7.1	C. elegans PUF-8 protein; contains similarity to Pfam domain PF00806 (Pumilio-family RNA binding repeat)	1.83269	0.793705	0.433081	2.51872	2.48464
		F46G10.6	C. elegans MXL-3 protein; contains similarity to Pfam domain PF00010 (Helix-loop-helix DNA-binding domain)	1.82957	1.03727	0.566946	2.51872	2.51205
		M04G12.4b	http://genome-www4.stanford.edu/cgi-bin/SMD/source/sourceResult?choice=Gene&option=Name&criteria=	1.82836	0.835767	0.457114	2.51872	2.5228
		M02D8.6	http://genome-www4.stanford.edu/cgi-bin/SMD/source/sourceResult?choice=Gene&option=Name&criteria=	1.82678	0.860517	0.471058	2.51872	2.53688
		C03E10.5	contains similarity to Interpro domain IPR001304 (C-type lectin)	1.81962	0.790517	0.43444	2.51872	2.60186
		D1053.1	C. elegans GST-42 protein; contains similarity to Pfam domains PF00043 (Glutathione S-transferases.), PF02798 (Glutathione S-transferase, N-terminal domain)	1.81941	0.978053	0.537565	2.51872	2.60382
		K08C7.2	C. elegans FMO-11 protein; contains similarity to Pfam domain PF00743 (Flavin-binding monooxygenase-like)	1.81278	1.44477	0.79699	2.51872	2.66599
		Y39A1A.19	http://genome-www4.stanford.edu/cgi-bin/SMD/source/sourceResult?choice=Gene&option=Name&criteria=	1.81171	0.972517	0.536795	2.51872	2.67616
		C42D8.5	C. elegans ACN-1 protein; contains similarity to Pfam domain PF01401 (Angiotensin-converting enzyme)	1.81065	0.815917	0.45062	2.51872	2.68628
		W03D8.10	contains similarity to Drosophila virilis Glue protein.; TR:Q27423	1.80893	1.50177	0.830197	2.51872	2.70291
		F08F3.4	contains similarity to Anopheles gambiae str PEST AgCP9292 (Fragment).; TR:Q7PZJ8	1.80126	0.741267	0.411527	2.51872	2.77823
		R03G8.2	contains similarity to Interpro domain IPR003286 (Nematode reverse transcriptase-like)	1.79563	0.839867	0.467729	2.51872	2.83514
		C07H6.7	C. elegans LIN-39 protein; contains similarity to Pfam domain PF00046 (Homeobox domain)	1.79512	0.95816	0.533757	2.51872	2.84031
		E03D2.4	contains similarity to Pfam domain PF01748 (Domain of unknown function DUF32)	1.79386	0.939611	0.523792	2.51872	2.85324
		B0218.6	contains similarity to Pfam domain PF00059 (Lectin C-type domain short and long forms)	1.79093	0.845017	0.471832	2.51872	2.88364
		Y53H1B.1	http://genome-www4.stanford.edu/cgi-bin/SMD/source/sourceResult?choice=Gene&option=Name&criteria=	1.79055	0.941059	0.525568	2.51872	2.88755
		F27D9.6	C. elegans DHS-29 protein; contains similarity to Pfam domain PF00106 (Alcohol/other dehydrogenases, short chain type)	1.78889	0.778517	0.435194	2.51872	2.90494
		C44B7.5	C. elegans SRX-14 protein; contains similarity to Trypanosoma brucei brucei Cytochrome b.; SW:CYB_TRYBB	1.78758	1.13177	0.633128	2.51872	2.91878
		C55A6.4	contains similarity to Pfam domain PF00106 (Alcohol/other dehydrogenases, short chain type)	1.78367	0.832767	0.466883	2.69754	2.96039
		Y62H9A.7	contains similarity to Plasmodium falciparum Hypothetical protein.; TR:Q8I3Z1	1.78357	0.798517	0.447708	2.69754	2.96154
		F59C6.2	contains similarity to Homo sapiens Angiomotin; ENSEMBL:ENSP00000305557	1.78349	0.779455	0.437039	2.69754	2.96236
		F40F4.3	C. elegans LBP-1 protein; contains similarity to Pfam domain PF00061 (lipocalins)	1.7824	1.04027	0.583632	2.69754	2.97407
		F46F2.3	contains similarity to Pfam domain PF04243 (Protein of unknown function (DUF425))	1.78092	0.854767	0.479959	2.69754	2.99014
		C04F12.9	contains similarity to Pfam domain PF00075 (RNase H)	1.77795	1.09202	0.6142	2.69754	3.02257
		R05F9.3	C. elegans MSP-31 protein; contains similarity to Pfam domain PF00635 (MSP (Major sperm protein) domain)	1.77776	2.06298	1.16044	2.69754	3.02466
		H17B01.1a	contains similarity to Pfam domain PF00083 (Sugar (and other) transporters)	1.77768	0.853017	0.479848	2.69754	3.02553
		T16A9.5	contains similarity to Pfam domain PF05884 (Caenorhabditis elegans protein of unknown function (DUF856))	1.77619	1.51052	0.850425	2.69754	3.04196
		F10D2.11	C. elegans STR-204 protein; contains similarity to Pfam domain PF01461 (7TM chemoreceptor)	1.77374	0.883267	0.497968	2.69754	3.06918
		Y56A3A.3	contains similarity to Homo sapiens Cardiac titin N2BA isoform; TR:Q7Z2X3	1.77028	0.784267	0.443019	2.69754	3.10813
		C52A10.2	contains similarity to Pfam domain PF00135 (Carboxylesterases)	1.76995	0.773705	0.437134	2.69754	3.11187
		F45D3.2	contains similarity to Pfam domain PF05075 (Protein of unknown function (DUF684))	1.76495	0.923367	0.523168	2.69754	3.16909
		F58A6.5	contains similarity to Pfam domain PF02175 (C.elegans integral membrane protein Srb)	1.76011	0.750517	0.426404	2.69754	3.2257
		F25H5.1b	http://genome-www4.stanford.edu/cgi-bin/SMD/source/sourceResult?choice=Gene&option=Name&criteria=	1.75818	0.7691	0.437442	2.69754	3.24855
		C10G11.4	contains similarity to Lactobacillus plantarum Probable GTPase engC protein 2 (EC 3.6.1.-).; SW:EGC2_LACPL	1.75783	1.08197	0.615514	2.69754	3.2527
		F38E9.6	C. elegans CNG-3 protein; contains similarity to Pfam domains PF00027 (Cyclic nucleotide-binding domain), PF00520 (Ion transport proteins)	1.75681	0.812589	0.462536	2.69754	3.26481
		F52D1.3	C. elegans PQN-40 protein; contains similarity to Dictyostelium discoideum Similar to Kaposi's sarcoma-associated herpesvirus (KSHV) (Humansherpesvirus 8). ORF73 homolog.; TR:Q86J15	1.75553	0.836892	0.476719	2.69754	3.28017
		M01D7.7b	http://genome-www4.stanford.edu/cgi-bin/SMD/source/sourceResult?choice=Gene&option=Name&criteria=	1.7551	0.683267	0.389303	2.69754	3.28525
		F09G8.4	C. elegans NCR-2 protein; contains similarity to Pfam domain PF02460 (Patched family)	1.75436	0.863267	0.492071	2.69754	3.29425
		C13D9.1	C. elegans SRR-6 protein; contains similarity to Pfam domain PF03268 (Caenorhabditis protein of unknown function, DUF267)	1.75281	0.810517	0.46241	2.69754	3.31292
		F09F7.6	contains similarity to Drosophila melanogaster Flybase gene name is CG5886-PA; FLYBASE:CG5886-PA	1.75193	1.35577	0.773872	2.69754	3.32366
		C24D10.7	contains similarity to Pfam domain PF05611 (Caenorhabditis elegans protein of unknown function (DUF780))	1.74924	0.978217	0.559224	2.69754	3.35648
		M60.4	contains similarity to Schizosaccharomyces pombe Dnaj protein.; TR:Q9UTQ5	1.7448	0.893267	0.511959	2.69754	3.41148
		F42G4.3a	http://genome-www4.stanford.edu/cgi-bin/SMD/source/sourceResult?choice=Gene&option=Name&criteria=	1.74025	0.890767	0.511863	2.69754	3.46892
		Y105E8B.1b	http://genome-www4.stanford.edu/cgi-bin/SMD/source/sourceResult?choice=Gene&option=Name&criteria=	1.73842	0.821267	0.472422	2.69754	3.49223
		ZK6.7a	http://genome-www4.stanford.edu/cgi-bin/SMD/source/sourceResult?choice=Gene&option=Name&criteria=	1.73657	1.40502	0.809076	2.69754	3.51598
		F45E1.3	contains similarity to Pfam domain PF00702 (haloacid dehalogenase-like hydrolase)	1.73588	0.9306	0.536096	2.69754	3.52484
		K05F1.2	C. elegans MSP-142 protein; contains similarity to Pfam domain PF00635 (MSP (Major sperm protein) domain)	1.73587	1.99147	1.14724	2.69754	3.52497
		ZK1248.17	contains similarity to Pfam domain PF00069 (Eukaryotic protein kinase domain)	1.73394	1.64859	0.950778	2.69754	3.55003
		C24A8.4a	http://genome-www4.stanford.edu/cgi-bin/SMD/source/sourceResult?choice=Gene&option=Name&criteria=	1.72655	0.726205	0.420611	2.69754	3.64758
		F19B6.4	contains similarity to Interpro domain IPR000566 (Lipocalin-related protein and Bos/Can/Equ allergen)	1.7219	0.901767	0.523703	2.69754	3.71016
		C05G6.1	contains similarity to Pfam domain PF00104 (Ligand-binding domain of nuclear hormone receptors)	1.72029	0.849767	0.493966	2.69754	3.73212
		ZK792.2	C. elegans INX-8 protein; contains similarity to Pfam domain PF00876 (Innexin)	1.71938	0.927267	0.539302	2.69754	3.74458
		C03E10.6	contains similarity to Plasmodium falciparum Erythrocyte membrane protein 1 (PfEMP1).; TR:Q8I2E3	1.71411	1.48952	0.868973	2.69754	3.81758
		B0024.1	C. elegans COL-149 protein; contains similarity to Pfam domains PF01484 (Nematode cuticle collagen N-terminal domain), PF01391 (Collagen triple helix repeat (20 copies))(3)	1.7044	1.13349	0.665038	2.69754	3.95571
		C53B7.4	C. elegans ASG-2 protein; contains similarity to Pfam domain PF04718 (Mitochondrial ATP synthase g subunit)	1.70216	0.930517	0.546669	2.69754	3.98829
		T02E1.5	C. elegans DHS-3 protein; contains similarity to Pfam domain PF00106 (Alcohol/other dehydrogenases, short chain type)	1.69836	0.810267	0.477087	2.69754	4.04401
		F55E10.6	contains similarity to Pfam domain PF00106 (Alcohol/other dehydrogenases, short chain type)	1.69835	0.827017	0.486953	2.69754	4.04416
		F48E8.1a	http://genome-www4.stanford.edu/cgi-bin/SMD/source/sourceResult?choice=Gene&option=Name&criteria=	1.69442	0.796017	0.469788	2.69754	4.10267
		C34C12.6	contains similarity to Pfam domain PF01853 (MOZ/SAS family)	1.69344	0.782567	0.462118	2.69754	4.11742
		T03D3.1	contains similarity to Pfam domain PF00201 (UDP-glucoronosyl and UDP-glucosyl transferases)	1.69044	0.78683	0.465459	2.69754	4.16272
		F58G6.7	http://genome-www4.stanford.edu/cgi-bin/SMD/source/sourceResult?choice=Gene&option=Name&criteria=	1.68995	0.979267	0.579466	2.69754	4.17015
		M03C11.5	contains similarity to Pfam domains PF00004 (ATPases associated with various cellular activities (AAA)), PF01434 (Peptidase family M41)	1.68747	0.9221	0.546441	2.69754	4.20805
		Y53F4B.7	http://genome-www4.stanford.edu/cgi-bin/SMD/source/sourceResult?choice=Gene&option=Name&criteria=	1.68698	0.813917	0.48247	2.69754	4.21553
		ZK381.5b	http://genome-www4.stanford.edu/cgi-bin/SMD/source/sourceResult?choice=Gene&option=Name&criteria=	1.68396	0.728017	0.432325	2.69754	4.26219
		C08F11.7	contains similarity to Clostridium acetobutylicum Predicted permease.; TR:Q97I59	1.68342	1.38577	0.823183	2.69754	4.27046
		T13B5.1	C. elegans SNF-3 protein; contains similarity to Pfam domain PF00209 (Sodium:neurotransmitter symporter family)	1.68195	0.898017	0.533913	2.69754	4.29338
		Y55F3C.6	http://genome-www4.stanford.edu/cgi-bin/SMD/source/sourceResult?choice=Gene&option=Name&criteria=	1.67835	0.698017	0.415895	2.69754	4.35006
		F35E12.6	contains similarity to Onchocerca volvulus Major antigen.; SW:ANT1_ONCVO	1.67605	0.614517	0.366646	2.69754	4.38655
		B0391.10	contains similarity to Pfam domain PF01461 (7TM chemoreceptor)	1.6739	0.960767	0.573971	2.69754	4.42099
		F25H8.5b	http://genome-www4.stanford.edu/cgi-bin/SMD/source/sourceResult?choice=Gene&option=Name&criteria=	1.67254	0.806892	0.482434	2.69754	4.44272
		C34F6.3	C. elegans COL-179 protein; contains similarity to Pfam domain PF01391 (Collagen triple helix repeat (20 copies))	1.66829	0.907017	0.543682	2.69754	4.51185
		Y51H7C.13	http://genome-www4.stanford.edu/cgi-bin/SMD/source/sourceResult?choice=Gene&option=Name&criteria=	1.66677	1.09943	0.659621	2.69754	4.53679
		Y59E9AL.3b	http://genome-www4.stanford.edu/cgi-bin/SMD/source/sourceResult?choice=Gene&option=Name&criteria=	1.66672	1.30899	0.785365	2.69754	4.53748
		Y37H2A.4	http://genome-www4.stanford.edu/cgi-bin/SMD/source/sourceResult?choice=Gene&option=Name&criteria=	1.66574	0.901517	0.541211	2.69754	4.55368
		Y54G2A.17b	http://genome-www4.stanford.edu/cgi-bin/SMD/source/sourceResult?choice=Gene&option=Name&criteria=	1.66429	0.779267	0.468228	2.69754	4.57761
		F09E10.6	contains similarity to Pfam domain PF01431 (Peptidase family M13)	1.66371	1.10302	0.662985	2.69754	4.5872
		F15H10.6	contains similarity to Dictyostelium discoideum Similar to Homo sapiens (Human). HERC2 protein.; TR:Q8SSY6	1.6628	0.684567	0.411696	2.69754	4.60238
		R148.5a	http://genome-www4.stanford.edu/cgi-bin/SMD/source/sourceResult?choice=Gene&option=Name&criteria=	1.66217	0.756817	0.455318	2.69754	4.6128
		F55B11.2	contains similarity to Xenopus laevis Similar to LGN protein.; TR:Q8AVU7	1.65608	1.26227	0.762202	2.69754	4.71546
		C54D10.1	contains similarity to Interpro domain IPR008973 (C2 calcium/lipid-binding domain, CaLB)	1.65575	1.36377	0.823654	2.69754	4.72102
		K09C4.5	contains similarity to Pfam domain PF00083 (Sugar (and other) transporters)	1.65057	0.72091	0.436763	2.69754	4.80994
		C16E9.2b	http://genome-www4.stanford.edu/cgi-bin/SMD/source/sourceResult?choice=Gene&option=Name&criteria=	1.65044	0.835517	0.506239	2.69754	4.81226
		Y71A12B.7	http://genome-www4.stanford.edu/cgi-bin/SMD/source/sourceResult?choice=Gene&option=Name&criteria=	1.64203	0.684767	0.417025	2.69754	4.95983
		ZK354.11	C. elegans MSP-65 protein; contains similarity to Pfam domain PF00635 (MSP (Major sperm protein) domain)	1.63892	2.24287	1.3685	2.79158	5.01538
		C04G2.8	contains similarity to Pfam domain PF01030 (Receptor L domain)	1.62802	1.25074	0.76826	2.79158	5.21456
		F41F3.4	C. elegans COL-139 protein; contains similarity to Pfam domains PF01484 (Nematode cuticle collagen N-terminal domain), PF01391 (Collagen triple helix repeat (20 copies))(2)	1.62758	1.07987	0.663481	2.79158	5.22269
		C46C2.2	contains similarity to Pfam domain PF00083 (Sugar (and other) transporters)	1.62723	0.808017	0.49656	2.79158	5.22918
		W09C5.8	contains similarity to Pfam domain PF02936 (Cytochrome c oxidase subunit IV)	1.62626	0.823767	0.506541	2.79158	5.24729
		Y23H5A.8a	http://genome-www4.stanford.edu/cgi-bin/SMD/source/sourceResult?choice=Gene&option=Name&criteria=	1.62573	0.77883	0.479065	2.79158	5.25716
		F38B2.4	contains similarity to Pfam domain PF00406 (Adenylate kinases)	1.62469	0.912017	0.561347	2.79158	5.27657
		K07E3.3	contains similarity to Plasmodium falciparum Hypothetical protein.; TR:Q8IL45	1.62397	0.725267	0.446601	2.79158	5.29012
		T01H10.1	C. elegans KIN-10 protein; contains similarity to Pfam domain PF01214 (Casein kinase II regulatory subunit)	1.62332	0.865981	0.533464	2.79158	5.30243
		M116.2	contains similarity to Schizosaccharomyces pombe Hypothetical protein.; TR:P87297	1.62138	0.933142	0.575525	2.79158	5.33913
		C25E10.5	contains similarity to Drosophila melanogaster Flybase gene name is CG8596-PA; FLYBASE:CG8596-PA	1.62061	0.739017	0.456012	2.79158	5.3537
		C06A8.3	contains similarity to Pfam domain PF02520 (Domain of unknown function DUF148)	1.6172	0.859017	0.531174	2.79158	5.41869
		F07C4.2	C. elegans SRH-234 protein; contains similarity to Pfam domain PF01604 (7TM chemoreceptor)	1.61534	0.723225	0.447724	2.79158	5.4546
		Y45F10C.2	contains similarity to Pfam domain PF07403 (Protein of unknown function (DUF1505))	1.61522	0.793767	0.49143	2.79158	5.45691
		C31H2.1b	http://genome-www4.stanford.edu/cgi-bin/SMD/source/sourceResult?choice=Gene&option=Name&criteria=	1.60931	0.725267	0.45067	2.79158	5.57202
		Y23H5A.1a	http://genome-www4.stanford.edu/cgi-bin/SMD/source/sourceResult?choice=Gene&option=Name&criteria=	1.60852	0.765767	0.47607	2.79158	5.58754
		T07D1.2	contains similarity to Homo sapiens Hypothetical protein FLJ13910; ENSEMBL:ENSP00000283632	1.60563	0.776517	0.483623	2.79158	5.64475
		F30B5.1	C. elegans DPY-13 protein; contains similarity to Pfam domains PF01484 (Nematode cuticle collagen N-terminal domain), PF01391 (Collagen triple helix repeat (20 copies))(2)	1.6038	0.760481	0.474176	2.79158	5.68118
		W03D2.6	contains similarity to Arabidopsis thaliana Hypothetical protein At3g23320.; SW:U186_ARATH	1.601	0.905017	0.565283	2.79158	5.73729
		C09H5.2a	http://genome-www4.stanford.edu/cgi-bin/SMD/source/sourceResult?choice=Gene&option=Name&criteria=	1.59918	1.09352	0.683799	2.79158	5.77402
		Y69F12A.2	http://genome-www4.stanford.edu/cgi-bin/SMD/source/sourceResult?choice=Gene&option=Name&criteria=	1.59911	0.954267	0.596747	2.79158	5.77534
		C25E10.8	contains similarity to Pfam domain PF01826 (Trypsin Inhibitor like cysteine rich domain)	1.5985	0.942517	0.589624	2.79158	5.78769
		F20G2.2	contains similarity to Pfam domain PF00106 (Alcohol/other dehydrogenases, short chain type)	1.59805	0.756517	0.473399	2.79158	5.79681
		C26F1.2	contains similarity to Pfam domain PF00067 (Cytochrome P450)	1.59767	0.744767	0.466159	2.79158	5.80469
		K04D7.3	C. elegans GTA-1 protein; contains similarity to Pfam domain PF00202 (Aminotransferases class-III pyridoxal-phosphate)	1.59377	0.902767	0.566435	3.11588	5.88437
		Y36E3A.1	contains similarity to Pfam domains PF01827 (FTH domain), PF00646 (F-box domain)	1.59372	0.703624	0.441499	3.11588	5.88545
		F46B6.8	contains similarity to Pfam domain PF05907 (Eukaryotic protein of unknown function (DUF866))	1.59352	1.58327	0.993566	3.11588	5.88951
		C49F8.1	contains similarity to Neurospora crassa Hypothetical protein.; TR:Q8NIZ5	1.59149	0.808803	0.508203	3.11588	5.93132
		K09G1.1b	http://genome-www4.stanford.edu/cgi-bin/SMD/source/sourceResult?choice=Gene&option=Name&criteria=	1.59076	0.815267	0.512503	3.11588	5.94662
		Y47G6A.22a	http://genome-www4.stanford.edu/cgi-bin/SMD/source/sourceResult?choice=Gene&option=Name&criteria=	1.58984	0.761517	0.47899	3.11588	5.96569
		W06D4.1	C. elegans SRH-31 protein; contains similarity to Pfam domain PF01604 (7TM chemoreceptor)	1.58982	0.761017	0.478683	3.11588	5.96614
		C28C12.7b	http://genome-www4.stanford.edu/cgi-bin/SMD/source/sourceResult?choice=Gene&option=Name&criteria=	1.58937	0.757992	0.476913	3.11588	5.97539
		C34F11.4	contains similarity to Trichomonas vaginalis Chaperonin subunit alpha2 CCTalpha (Fragment).; TR:Q9GU10	1.5862	1.61742	1.01968	3.11588	6.04182
		T08H10.1	C. elegans UNC-29 protein; contains similarity to Pfam domains PF02931 (Neurotransmitter-gated ion-channel ligand binding domain), PF02932 (Neurotransmitter-gated ion-channel transmembrane region)	1.58554	0.778767	0.491169	3.11588	6.05568
		T26C5.1	C. elegans GCY-23 protein; contains similarity to Pfam domains PF00069 (Eukaryotic protein kinase domain), PF00211 (Adenylate and Guanylate cyclase catalytic domain), PF01094 (Receptor family ligand binding region)	1.58545	0.930767	0.58707	3.11588	6.05762
		W05H9.3	contains similarity to Homo sapiens ; ENSEMBL:ENSP00000314996	1.58483	0.806767	0.509056	3.11588	6.07058
		K10B3.7	C. elegans GPD-3 protein; contains similarity to Pfam domains PF02800 (Glyceraldehyde 3-phosphate dehydrogenase, C-terminal domain), PF00044 (glyceraldehyde 3-phosphate dehydrogenases)	1.58345	1.31877	0.832844	3.11588	6.09977
		C47G2.2	C. elegans UNC-130 protein; contains similarity to Pfam domain PF00250 (Fork head domain, eukaryotic transcription factors)	1.58187	0.934267	0.59061	3.11588	6.13333
		Y37D8A.5	contains similarity to Pfam domain PF05884 (Caenorhabditis elegans protein of unknown function (DUF856))	1.57758	1.65177	1.04703	3.11588	6.22516
		R03G5.1	C. elegans IRK-1 protein; contains similarity to Pfam domain PF01007 (Inward rectifier potassium channel)	1.57655	1.04627	0.663642	3.11588	6.24726
		C16C4.4	contains similarity to Pfam domain PF00917 (MATH domain)	1.57632	0.723934	0.459255	3.11588	6.25225
		C30F12.3	contains similarity to Pfam domain PF03409 (Protein of unknown function (DUF274))	1.57135	1.12327	0.714841	3.11588	6.36042
		F47B7.1	contains similarity to Pfam domain PF01679 (Uncharacterized protein family UPF0057)	1.57067	0.886517	0.56442	3.11588	6.37544
		M88.6b	http://genome-www4.stanford.edu/cgi-bin/SMD/source/sourceResult?choice=Gene&option=Name&criteria=	1.56343	0.606267	0.38778	3.11588	6.53597
		ZC455.6a	http://genome-www4.stanford.edu/cgi-bin/SMD/source/sourceResult?choice=Gene&option=Name&criteria=	1.56178	0.927392	0.593804	3.11588	6.57298
		Y43C5A.1	contains similarity to Pfam domain PF05611 (Caenorhabditis elegans protein of unknown function (DUF780))	1.56141	1.14402	0.732681	3.11588	6.58131
		F19C6.5	contains similarity to Homo sapiens Zinc transporter ZnT-8; ENSEMBL:ENSP00000297345	1.56077	0.986124	0.631819	3.11588	6.59577
		K07F5.3	C. elegans MSP-56 protein; contains similarity to Pfam domain PF00635 (MSP (Major sperm protein) domain)	1.56027	2.15912	1.38381	3.11588	6.60718
		F52H3.1	C. elegans LET-268 protein; contains similarity to Pfam domain PF03171 (2OG-Fe(II) oxygenase superfamily)	1.55803	0.645517	0.414317	3.11588	6.65796
		C50D2.7	contains similarity to Pfam domain PF04587 (ADP-specific Phosphofructokinase/Glucokinase conserved region)	1.55588	1.05302	0.676798	3.11588	6.70686
		F08C6.5	contains similarity to Interpro domain IPR003016 (2-oxo acid dehydrogenase, lipoyl-binding site)	1.5534	0.84216	0.54214	3.11588	6.76385
		T18H9.5	C. elegans INX-10 protein; contains similarity to Pfam domain PF00876 (Innexin)	1.55041	0.707231	0.456158	3.11588	6.83299
		Y19D10A.7	http://genome-www4.stanford.edu/cgi-bin/SMD/source/sourceResult?choice=Gene&option=Name&criteria=	1.54808	0.814267	0.525986	3.11588	6.88728
		C07G1.7	contains similarity to Arabidopsis thaliana Dehydrin COR47 (Cold-induced COR47 protein).; SW:DH47_ARATH	1.54741	0.925736	0.59825	3.11588	6.90298
		F41B5.2	contains similarity to Pfam domain PF00067 (Cytochrome P450)	1.54404	0.796059	0.51557	3.11588	6.98222
		C06H5.1	contains similarity to Pfam domains PF01827 (FTH domain), PF00646 (F-box domain)	1.5426	0.714617	0.463255	3.11588	7.01625
		T13G4.1	http://genome-www4.stanford.edu/cgi-bin/SMD/source/sourceResult?choice=Gene&option=Name&criteria=	1.5397	0.697955	0.453305	3.11588	7.08523
		K12H4.6	contains similarity to Neurospora crassa Predicted protein.; TR:Q7RW91	1.53966	1.06995	0.694929	3.11588	7.08617
		ZC395.7	C. elegans HAP-1 protein; contains similarity to Pfam domain PF01725 (Ham1 family)	1.5394	0.718017	0.466427	3.11588	7.09241
		ZC477.1	C. elegans SSQ-3 protein; contains similarity to Ascaris suum MFP3.; TR:Q7YXK1	1.53837	1.52577	0.991806	3.11588	7.11702
		F47B8.11	contains similarity to Wolinella succinogenes Sensor kinase of TWO-component regulatory system ,.; TR:Q7MA84	1.53799	1.88927	1.2284	3.11588	7.1262
		F42G8.12	contains similarity to Homo sapiens slit and trk like 6; ENSEMBL:ENSP00000327635	1.53752	0.689934	0.448732	3.11588	7.13748
		C01C10.3	contains similarity to Interpro domain IPR007124 (Histone-fold/TFIID-TAF/NF-Y)	1.53659	0.937184	0.60991	3.11588	7.15977
		T01C4.2b	http://genome-www4.stanford.edu/cgi-bin/SMD/source/sourceResult?choice=Gene&option=Name&criteria=	1.53241	0.751059	0.490115	3.11588	7.26105
		M02B1.2	contains similarity to Trypanosoma brucei Hypothetical protein, unlikely.; TR:Q8IFB3	1.53238	0.799124	0.521493	3.11588	7.26192
		C13B9.1	contains similarity to Pfam domain PF06869 (Protein of unknown function (DUF1258))	1.53218	0.781267	0.509904	3.11588	7.26667
		Y48G1C.2a	http://genome-www4.stanford.edu/cgi-bin/SMD/source/sourceResult?choice=Gene&option=Name&criteria=	1.53158	0.924267	0.603474	3.11588	7.28146
		Y15E3A.4	http://genome-www4.stanford.edu/cgi-bin/SMD/source/sourceResult?choice=Gene&option=Name&criteria=	1.5302	0.68008	0.444439	3.11588	7.31518
		K05F1.7	C. elegans MSP-63 protein; contains similarity to Pfam domain PF00635 (MSP (Major sperm protein) domain)	1.52856	1.93807	1.2679	3.11588	7.35539
		T25B9.6	contains similarity to Interpro domain IPR006162 (Phosphopantetheine attachment site)	1.52752	0.773767	0.506552	3.11588	7.38111
		ZC455.6b	http://genome-www4.stanford.edu/cgi-bin/SMD/source/sourceResult?choice=Gene&option=Name&criteria=	1.52526	0.833017	0.546146	3.11588	7.43689
		W02D7.4	contains similarity to Drosophila melanogaster Flybase gene name is CG6959-PB; FLYBASE:CG6959-PB	1.52319	1.15939	0.76116	3.11588	7.48848
		Y95B8A.10	http://genome-www4.stanford.edu/cgi-bin/SMD/source/sourceResult?choice=Gene&option=Name&criteria=	1.52239	0.805017	0.528783	3.11588	7.50839
		K01C8.9	C. elegans CCT-4 protein; contains similarity to Pfam domain PF00118 (Chaperonins cpn60 and TCP-1)	1.52053	0.919892	0.604982	3.11588	7.55516
		C06G8.1	contains similarity to Pfam domain PF03083 (MtN3/saliva family)	1.51972	1.08268	0.712421	3.11588	7.57541
		ZC64.3a	http://genome-www4.stanford.edu/cgi-bin/SMD/source/sourceResult?choice=Gene&option=Name&criteria=	1.51886	0.700642	0.461294	3.11588	7.59715
		T03F7.3	C. elegans SRH-46 protein; contains similarity to Pfam domain PF01604 (7TM chemoreceptor)	1.51839	0.96833	0.637735	3.11588	7.60908
		ZK1290.5	contains similarity to Pfam domain PF00069 (Eukaryotic protein kinase domain)	1.5175	0.836017	0.550918	3.11588	7.63165
		T20B3.6	contains similarity to Pfam domains PF02931 (Neurotransmitter-gated ion-channel ligand binding domain), PF02932 (Neurotransmitter-gated ion-channel transmembrane region)	1.51711	0.71458	0.471013	3.11588	7.6414
		F26F12.3a	contains similarity to Pfam domain PF00255 (Glutathione peroxidases)	1.5163	0.693767	0.457538	3.11588	7.66193
		F15D4.3	contains similarity to Homo sapiens Protein C20orf52; ENSEMBL:ENSP00000328418	1.51626	0.855517	0.56423	3.11588	7.66315
		Y23B4A.2	http://genome-www4.stanford.edu/cgi-bin/SMD/source/sourceResult?choice=Gene&option=Name&criteria=	1.51421	0.690917	0.456289	3.11588	7.71531
		Y94H6A.8	http://genome-www4.stanford.edu/cgi-bin/SMD/source/sourceResult?choice=Gene&option=Name&criteria=	1.51327	0.616517	0.407407	3.11588	7.73929
		T21B10.2b	http://genome-www4.stanford.edu/cgi-bin/SMD/source/sourceResult?choice=Gene&option=Name&criteria=	1.51231	0.650892	0.430396	3.11588	7.76395
		ZK354.5	C. elegans MSP-51 protein; contains similarity to Pfam domain PF00635 (MSP (Major sperm protein) domain)	1.51229	1.94907	1.28881	3.11588	7.76432
		F59A3.8	contains similarity to Pfam domains PF00069 (Eukaryotic protein kinase domain), PF00017 (Src homology domain 2)	1.5118	0.535267	0.35406	3.11588	7.7771
		ZK6.7b	http://genome-www4.stanford.edu/cgi-bin/SMD/source/sourceResult?choice=Gene&option=Name&criteria=	1.51162	1.04452	0.690993	3.11588	7.78173
		T02E1.4	contains similarity to Brachydanio rerio Hypothetical protein.; TR:Q7SZ49	1.51142	1.10102	0.728466	3.11588	7.78684
		F25B4.9	contains similarity to Pfam domain PF00059 (Lectin C-type domain short and long forms)	1.51113	0.957267	0.633477	3.11588	7.79425
		F01G4.5	contains similarity to Drosophila melanogaster Flybase gene name is CG11727-PB; FLYBASE:CG11727-PB	1.5091	0.604017	0.400251	3.11588	7.84679
		C45B2.3	contains similarity to Calystegia soldanella Putative ripening protein.; TR:Q9FRV9	1.50777	0.806117	0.534641	3.11588	7.8811
		F41B5.5	contains similarity to Pfam domain PF00067 (Cytochrome P450)	1.50709	0.713684	0.47355	3.11588	7.89875
		C09B8.8	http://genome-www4.stanford.edu/cgi-bin/SMD/source/sourceResult?choice=Gene&option=Name&criteria=	1.50518	0.783767	0.520712	3.11588	7.9485
		M176.4	contains similarity to Schizosaccharomyces pombe Hypothetical protein.; TR:P87297	1.50508	0.863017	0.573402	3.11588	7.95117
		ZK1127.10	contains similarity to Pfam domain PF00069 (Eukaryotic protein kinase domain)	1.50452	0.705267	0.468764	3.11588	7.96578
		Y71H9A.3	contains similarity to Plasmodium falciparum Hypothetical protein.; TR:Q8I3Z1	1.50195	0.629517	0.419133	3.11588	8.03341
		F21C10.4	contains similarity to Pfam domain PF01705 (CX module)	1.50043	0.769767	0.513032	3.11588	8.0736
		F46F5.9	contains similarity to Pfam domain PF04243 (Protein of unknown function (DUF425))	1.49753	1.75402	1.17128	3.11588	8.15058
		W02A11.8	C. elegans RAB-37 protein; contains similarity to Pfam domain PF00071 (Ras family (contains ATP/GTP binding P-loop))	1.49719	0.61933	0.41366	3.11588	8.15948
		K02D7.3	contains similarity to Pfam domain PF05739 (SNARE domain)	1.497	0.682017	0.455588	3.11588	8.16457
		F17E9.5	C. elegans HIS-33 protein; contains similarity to Pfam domain PF00125 (Core histones H2A, H2B, H3 and H4)	1.49672	1.21552	0.812119	3.11588	8.17206
		H36L18.2	contains similarity to Plasmodium falciparum Hypothetical protein.; TR:Q8IHW8	1.4964	0.857767	0.573221	3.11588	8.18069
		F44G3.2	contains similarity to Pfam domains PF02807 (ATP:guanido phosphotransferase, N-terminal domain), PF00217 (ATP:guanido phosphotransferases)	1.49526	1.06131	0.709783	4.23772	8.21124
		Y48E1B.8	contains similarity to Pfam domain PF00059 (Lectin C-type domain short and long forms)	1.49487	1.11977	0.749071	4.23772	8.22154
		R10E4.9	C. elegans LIN-12 protein; contains similarity to Pfam domains PF00066 (Notch)(3), PF00008 (EGF-like domain)(13), PF06816 (NOTCH protein), PF00023 (Ank repeat)(6)	1.49434	0.704367	0.471357	4.23772	8.23585
		Y47D3A.11	http://genome-www4.stanford.edu/cgi-bin/SMD/source/sourceResult?choice=Gene&option=Name&criteria=	1.49427	1.04606	0.700046	4.23772	8.23773
		C42D8.8a	http://genome-www4.stanford.edu/cgi-bin/SMD/source/sourceResult?choice=Gene&option=Name&criteria=	1.4934	0.760517	0.509251	4.23772	8.26102
		F55C9.3	contains similarity to Ephydatia fluviatilis SALK-6.; TR:Q9UAG0	1.4933	1.0572	0.707966	4.23772	8.26386
		ZK637.13	contains similarity to Pfam domain PF00083 (Sugar (and other) transporters)	1.49282	1.26877	0.84991	4.23772	8.27665
		ZK84.2	contains similarity to Drosophila melanogaster Flybase gene name is Ucp4A-PA; FLYBASE:CG6492-PA	1.49066	0.875392	0.58725	4.23772	8.33504
		C15H9.9	contains similarity to Brachydanio rerio Divalent metal transporter 1.; TR:Q8AX90	1.48888	0.861467	0.578602	4.23772	8.38362
		T28H11.5	C. elegans SSQ-2 protein; contains similarity to Ascaris suum MFP3.; TR:Q7YXK1	1.48806	1.48377	0.997118	4.23772	8.40599
		F15B9.3	contains similarity to Fusobacterium nucleatum Hypothetical protein FN0286.; TR:Q8RGK6	1.48679	0.615267	0.413821	4.23772	8.44045
		R11G11.14	contains similarity to Pfam domain PF00076 (RNA recognition motif. (aka RRM, RBD, or RNP domain))	1.48394	0.900017	0.606505	4.23772	8.5188
		C18C4.5b	http://genome-www4.stanford.edu/cgi-bin/SMD/source/sourceResult?choice=Gene&option=Name&criteria=	1.48384	0.786017	0.529718	4.23772	8.52157
		W03F11.1	contains similarity to Pfam domain PF05884 (Caenorhabditis elegans protein of unknown function (DUF856))	1.47939	0.838517	0.566798	4.23772	8.64484
		R12H7.1	contains similarity to Pfam domain PF00076 (RNA recognition motif. (aka RRM, RBD, or RNP domain))	1.47919	1.02627	0.693802	4.23772	8.65039
		C48E7.10	http://genome-www4.stanford.edu/cgi-bin/SMD/source/sourceResult?choice=Gene&option=Name&criteria=	1.4782	0.716767	0.484893	4.23772	8.67817
		C15C6.2b	http://genome-www4.stanford.edu/cgi-bin/SMD/source/sourceResult?choice=Gene&option=Name&criteria=	1.47811	1.69823	1.14892	4.23772	8.68074
		W03D8.9	contains similarity to Pfam domain PF05884 (Caenorhabditis elegans protein of unknown function (DUF856))	1.47791	1.37027	0.927167	4.23772	8.68629
		M01A8.2	contains similarity to Bos taurus Mannose-binding protein C precursor (MBP-C) (Mannan-binding protein).; SW:MABC_BOVIN	1.47584	0.816017	0.552919	4.23772	8.74438
		R151.5	C. elegans TOH-2 protein; contains similarity to Pfam domains PF00431 (CUB domain), PF00090 (Thrombospondin type 1 domain), PF01400 (Astacin (Peptidase family M12A))	1.47372	0.569017	0.386108	4.23772	8.80387
		K06A5.2	contains similarity to Pfam domain PF05884 (Caenorhabditis elegans protein of unknown function (DUF856))	1.47281	1.23491	0.838469	4.23772	8.82958
		T19D12.9	contains similarity to Thermoplasma acidophilum Hypothetical membrane protein.; TR:Q9HJ70	1.47238	0.884142	0.600486	4.23772	8.84195
		F25B5.3e	http://genome-www4.stanford.edu/cgi-bin/SMD/source/sourceResult?choice=Gene&option=Name&criteria=	1.47158	0.623267	0.423537	4.23772	8.86469
		W01A11.1	contains similarity to Bradyrhizobium japonicum Transcriptional regulatory protein.; TR:Q89UQ2	1.47069	0.871767	0.592763	4.23772	8.89003
		C25D7.2	contains similarity to Drosophila melanogaster Flybase gene name is CG13102-PA; FLYBASE:CG13102-PA	1.46965	0.828517	0.56375	4.23772	8.91939
		F58F9.7	contains similarity to Pfam domains PF01756 (Acyl-CoA oxidase), PF00441 (Acyl-CoA dehydrogenases)	1.46843	0.825017	0.561837	4.23772	8.95443
		B0286.5	C. elegans FKH-6 protein; contains similarity to Pfam domain PF00250 (Fork head domain, eukaryotic transcription factors)	1.46642	1.00606	0.686063	4.23772	9.0119
		F55B11.3	contains similarity to Listeria monocytogenes Hypothetical protein lmo1645.; TR:Q8Y6N9	1.46513	1.25102	0.853859	4.23772	9.04908
		W06A11.1	contains similarity to Pfam domain PF01612 (3'-5' exonuclease)	1.46452	0.70283	0.479905	4.23772	9.06686
		B0238.1	contains similarity to Pfam domain PF00135 (Carboxylesterases)	1.464	0.703173	0.480309	4.23772	9.08169
		T03D8.1b	http://genome-www4.stanford.edu/cgi-bin/SMD/source/sourceResult?choice=Gene&option=Name&criteria=	1.463	0.761486	0.520496	4.23772	9.11072
		T06A10.1	contains similarity to Pfam domain PF01697 (Domain of unknown function)	1.46145	0.823017	0.563152	4.23772	9.1558
		6R55.1a	http://genome-www4.stanford.edu/cgi-bin/SMD/source/sourceResult?choice=Gene&option=Name&criteria=	1.4605	0.640267	0.43839	4.23772	9.18355
		R160.3	contains similarity to Bacteroides thetaiotaomicron Transcriptional regulator.; TR:Q8A1K1	1.46032	0.770017	0.527294	4.23772	9.18871
		B0041.3	contains similarity to Pfam domain PF01476 (LysM domain)	1.45837	1.86102	1.27609	4.23772	9.24559
		C50F2.10	http://genome-www4.stanford.edu/cgi-bin/SMD/source/sourceResult?choice=Gene&option=Name&criteria=	1.45785	1.04152	0.714418	4.23772	9.26078
		F42G2.5	contains similarity to Pfam domains PF00635 (MSP (Major sperm protein) domain), PF00097 (Zinc finger, C3HC4 type (RING finger))	1.45718	0.71341	0.489583	4.23772	9.28059
		Y38E10A.14	http://genome-www4.stanford.edu/cgi-bin/SMD/source/sourceResult?choice=Gene&option=Name&criteria=	1.45706	0.828017	0.568279	4.23772	9.28406
		H20E11.2	contains similarity to Pfam domain PF02408 (Domain of unknown function DUF141)	1.45418	0.612184	0.420982	4.23772	9.36904
		C23H3.2b	http://genome-www4.stanford.edu/cgi-bin/SMD/source/sourceResult?choice=Gene&option=Name&criteria=	1.45323	0.648017	0.445914	4.23772	9.39711
		F31F4.7	C. elegans SRH-246 protein; contains similarity to Pfam domain PF01604 (7TM chemoreceptor)	1.45194	0.934767	0.643804	4.23772	9.43539
		F29B9.8	contains similarity to Drosophila mauritiana Cytochrome c oxidase polypeptide VIII.; TR:Q7YZD8	1.45178	0.742517	0.511453	4.23772	9.44026
		Y34F4.4	http://genome-www4.stanford.edu/cgi-bin/SMD/source/sourceResult?choice=Gene&option=Name&criteria=	1.44942	0.875017	0.603701	4.23772	9.51061
		T05E11.8	contains similarity to Pfam domain PF00635 (MSP (Major sperm protein) domain)	1.44923	0.774934	0.534721	4.23772	9.51635
		W03D2.2	contains similarity to Pfam domain PF00646 (F-box domain)	1.44785	0.660267	0.456032	4.23772	9.55769
		B0222.5	contains similarity to Pfam domains PF00014 (Kunitz/Bovine pancreatic trypsin inhibitor domain), PF00086 (Thyroglobulin type-1 repeat)	1.44535	0.726309	0.502513	4.23772	9.63296
		T07H3.6	contains similarity to Pfam domain PF00917 (MATH domain)	1.44496	0.775467	0.536669	4.23772	9.64474
		F53A10.2b	http://genome-www4.stanford.edu/cgi-bin/SMD/source/sourceResult?choice=Gene&option=Name&criteria=	1.44491	0.661142	0.457565	4.23772	9.64623
		F53F1.4	C. elegans SRD-19 protein; contains similarity to Pfam domain PF01461 (7TM chemoreceptor)	1.44381	0.604517	0.418696	4.23772	9.67962
		M01E11.7a	http://genome-www4.stanford.edu/cgi-bin/SMD/source/sourceResult?choice=Gene&option=Name&criteria=	1.44056	0.751667	0.521788	4.56996	9.77849
		ZK270.2d	http://genome-www4.stanford.edu/cgi-bin/SMD/source/sourceResult?choice=Gene&option=Name&criteria=	1.43977	0.680517	0.472657	4.56996	9.80266
		F52H3.7b	http://genome-www4.stanford.edu/cgi-bin/SMD/source/sourceResult?choice=Gene&option=Name&criteria=	1.43974	0.709517	0.492808	4.56996	9.80352
		C33A11.1	contains similarity to Pfam domain PF00023 (Ank repeat)	1.43901	0.647767	0.450146	4.56996	9.82581
		F48E8.1c	http://genome-www4.stanford.edu/cgi-bin/SMD/source/sourceResult?choice=Gene&option=Name&criteria=	1.43888	0.652267	0.453316	4.56996	9.82993
		ZK792.3	C. elegans INX-9 protein; contains similarity to Pfam domain PF00876 (Innexin)	1.43548	0.734767	0.511862	4.56996	9.93459
		W09G12.9	contains similarity to Drosophila melanogaster Flybase gene name is nahoda-PA; FLYBASE:CG12781-PA	1.43535	0.633267	0.441195	4.56996	9.93872
		C15C7.1	contains similarity to Pfam domain PF05739 (SNARE domain)	1.43496	0.618517	0.431034	4.56996	9.95064
		B0024.14d	http://genome-www4.stanford.edu/cgi-bin/SMD/source/sourceResult?choice=Gene&option=Name&criteria=	1.43494	0.863767	0.601952	4.56996	9.95115
		ZC239.16	C. elegans SRW-97 protein; contains similarity to Interpro domain IPR000276 (Rhodopsin-like GPCR superfamily)	1.43487	0.643017	0.448136	4.56996	9.9534
		T15B7.4	contains similarity to Pfam domain PF00069 (Eukaryotic protein kinase domain)	1.43205	0.994267	0.694296	4.56996	10.0409
		T23H2.2	C. elegans SNT-4 protein; contains similarity to Pfam domain PF00168 (C2 domain)	1.43197	0.689517	0.481516	4.56996	10.0434
		Y73B6BL.24	http://genome-www4.stanford.edu/cgi-bin/SMD/source/sourceResult?choice=Gene&option=Name&criteria=	1.43108	1.13552	0.793469	4.56996	10.0712
		ZK637.10	contains similarity to Pfam domain PF00083 (Sugar (and other) transporters)	1.43004	0.618455	0.432474	4.56996	10.1037
		T01H8.5	contains similarity to Pfam domain PF02138 (Beige/BEACH domain)	1.42865	0.580517	0.406341	4.56996	10.1474
		T05F1.5	contains similarity to Drosophila melanogaster Flybase gene name is dsf-PA; FLYBASE:CG9019-PA	1.42823	1.06568	0.746155	4.56996	10.1603
		F36A4.10	contains similarity to Pfam domain PF05912 (Caenorhabditis elegans protein of unknown function (DUF870))	1.42624	0.898142	0.629729	4.56996	10.2232
		T20B3.7	contains similarity to Pfam domains PF02931 (Neurotransmitter-gated ion-channel ligand binding domain), PF02932 (Neurotransmitter-gated ion-channel transmembrane region)	1.42501	0.725339	0.509006	4.56996	10.2619
		K08D10.8	contains similarity to Homo sapiens ubiquitin and ribosomal protein S27a precursor; ENSEMBL:ENSP00000272317	1.42303	1.89727	1.33326	4.56996	10.3247
		C36B7.7	C. elegans HEN-1 protein; contains similarity to Interpro domain IPR002172 (Low density lipoprotein-receptor, class A)	1.42127	0.763267	0.537033	4.56996	10.3808
		T19D7.1	contains similarity to Interpro domains IPR010149 (CRISPR-associated protein, TM1810 C-terminal), IPR006202 (Neurotransmitter-gated ion-channel ligand binding domain)	1.41802	0.68458	0.48277	4.56996	10.4847
		C37H5.9c	http://genome-www4.stanford.edu/cgi-bin/SMD/source/sourceResult?choice=Gene&option=Name&criteria=	1.41606	0.633767	0.447556	4.56996	10.5479
		F20B4.6	contains similarity to Interpro domain IPR001173 (Glycosyl transferase, family 2)	1.41504	0.652267	0.460952	4.56996	10.5807
		C52G5.2	contains similarity to Mus musculus Similar to CGI-36 protein.; TR:Q91WR2	1.41187	0.704017	0.498642	4.56996	10.6837
		K07A1.13	contains similarity to Trypanosoma brucei Hypothetical protein, unlikely.; TR:Q8IF35	1.41142	0.819017	0.580279	4.56996	10.6984
		C35E7.10b	http://genome-www4.stanford.edu/cgi-bin/SMD/source/sourceResult?choice=Gene&option=Name&criteria=	1.41066	1.17768	0.834848	4.56996	10.7233
		Y37D8A.6	contains similarity to Interpro domains IPR006209 (EGF-like domain), IPR006629 (LPS-induced tumor necrosis factor alpha factor)	1.40809	0.831267	0.590353	4.56996	10.8075
		C33F10.5a	http://genome-www4.stanford.edu/cgi-bin/SMD/source/sourceResult?choice=Gene&option=Name&criteria=	1.40789	0.565303	0.401525	4.56996	10.8139
		C14F11.3	contains similarity to Pfam domain PF01764 (Lipase (class 3))	1.4056	0.786767	0.559737	5.31575	10.8893
		B0207.9	C. elegans AVR-14 protein; contains similarity to Pfam domain PF02931 (Neurotransmitter-gated ion-channel ligand binding domain)	1.40521	1.29044	0.918329	5.31575	10.9023
		K11H12.7	C. elegans ACR-3 protein; contains similarity to Pfam domains PF02931 (Neurotransmitter-gated ion-channel ligand binding domain), PF02932 (Neurotransmitter-gated ion-channel transmembrane region)	1.40275	0.897017	0.639471	5.31575	10.9838
		Y45G12C.3	contains similarity to Pfam domain PF02798 (Glutathione S-transferase, N-terminal domain)	1.40249	1.04327	0.743866	5.31575	10.9922
		F35H12.6	http://genome-www4.stanford.edu/cgi-bin/SMD/source/sourceResult?choice=Gene&option=Name&criteria=	1.4016	0.714417	0.509716	5.31575	11.022
		K08F11.1	C. elegans PGP-1 protein; contains similarity to Pfam domains PF00664 (ABC transporter transmembrane region)(2), PF00005 (ABC transporters)(2)	1.40158	0.67835	0.48399	5.31575	11.0227
		F35C8.6	C. elegans PFN-2 protein; contains similarity to Pfam domain PF00235 (Profilins)	1.40001	0.955517	0.68251	5.31575	11.0752
		F40D4.13	C. elegans SRH-174 protein; contains similarity to Pfam domain PF01604 (7TM chemoreceptor)	1.39964	0.761767	0.544258	5.31575	11.0873
		R08F11.3	contains similarity to Pfam domain PF00067 (Cytochrome P450)	1.398	0.83491	0.597217	5.31575	11.1423
		F16H9.1b	http://genome-www4.stanford.edu/cgi-bin/SMD/source/sourceResult?choice=Gene&option=Name&criteria=	1.39745	0.743017	0.531696	5.31575	11.1609
		M7.12	contains similarity to Schizosaccharomyces pombe Dnaj protein.; TR:Q9UTQ5	1.39542	0.576367	0.413042	5.31575	11.2293
		Y37A1A.2	contains similarity to Pfam domain PF05978 (Eukaryotic protein of unknown function (DUF895))	1.39483	0.53285	0.382018	5.31575	11.2491
		K09A11.3	contains similarity to Pfam domain PF04051 (Transport protein particle (TRAPP) component, Bet3)	1.39373	0.800725	0.574521	5.31575	11.2864
		F23F12.9b	http://genome-www4.stanford.edu/cgi-bin/SMD/source/sourceResult?choice=Gene&option=Name&criteria=	1.39362	1.37587	0.98726	5.31575	11.29
		F01F1.12b	http://genome-www4.stanford.edu/cgi-bin/SMD/source/sourceResult?choice=Gene&option=Name&criteria=	1.39344	0.783167	0.562038	5.31575	11.2961
		Y116A8C.33	contains similarity to Drosophila melanogaster Flybase gene name is CG2919-PA; FLYBASE:CG2919-PA	1.39031	0.564481	0.406011	5.31575	11.4026
		C31H5.1	contains similarity to Pfam domain PF06342 (Protein of unknown function (DUF1057))	1.38485	0.584017	0.421718	5.31575	11.59
		C14A6.1	contains similarity to Pfam domain PF00059 (Lectin C-type domain short and long forms)	1.3848	0.862767	0.623026	5.31575	11.5917
		R13H9.5	C. elegans GCY-2 protein; contains similarity to Pfam domains PF00069 (Eukaryotic protein kinase domain), PF00211 (Adenylate and Guanylate cyclase catalytic domain), PF01094 (Receptor family ligand binding region)	1.38452	0.565517	0.408457	5.31575	11.6014
		C18A11.2	C. elegans VHA-8 protein; contains similarity to Pfam domain PF01991 (ATP synthase (E/31 kDa) subunit)	1.37986	0.765298	0.554619	5.31575	11.7631
		F27C1.1	contains similarity to Dictyostelium discoideum ZipA (Fragment).; TR:O15738	1.37905	1.64259	1.19111	5.31575	11.7916
		ZK1248.16	contains similarity to Pfam domain PF00069 (Eukaryotic protein kinase domain)	1.37556	0.625517	0.454736	5.31575	11.9139
		C05D9.8	contains similarity to Pfam domain PF00092 (von Willebrand factor type A domain)	1.37529	0.713517	0.518812	5.31575	11.9234
		R08E5.1	contains similarity to Interpro domain IPR000051 (SAM (and some other nucleotide) binding motif)	1.37395	0.664392	0.483562	5.31575	11.9706
		Y40B10A.2	http://genome-www4.stanford.edu/cgi-bin/SMD/source/sourceResult?choice=Gene&option=Name&criteria=	1.37215	1.01377	0.738819	5.31575	12.0345
		F28G4.1	contains similarity to Pfam domain PF00067 (Cytochrome P450)	1.37156	0.870684	0.634813	5.79014	12.0553
		C04F12.5	C. elegans LIM-7 protein; contains similarity to Pfam domains PF00046 (Homeobox domain), PF00412 (LIM domain containing proteins)(2)	1.3712	1.12127	0.817728	5.79014	12.0681
		C08F11.13	contains similarity to Clostridium acetobutylicum Predicted permease.; TR:Q97I59	1.37072	0.848517	0.619029	5.79014	12.0851
		C12D5.8b	http://genome-www4.stanford.edu/cgi-bin/SMD/source/sourceResult?choice=Gene&option=Name&criteria=	1.36986	0.797475	0.58216	5.79014	12.1159
		W09H1.6b	http://genome-www4.stanford.edu/cgi-bin/SMD/source/sourceResult?choice=Gene&option=Name&criteria=	1.36924	0.651017	0.475459	5.79014	12.1379
		C02F5.5	contains similarity to ;	1.36895	1.22314	0.893492	5.79014	12.1484
		R12E2.7	contains similarity to Pfam domain PF00076 (RNA recognition motif. (aka RRM, RBD, or RNP domain))	1.36877	0.693267	0.50649	5.79014	12.1547
		Y38F2AR.8	http://genome-www4.stanford.edu/cgi-bin/SMD/source/sourceResult?choice=Gene&option=Name&criteria=	1.36871	0.593267	0.43345	5.79014	12.1568
		M01E11.7c	http://genome-www4.stanford.edu/cgi-bin/SMD/source/sourceResult?choice=Gene&option=Name&criteria=	1.36768	0.673017	0.492087	5.79014	12.1936
		R09E10.6	contains similarity to Neurospora crassa Hypothetical protein.; TR:Q7S055	1.36767	1.33102	0.973202	5.79014	12.194
		C24G6.6	contains similarity to Pfam domain PF01593 (Flavin containing amine oxidoreductase)	1.36523	0.980767	0.71839	5.79014	12.2815
		Y46G5A.19	http://genome-www4.stanford.edu/cgi-bin/SMD/source/sourceResult?choice=Gene&option=Name&criteria=	1.3635	0.878267	0.644128	5.79014	12.3439
		Y22F5A.4	C. elegans LYS-1 protein; contains similarity to Dictyostelium discoideum Similar to F58B3.3.p.; TR:Q86KC1	1.36268	0.905517	0.664511	5.79014	12.3734
		T25D3.3	contains similarity to Pfam domain PF00651 (BTB/POZ domain)	1.36264	0.760517	0.558118	5.79014	12.3747
		C17G1.2	contains similarity to Plasmodium yoelii yoelii Asparagine-rich protein.; TR:Q7RH89	1.36062	0.620517	0.456056	5.79014	12.4482
		C03G6.18	C. elegans SRX-57 protein; contains similarity to Interpro domain IPR000276 (Rhodopsin-like GPCR superfamily)	1.35866	0.61958	0.456024	5.79014	12.5195
		R09F10.4	C. elegans INX-5 protein; contains similarity to Pfam domain PF00876 (Innexin)	1.35836	0.572517	0.421478	5.79014	12.5305
		F36G3.1	contains similarity to Plasmodium falciparum Liver stage antigen-3 precursor.; TR:Q9U0P0	1.35751	0.564475	0.415818	5.79014	12.5615
		C06A1.3	contains similarity to Pfam domain PF00149 (Ser/Thr protein phosphatases)	1.3567	1.09927	0.81025	5.79014	12.5909
		F11G11.3	C. elegans GST-6 protein; contains similarity to Pfam domains PF00043 (Glutathione S-transferases.), PF02798 (Glutathione S-transferase, N-terminal domain)	1.35651	0.692267	0.51033	5.79014	12.598
		F42A9.6	C. elegans NAS-28 protein; contains similarity to Pfam domains PF00431 (CUB domain), PF01400 (Astacin (Peptidase family M12A))	1.35637	0.706267	0.520703	5.79014	12.603
		C14F11.1b	http://genome-www4.stanford.edu/cgi-bin/SMD/source/sourceResult?choice=Gene&option=Name&criteria=	1.35432	0.783767	0.578715	5.79014	12.6782
		T12B3.3	contains similarity to Pfam domain PF03009 (Glycerophosphoryl diester phosphodiesterase family)	1.35314	0.610517	0.451187	5.79014	12.7219
		Y105C5B.28	http://genome-www4.stanford.edu/cgi-bin/SMD/source/sourceResult?choice=Gene&option=Name&criteria=	1.35306	0.540267	0.399292	5.79014	12.7246
		F43G6.7	contains similarity to Bordetella pertussis Hypothetical protein.; TR:Q7VYD6	1.35064	0.593017	0.439063	5.79014	12.814
		Y45F10B.4	C. elegans SRU-16 protein; contains similarity to Pfam domain PF02688 (Domain of unknown function DUF215)	1.35016	0.631017	0.467365	5.79014	12.832
		F38B7.2	contains similarity to Interpro domain IPR002619 (Protein of unknown function CX)	1.34976	0.535892	0.397028	5.79014	12.8468
		Y51H4A.14	http://genome-www4.stanford.edu/cgi-bin/SMD/source/sourceResult?choice=Gene&option=Name&criteria=	1.34805	0.565173	0.419252	5.79014	12.9103
		C33D3.3	contains similarity to Interpro domain IPR000345 (Cytochrome c heme-binding site)	1.34713	0.728717	0.540939	5.79014	12.9445
		Y69E1A.2	contains similarity to Plasmodium falciparum Hypothetical protein.; TR:Q8I3Z1	1.34462	1.22177	0.908635	5.79014	13.0386
		C23H3.2a	http://genome-www4.stanford.edu/cgi-bin/SMD/source/sourceResult?choice=Gene&option=Name&criteria=	1.34392	0.737767	0.548965	5.79014	13.0646
		F44D12.4	contains similarity to Interpro domain IPR001478 (PDZ/DHR/GLGF domain)	1.34361	1.66377	1.23829	5.79014	13.0766
		F52C9.8f	http://genome-www4.stanford.edu/cgi-bin/SMD/source/sourceResult?choice=Gene&option=Name&criteria=	1.3425	0.806567	0.600793	5.79014	13.118
		F38E9.1	C. elegans CNG-3 protein; contains similarity to Pfam domains PF00027 (Cyclic nucleotide-binding domain), PF00520 (Ion transport proteins)	1.34191	0.540767	0.402984	5.79014	13.1405
		F32A5.5b	http://genome-www4.stanford.edu/cgi-bin/SMD/source/sourceResult?choice=Gene&option=Name&criteria=	1.34134	1.28877	0.960809	5.79014	13.1621
		Y54E10A.17	http://genome-www4.stanford.edu/cgi-bin/SMD/source/sourceResult?choice=Gene&option=Name&criteria=	1.33995	0.777017	0.579885	5.79014	13.2145
		T27D12.1	contains similarity to Interpro domain IPR007114 (Major facilitator superfamily)	1.3395	0.608053	0.45394	5.79014	13.2315
		C27B7.5	contains similarity to Pfam domain PF00098 (Zinc finger, CCHC class)	1.33823	0.662017	0.494696	5.79014	13.2797
		Y67D8A.3	http://genome-www4.stanford.edu/cgi-bin/SMD/source/sourceResult?choice=Gene&option=Name&criteria=	1.33727	0.609975	0.456136	5.79014	13.3164
		F45H10.4	contains similarity to Mycobacterium tuberculosis;Mycobacterium bovis Hypothetical protein Rv0961/MT0989/Mb0986.; SW:Y961_MYCTU	1.33599	0.585017	0.43789	5.79014	13.365
		Y38H8A.3	contains similarity to Pfam domain PF00069 (Eukaryotic protein kinase domain)	1.33509	1.03102	0.772246	5.79014	13.3994
		F17C11.12	http://genome-www4.stanford.edu/cgi-bin/SMD/source/sourceResult?choice=Gene&option=Name&criteria=	1.33458	0.669517	0.501668	5.79014	13.4187
		ZK54.2	C. elegans AQP-11 protein; contains similarity to Anopheles gambiae str PEST AgCP10410 (Fragment).; TR:Q7QGS8	1.33447	0.604017	0.452628	5.79014	13.4232
		T20G5.2	contains similarity to Lymantria dispar multicapsid nuclear polyhedrosis virus Ld-bro-p.; TR:Q9YMG7	1.33429	0.744392	0.557893	5.79014	13.4299
		C27F2.6	contains similarity to Interpro domain IPR001622 (K+ channel, pore region)	1.33218	0.521267	0.39129	6.49292	13.511
		F15A4.13	http://genome-www4.stanford.edu/cgi-bin/SMD/source/sourceResult?choice=Gene&option=Name&criteria=	1.33181	0.515767	0.387269	6.49292	13.5253
		R07H5.4	contains similarity to Oryza sativa Putative transposase.; TR:Q852H5	1.33086	0.794017	0.596619	6.49292	13.5617
		F22D6.10	C. elegans KIN-14 protein; contains similarity to Pfam domains PF00069 (Eukaryotic protein kinase domain), PF00017 (Src homology domain 2)	1.33067	1.02073	0.767074	6.49292	13.5689
		F26D10.9	contains similarity to Pfam domain PF00084 (Sushi domain)	1.3299	0.608642	0.45766	6.49292	13.5987
		F52H2.4	contains similarity to Pfam domain PF00474 (Sodium:solute symporter family)	1.32977	0.631048	0.474555	6.49292	13.6038
		M01D1.5	contains similarity to Pfam domain PF01359 (Transposase)	1.32952	0.593517	0.446413	6.49292	13.6133
		C25F6.6	contains similarity to Brassica campestris S-locus pollen protein.; TR:Q9MB54	1.32872	0.790184	0.594697	6.49292	13.6445
		C53A5.13	contains similarity to Pfam domain PF00041 (Fibronectin type III domain)	1.32686	0.942517	0.710339	6.49292	13.7167
		C02F5.7a	http://genome-www4.stanford.edu/cgi-bin/SMD/source/sourceResult?choice=Gene&option=Name&criteria=	1.32504	0.575624	0.434421	6.49292	13.7874
		C07G1.6	contains similarity to Anopheles gambiae str PEST AgCP13961 (Fragment).; TR:Q7QA92	1.32393	1.22243	0.923335	6.49292	13.8305
		C05C9.3	contains similarity to Interpro domain IPR000345 (Cytochrome c heme-binding site)	1.32377	0.673517	0.508788	6.49292	13.837
		M02D8.2	contains similarity to Plasmodium yoelii yoelii Hypothetical protein (Fragment).; TR:Q7R8Q8	1.3236	0.672767	0.508287	6.49292	13.8436
		C16C8.18	contains similarity to Interpro domain IPR008941 (TPR-like)	1.32359	0.916731	0.692607	6.49292	13.8437
		T22E7.1	contains similarity to Interpro domain IPR002016 (Haem peroxidase)	1.32062	0.806267	0.61052	6.49292	13.9602
		R06A10.1	contains similarity to Mus musculus Elongation factor G 2, mitochondrial precursor (mEF-G 2) (Elongationsfactor G2).; SW:EFG2_MOUSE	1.32006	0.688517	0.521578	6.49292	13.9822
		F07G6.7	contains similarity to Pfam domains PF01476 (LysM domain)(13), PF05938 (Plant self-incompatibility protein S1), PF00704 (Glycosyl hydrolases family 18)	1.31959	0.541917	0.410672	6.49292	14.001
		H38K22.5a	http://genome-www4.stanford.edu/cgi-bin/SMD/source/sourceResult?choice=Gene&option=Name&criteria=	1.31958	0.615767	0.46664	6.49292	14.0015
		F55A4.8b	http://genome-www4.stanford.edu/cgi-bin/SMD/source/sourceResult?choice=Gene&option=Name&criteria=	1.31901	0.768392	0.582552	6.49292	14.0238
		Y40B10A.6	http://genome-www4.stanford.edu/cgi-bin/SMD/source/sourceResult?choice=Gene&option=Name&criteria=	1.31774	0.944981	0.717123	6.49292	14.0739
		C06H2.4	contains similarity to Pfam domain PF01770 (Reduced folate carrier)	1.31732	0.583767	0.443149	6.49292	14.0908
		B0272.3	contains similarity to Pfam domains PF00725 (3-hydroxyacyl-CoA dehydrogenase, C-terminal domain), PF02737 (3-hydroxyacyl-CoA dehydrogenase, NAD binding domain)	1.31558	0.554017	0.421119	6.49292	14.1594
		K08B12.2a	http://genome-www4.stanford.edu/cgi-bin/SMD/source/sourceResult?choice=Gene&option=Name&criteria=	1.31527	0.743017	0.564915	6.49292	14.1717
		ZC513.7	C. elegans OMA-2 protein; contains similarity to Pfam domain PF00642 (Zinc finger C-x8-C-x5-C-x3-H type (and similar))	1.31475	0.536017	0.407695	6.49292	14.1925
		Y71F9AR.1	http://genome-www4.stanford.edu/cgi-bin/SMD/source/sourceResult?choice=Gene&option=Name&criteria=	1.31468	0.656267	0.499185	6.49292	14.1954
		ZK6.5	contains similarity to Entamoeba histolytica Hypothetical protein (Fragment).; TR:Q8I8X9	1.31222	0.511967	0.390154	6.49292	14.2934
		M02E1.1a	http://genome-www4.stanford.edu/cgi-bin/SMD/source/sourceResult?choice=Gene&option=Name&criteria=	1.31169	0.50708	0.386585	6.49292	14.3147
		B0410.3	http://genome-www4.stanford.edu/cgi-bin/SMD/source/sourceResult?choice=Gene&option=Name&criteria=	1.31094	0.741767	0.56583	6.49292	14.3448
		F58A6.9	contains similarity to Pfam domain PF02175 (C.elegans integral membrane protein Srb)	1.31036	1.66877	1.27351	6.49292	14.3677
		F37A4.7a	http://genome-www4.stanford.edu/cgi-bin/SMD/source/sourceResult?choice=Gene&option=Name&criteria=	1.30977	0.465553	0.355446	6.49292	14.3916
		F55A12.4	C. elegans PPK-1 protein; contains similarity to Pfam domain PF01504 (Phosphatidylinositol-4-phosphate 5-Kinase)	1.30948	0.838017	0.639962	6.49292	14.4032
		F40H3.2	contains similarity to Sesbania rostrata Early nodulin (Enod2-3a) protein (Fragment).; TR:Q41403	1.30945	0.852767	0.651239	6.49292	14.4043
		T05A7.9	contains similarity to Pfam domains PF00271 (Helicases conserved C-terminal domain), PF00097 (Zinc finger, C3HC4 type (RING finger)), PF00176 (SNF2 and others N-terminal domain)	1.30939	0.710292	0.542461	6.49292	14.4068
		F54B8.3	contains similarity to Pfam domain PF02408 (Domain of unknown function DUF141)	1.30924	0.707517	0.540401	6.49292	14.4126
		Y40A1A.3	http://genome-www4.stanford.edu/cgi-bin/SMD/source/sourceResult?choice=Gene&option=Name&criteria=	1.30838	0.614017	0.469296	6.49292	14.4475
		M02E1.2	http://genome-www4.stanford.edu/cgi-bin/SMD/source/sourceResult?choice=Gene&option=Name&criteria=	1.30804	0.833017	0.636845	6.49292	14.4612
		C33E10.2	contains similarity to Pfam domains PF01827 (FTH domain), PF00646 (F-box domain)	1.30636	0.624067	0.477713	6.49292	14.5288
		F38E9.5	C. elegans CNG-3 protein; contains similarity to Pfam domains PF00027 (Cyclic nucleotide-binding domain), PF00520 (Ion transport proteins)	1.30601	0.635767	0.486803	6.49292	14.5432
		F11C1.4	contains similarity to Drosophila melanogaster Flybase gene name is CG9186-PA; FLYBASE:CG9186-PA	1.3052	0.529642	0.405794	6.49292	14.5759
		Y32G9A.3	http://genome-www4.stanford.edu/cgi-bin/SMD/source/sourceResult?choice=Gene&option=Name&criteria=	1.30443	0.552684	0.423697	6.49292	14.607
		F16H11.4	contains similarity to Pfam domain PF01827 (FTH domain)	1.30375	0.56035	0.4298	6.49292	14.6348
		VF11C1L.1	C. elegans PPK-3 protein; contains similarity to Pfam domains PF01504 (Phosphatidylinositol-4-phosphate 5-Kinase), PF01363 (FYVE zinc finger)	1.30359	0.607967	0.466381	6.49292	14.6413
		T23F11.2	C. elegans DPF-1 protein; contains similarity to Pfam domains PF00930 (Dipeptidyl peptidase IV (DPP IV) N-terminal region), PF00326 (Prolyl oligopeptidase family)	1.30356	1.25235	0.960713	6.49292	14.6423
		C05C8.7	contains similarity to Interpro domain IPR000345 (Cytochrome c heme-binding site)	1.30153	0.686267	0.527276	6.49292	14.7249
		C54F6.5	C. elegans FTN-1 protein; contains similarity to Pfam domain PF00210 (Ferritins)	1.3014	0.681767	0.523872	6.49292	14.7303
		T15B7.9	contains similarity to Pfam domain PF00069 (Eukaryotic protein kinase domain)	1.30022	0.851017	0.654519	6.49292	14.7786
		ZK813.2	contains similarity to Mus musculus Similar to FUS interacting protein (Serine-arginine rich) 1.; TR:Q8CFZ1	1.3001	1.06577	0.819759	6.49292	14.7835
		F55H12.3	contains similarity to Tritrichomonas foetus Superoxide dismutase 1 (Iron superoxide dismutase) (EC 1.15.1.1)s(Superoxide dismutase [Mn/Fe]).; TR:Q95051	1.29969	0.582267	0.448004	6.49292	14.8001
		F36H1.5	contains similarity to Pyrococcus furiosus Undecaprenyl pyrophosphate synthetase (EC 2.5.1.31) (UPP synthetase)s(Di-trans-poly-cis-decaprenylcistransferase) (Undecaprenyl diphosphatessynthase) (UDS).; SW:UPPS_PYRFU	1.29821	0.753767	0.58062	6.49292	14.8608
		C11E4.7	contains similarity to ;	1.29756	0.911475	0.702454	6.49292	14.8876
		R03E1.1	C. elegans SYM-4 protein; contains similarity to Pfam domain PF00400 (WD domain, G-beta repeats)	1.29749	0.547517	0.421983	6.49292	14.8906
		B0350.2a	http://genome-www4.stanford.edu/cgi-bin/SMD/source/sourceResult?choice=Gene&option=Name&criteria=	1.29745	0.78008	0.601242	6.49292	14.8923
		Y105C5A.24	http://genome-www4.stanford.edu/cgi-bin/SMD/source/sourceResult?choice=Gene&option=Name&criteria=	1.29688	0.498767	0.384589	6.49292	14.9154
		ZK370.6	contains similarity to ;	1.29574	0.618567	0.477385	6.49292	14.9625
		C33F10.1	contains similarity to Corynebacterium efficiens Putative beta-ketoadipyl CoA thiolase.; TR:Q8FSQ7	1.29542	1.23535	0.953633	6.49292	14.9759
		C07H4.1	contains similarity to Thermoplasma volcanium Hypothetical protein TV1176.; TR:Q979I5	1.29488	0.477267	0.368581	6.49292	14.998
		C44B7.10	C. elegans SRX-14 protein; contains similarity to Trypanosoma brucei brucei Cytochrome b.; SW:CYB_TRYBB	1.29458	0.559892	0.432489	6.49292	15.0103
		ZK154.6	contains similarity to Pfam domain PF00069 (Eukaryotic protein kinase domain)	1.29368	0.5236	0.404736	6.49292	15.0475
		T03F6.1	contains similarity to Interpro domains IPR002347 (Glucose/ribitol dehydrogenase), IPR002198 (Short-chain dehydrogenase/reductase SDR)	1.29359	0.741117	0.572915	6.49292	15.0514
		T21C12.1f	http://genome-www4.stanford.edu/cgi-bin/SMD/source/sourceResult?choice=Gene&option=Name&criteria=	1.29228	0.643017	0.497584	6.49292	15.1057
		T26H2.9	C. elegans NHR-79 protein; contains similarity to Pfam domains PF00104 (Ligand-binding domain of nuclear hormone receptors), PF00105 (Zinc finger, C4 type (two domains))	1.29121	0.786017	0.608745	6.49292	15.1502
		W01C9.4	contains similarity to Pfam domain PF00106 (Alcohol/other dehydrogenases, short chain type)	1.29085	0.640642	0.496294	6.49292	15.1649
		Y119D3B.14	http://genome-www4.stanford.edu/cgi-bin/SMD/source/sourceResult?choice=Gene&option=Name&criteria=	1.29059	0.829017	0.642357	6.49292	15.1761
		F31D4.8	contains similarity to Drosophila melanogaster Flybase gene name is CG15207-PA; FLYBASE:CG15207-PA	1.28996	0.724267	0.561466	6.49292	15.2023
		T14G12.3	C. elegans LIN-32 protein; contains similarity to Pfam domain PF00010 (Helix-loop-helix DNA-binding domain)	1.28896	0.652267	0.506041	6.49292	15.2438
		Y55B1BL.1	http://genome-www4.stanford.edu/cgi-bin/SMD/source/sourceResult?choice=Gene&option=Name&criteria=	1.28827	0.646767	0.502045	6.49292	15.2729
		K04G2.9	contains similarity to Pfam domain PF01284 (Membrane-associating domain)	1.28775	0.709017	0.550586	6.49292	15.2944
		H03A11.1	contains similarity to Pfam domain PF06702 (Protein of unknown function (DUF1193))	1.28683	0.690517	0.536602	7.37126	15.3329
		F43H9.4	contains similarity to Oceanobacillus iheyensis Stage IV sporulation protein B.; TR:Q8EQ48	1.28518	0.630267	0.490412	7.37126	15.4022
		R107.8	C. elegans LIN-12 protein; contains similarity to Pfam domains PF00066 (Notch)(3), PF00008 (EGF-like domain)(13), PF06816 (NOTCH protein), PF00023 (Ank repeat)(6)	1.28516	0.701124	0.545553	7.37126	15.403
		ZK856.13	http://genome-www4.stanford.edu/cgi-bin/SMD/source/sourceResult?choice=Gene&option=Name&criteria=	1.28287	0.505517	0.394053	7.37126	15.4997
		T23E7.3	contains similarity to Interpro domain IPR003286 (Nematode reverse transcriptase-like)	1.28268	0.55358	0.43158	7.37126	15.5075
		F46C8.8	contains similarity to Dictyostelium discoideum Similar to Homo sapiens (Human). mucin 2 (Intestinal mucin 2).; TR:Q86A80	1.28197	0.6086	0.474739	7.37126	15.5376
		C18D4.8	contains similarity to Drosophila melanogaster Flybase gene name is CG17738-PA; FLYBASE:CG17738-PA	1.28141	0.583589	0.455426	7.37126	15.5612
		H32K16.1	contains similarity to Pfam domain PF01490 (Transmembrane amino acid transporter protein)	1.28128	0.631467	0.49284	7.37126	15.5667
		F35C5.2	C. elegans SRA-14 protein; contains similarity to Pfam domain PF02117 (C.elegans Sra family integral membrane protein)	1.2812	0.633892	0.494763	7.37126	15.5701
		F57B7.3	contains similarity to Drosophila melanogaster Flybase gene name is CG14482-PA; FLYBASE:CG14482-PA	1.28115	0.580767	0.453316	7.37126	15.5722
		ZC53.7	contains similarity to Mus musculus Similar to KIAA1737 protein.; TR:Q8R0W1	1.28068	0.662517	0.517318	7.37126	15.5924
		Y53F4B.6	http://genome-www4.stanford.edu/cgi-bin/SMD/source/sourceResult?choice=Gene&option=Name&criteria=	1.27901	0.759317	0.593676	7.37126	15.6631
		C34D4.14	contains similarity to Pfam domain PF00642 (Zinc finger C-x8-C-x5-C-x3-H type (and similar))	1.27715	0.815442	0.638488	7.37126	15.7425
		B0545.4	contains similarity to Pfam domain PF05699 (hAT family dimerisation domain)	1.27641	0.592017	0.463813	7.37126	15.7738
		F13E9.12	http://genome-www4.stanford.edu/cgi-bin/SMD/source/sourceResult?choice=Gene&option=Name&criteria=	1.27638	0.700517	0.548832	7.37126	15.7753
		F40F9.2	C. elegans TAG-120 protein; contains similarity to Pfam domain PF01027 (Uncharacterised protein family UPF0005)	1.27581	0.556767	0.436402	7.37126	15.7995
		D2089.2	contains similarity to Pfam domain PF00097 (Zinc finger, C3HC4 type (RING finger))	1.27466	0.798717	0.626612	7.37126	15.8489
		B0213.14	contains similarity to Pfam domain PF01498 (Transposase)	1.27457	0.722017	0.566478	7.37126	15.8526
		F22F4.4	contains similarity to Plasmodium yoelii yoelii Hypothetical protein.; TR:Q7RLR9	1.27456	0.620267	0.486651	7.37126	15.853
		W03F8.2	contains similarity to Pfam domain PF00069 (Eukaryotic protein kinase domain)	1.27402	0.63758	0.500447	7.37126	15.8763
		M176.6b	http://genome-www4.stanford.edu/cgi-bin/SMD/source/sourceResult?choice=Gene&option=Name&criteria=	1.27239	0.537367	0.422329	7.37126	15.9464
		ZC376.7a	http://genome-www4.stanford.edu/cgi-bin/SMD/source/sourceResult?choice=Gene&option=Name&criteria=	1.27227	0.767267	0.603069	7.37126	15.9514
		W03H9.3	contains similarity to Plasmodium yoelii yoelii DNA topoisomerase II, putative.; TR:Q7RJ69	1.27225	0.489205	0.38452	7.37126	15.9524
		C48D5.2c	http://genome-www4.stanford.edu/cgi-bin/SMD/source/sourceResult?choice=Gene&option=Name&criteria=	1.27162	0.530667	0.417317	7.37126	15.9796
		ZK770.3	C. elegans INX-12 protein; contains similarity to Pfam domain PF00876 (Innexin)	1.27142	0.654767	0.514991	7.37126	15.9883
		Y69H2.3b	http://genome-www4.stanford.edu/cgi-bin/SMD/source/sourceResult?choice=Gene&option=Name&criteria=	1.27131	1.30927	1.02985	7.37126	15.9927
		R119.3	contains similarity to Pfam domain PF00106 (Alcohol/other dehydrogenases, short chain type)	1.271	0.818017	0.643603	7.37126	16.0063
		ZK822.2	contains similarity to Pfam domain PF02520 (Domain of unknown function DUF148)	1.27065	0.711517	0.559963	7.37126	16.0213
		C05G6.2	C. elegans NHR-76 protein; contains similarity to Pfam domain PF00105 (Zinc finger, C4 type (two domains))	1.27017	0.954267	0.751294	7.37126	16.0422
		Y71G12B.6	http://genome-www4.stanford.edu/cgi-bin/SMD/source/sourceResult?choice=Gene&option=Name&criteria=	1.26997	0.669767	0.527388	7.37126	16.0507
		W08E12.6	http://genome-www4.stanford.edu/cgi-bin/SMD/source/sourceResult?choice=Gene&option=Name&criteria=	1.26996	0.560142	0.441071	7.37126	16.0511
		C25A8.4	C. elegans AJM-1 protein; contains similarity to Interpro domains IPR002893 (Zn-finger, MYND type), IPR000345 (Cytochrome c heme-binding site)	1.26968	0.659767	0.519632	7.37126	16.0631
		D2096.1	contains similarity to Pfam domain PF02466 (Mitochondrial import inner membrane translocase subunit Tim17)	1.26867	0.727955	0.573794	7.37126	16.1069
		K12G11.3	contains similarity to Pfam domain PF00107 (Zinc-binding dehydrogenases)	1.26735	0.694017	0.547615	7.37126	16.1643
		F26B1.1	contains similarity to Equine herpesvirus 4 Glycoprotein gp2 (Fragment).; TR:Q8V0K5	1.26604	0.540767	0.427132	7.37126	16.221
		C11H1.5	contains similarity to Interpro domain IPR001251 (Cellular retinaldehyde-binding)/triple function, C-terminal)	1.26511	0.678867	0.536606	7.37126	16.2614
		C12C8.2	contains similarity to Pfam domain PF01053 (Cys/Met metabolism PLP-dependent enzyme)	1.26392	0.585392	0.463154	7.37126	16.3133
		C38C6.2	contains similarity to Nicotiana tabacum Cinnamyl-alcohol dehydrogenase (EC 1.1.1.195) (CAD).; SW:CAD4_TOBAC	1.26381	0.53616	0.424242	7.37126	16.3185
		F57G12.1	contains similarity to Pfam domain PF00955 (HCO3- transporter family)	1.26292	0.620517	0.491334	7.37126	16.3571
		ZK643.3	contains similarity to Pfam domains PF02793 (Hormone receptor domain), PF00002 (7 transmembrane receptor (Secretin family))	1.2628	0.686767	0.543844	7.37126	16.3624
		Y66H1A.5	contains similarity to Plasmodium falciparum Hypothetical protein.; TR:Q8I3Z1	1.2611	0.876517	0.695039	7.37126	16.4368
		F57G4.9	contains similarity to Anopheles gambiae str PEST ENSANGP00000018098 (Fragment).; TR:Q7PPR0	1.26094	0.695906	0.551894	7.37126	16.4439
		T05F1.8	contains similarity to Pfam domain PF00153 (Mitochondrial carrier proteins)	1.2608	0.750267	0.595074	7.37126	16.4503
		B0414.1	contains similarity to Pfam domain PF02695 (Domain of unknown function DUF)	1.25831	1.34502	1.0689	7.37126	16.5596
		C53B7.2	contains similarity to Pfam domain PF01826 (Trypsin Inhibitor like cysteine rich domain)	1.25726	0.586017	0.466108	7.37126	16.6063
		Y38E10A.13	http://genome-www4.stanford.edu/cgi-bin/SMD/source/sourceResult?choice=Gene&option=Name&criteria=	1.25701	0.745267	0.592887	7.37126	16.6169
		F55C12.1a	http://genome-www4.stanford.edu/cgi-bin/SMD/source/sourceResult?choice=Gene&option=Name&criteria=	1.25684	0.499517	0.397439	7.37126	16.6247
		Y73B3A.5	http://genome-www4.stanford.edu/cgi-bin/SMD/source/sourceResult?choice=Gene&option=Name&criteria=	1.25616	0.679017	0.540551	7.37126	16.6549
		Y73B6BL.22	http://genome-www4.stanford.edu/cgi-bin/SMD/source/sourceResult?choice=Gene&option=Name&criteria=	1.25613	0.641705	0.510857	7.37126	16.6559
		F35G12.2	contains similarity to Plasmodium yoelii yoelii Hypothetical protein (Fragment).; TR:Q7RFG3	1.25538	0.610489	0.486298	7.37126	16.6893
		T04C10.1	contains similarity to Pfam domain PF00324 (Amino acid permeases)	1.25423	0.504642	0.402353	7.37126	16.7405
		F22B8.6	contains similarity to Pfam domain PF01053 (Cys/Met metabolism PLP-dependent enzyme)	1.25269	0.684642	0.546539	7.37126	16.809
		F07A11.6d	http://genome-www4.stanford.edu/cgi-bin/SMD/source/sourceResult?choice=Gene&option=Name&criteria=	1.25263	0.531361	0.424196	7.37126	16.8114
		K11E8.1f	http://genome-www4.stanford.edu/cgi-bin/SMD/source/sourceResult?choice=Gene&option=Name&criteria=	1.25219	0.710267	0.56722	7.37126	16.8311
		ZK550.6	contains similarity to Pfam domain PF05721 (Phytanoyl-CoA dioxygenase (PhyH))	1.25175	0.544767	0.435203	7.37126	16.8505
		F56C9.7	contains similarity to Pfam domain PF00135 (Carboxylesterases)	1.25102	0.645517	0.515991	7.37126	16.8832
		C14H10.3	contains similarity to Drosophila melanogaster Flybase gene name is CG1486-PA; FLYBASE:CG1486-PA	1.24929	0.566017	0.45307	7.37126	16.9606
		R173.4	http://genome-www4.stanford.edu/cgi-bin/SMD/source/sourceResult?choice=Gene&option=Name&criteria=	1.24927	0.633684	0.507243	7.37126	16.9616
		C05D11.11a	http://genome-www4.stanford.edu/cgi-bin/SMD/source/sourceResult?choice=Gene&option=Name&criteria=	1.24838	0.765392	0.613109	7.37126	17.0015
		T24B8.3	contains similarity to Pfam domain PF03357 (SNF7)	1.24819	0.583267	0.467289	7.37126	17.0099
		T07C5.1b	http://genome-www4.stanford.edu/cgi-bin/SMD/source/sourceResult?choice=Gene&option=Name&criteria=	1.24804	0.611267	0.489782	7.37126	17.0168
		F54F2.1	contains similarity to Pfam domains PF00357 (Integrins alpha chain), PF01839 (FG-GAP repeat)(4)	1.24676	0.602048	0.48289	7.37126	17.0742
		T01E8.1	contains similarity to Pfam domain PF00560 (Leucine Rich Repeat)	1.24665	0.494267	0.396475	7.37126	17.079
		ZK1321.4	contains similarity to Pfam domain PF00069 (Eukaryotic protein kinase domain)	1.24639	0.489205	0.392496	7.37126	17.0907
		M05D6.5	contains similarity to Pfam domain PF04588 (Hypoxia induced protein conserved region)	1.24577	0.679017	0.545058	7.37126	17.1189
		C04F12.8	C. elegans LIM-7 protein; contains similarity to Pfam domains PF00046 (Homeobox domain), PF00412 (LIM domain containing proteins)(2)	1.24568	1.25252	1.00549	7.37126	17.123
		T05E11.2	contains similarity to Pfam domain PF00635 (MSP (Major sperm protein) domain)	1.24561	0.603767	0.484717	7.37126	17.1262
		T10D4.6	contains similarity to Pfam domain PF02178 (AT hook motif)	1.24558	0.6106	0.490213	7.37126	17.1274
		F56E3.3b	http://genome-www4.stanford.edu/cgi-bin/SMD/source/sourceResult?choice=Gene&option=Name&criteria=	1.2454	0.696767	0.559473	7.37126	17.1355
		ZK1025.6	contains similarity to Pfam domain PF00069 (Eukaryotic protein kinase domain)	1.24533	0.863624	0.693491	7.37126	17.1388
		ZK112.3	contains similarity to Pfam domain PF00069 (Eukaryotic protein kinase domain)	1.24477	0.535517	0.430212	7.37126	17.1638
		F58A4.7b	http://genome-www4.stanford.edu/cgi-bin/SMD/source/sourceResult?choice=Gene&option=Name&criteria=	1.24473	0.680267	0.546517	7.37126	17.1657
		F22H10.6	contains similarity to Agrobacterium tumefaciens Lipoprotein.; TR:Q8UEQ5	1.24435	0.941767	0.756832	7.37126	17.1827
		K08D12.6	http://genome-www4.stanford.edu/cgi-bin/SMD/source/sourceResult?choice=Gene&option=Name&criteria=	1.24319	0.895517	0.720339	7.37126	17.2355
		ZC373.5	contains similarity to Pfam domain PF00596 (Class II Aldolase and Adducin N-terminal domain)	1.24153	0.724517	0.583568	7.37126	17.3106
		C08F1.4b	http://genome-www4.stanford.edu/cgi-bin/SMD/source/sourceResult?choice=Gene&option=Name&criteria=	1.24082	0.790517	0.63709	7.37126	17.3426
		F17H10.4	contains similarity to Streptococcus agalactiae Hypothetical protein.; TR:Q8E764	1.24045	0.708392	0.571078	7.37126	17.3598
		C48A7.2	contains similarity to Pfam domain PF01384 (Phosphate transporter family)	1.24023	0.618906	0.499025	7.37126	17.3696
		F49E12.9	contains similarity to Drosophila melanogaster Flybase gene name is CG30392-PA; FLYBASE:CG30392-PA	1.23921	0.523517	0.422459	7.93396	17.4159
		F15A4.6	contains similarity to Pfam domains PF04942 (CC domain), PF01549 (ShTK domain)(2)	1.23727	0.471217	0.380852	7.93396	17.5047
		M153.1	contains similarity to Schizosaccharomyces pombe Hypothetical protein.; TR:P87297	1.23656	0.626517	0.506663	7.93396	17.5373
		ZK682.4	C. elegans HLH-10 protein; contains similarity to Pfam domain PF00010 (Helix-loop-helix DNA-binding domain)	1.23593	0.588361	0.476047	7.93396	17.566
		C46A5.3	C. elegans COL-14 protein; contains similarity to Pfam domains PF01484 (Nematode cuticle collagen N-terminal domain), PF01391 (Collagen triple helix repeat (20 copies))(3)	1.23573	0.7821	0.632903	7.93396	17.5749
		W02C12.2	contains similarity to Marchantia polymorpha Hypothetical 12.5 kDa protein in COX2-COX3 intergenic region (ORFs109).; SW:YM14_MARPO	1.2352	1.04077	0.84259	7.93396	17.5994
		W02D9.7	contains similarity to Vibrio cholerae Septum site-determining protein MinD.; TR:Q9KQN8	1.23472	0.684517	0.554392	7.93396	17.6216
		Y37A1A.3	contains similarity to Pfam domain PF00083 (Sugar (and other) transporters)	1.23436	0.570073	0.461836	7.93396	17.6379
		F57G4.8	contains similarity to Pfam domains PF01827 (FTH domain), PF00646 (F-box domain)	1.2341	0.47908	0.388201	7.93396	17.6499
		C08G5.5	contains similarity to Gossypium hirsutum Proline-rich cell wall protein.; TR:Q39789	1.23354	0.646517	0.524117	7.93396	17.6759
		R05D3.12	http://genome-www4.stanford.edu/cgi-bin/SMD/source/sourceResult?choice=Gene&option=Name&criteria=	1.23304	0.548946	0.445198	7.93396	17.6988
		F21C10.11	http://genome-www4.stanford.edu/cgi-bin/SMD/source/sourceResult?choice=Gene&option=Name&criteria=	1.23291	0.776442	0.629764	7.93396	17.7047
		C27D6.3	C. elegans EGL-45 protein; contains similarity to Interpro domain IPR000717 (Proteasome component region PCI)	1.23274	1.05999	0.85986	7.93396	17.7124
		C02D4.2a	http://genome-www4.stanford.edu/cgi-bin/SMD/source/sourceResult?choice=Gene&option=Name&criteria=	1.22997	0.534975	0.434951	7.93396	17.8405
		C18B10.5	contains similarity to Pfam domain PF01838 (Domain of unknown function DUF40)	1.22978	0.439553	0.357425	7.93396	17.8493
		B0213.11	contains similarity to Pfam domain PF01498 (Transposase)	1.22794	0.906017	0.737838	7.93396	17.9347
		M162.8	contains similarity to Schizosaccharomyces pombe Hypothetical protein.; TR:P87297	1.2279	0.647767	0.527541	7.93396	17.9364
		Y48C3A.3	http://genome-www4.stanford.edu/cgi-bin/SMD/source/sourceResult?choice=Gene&option=Name&criteria=	1.22755	0.59458	0.484361	7.93396	17.9524
		T06C10.4	C. elegans FLP-10 protein; contains similarity to Ralstonia solanacearum Probable periplasmic protease signal peptide proteins(EC 3.4.-.-).; TR:Q8Y0I6	1.22738	0.714017	0.58174	7.93396	17.9604
		W08F4.6	contains similarity to Pfam domain PF00646 (F-box domain)	1.22625	0.706017	0.575755	7.93396	18.0132
		R166.1	contains similarity to Pfam domains PF04905 (NAB conserved region 2 (NCD2)), PF04904 (NAB conserved region 1 (NCD1))	1.22618	0.622267	0.507485	7.93396	18.0163
		F26F12.1	contains similarity to Pfam domain PF00255 (Glutathione peroxidases)	1.22563	0.684142	0.558196	7.93396	18.0418
		K11E8.1c	http://genome-www4.stanford.edu/cgi-bin/SMD/source/sourceResult?choice=Gene&option=Name&criteria=	1.22479	0.591434	0.482884	7.93396	18.0809
		K03H6.4	contains similarity to Pfam domain PF00059 (Lectin C-type domain short and long forms)	1.22446	0.730767	0.596808	7.93396	18.0965
		ZK337.1a	http://genome-www4.stanford.edu/cgi-bin/SMD/source/sourceResult?choice=Gene&option=Name&criteria=	1.22363	0.956017	0.781298	7.93396	18.1354
		Y119D3B.13	http://genome-www4.stanford.edu/cgi-bin/SMD/source/sourceResult?choice=Gene&option=Name&criteria=	1.22322	0.655142	0.535589	7.93396	18.1545
		F47B3.3	contains similarity to Pfam domain PF01284 (Membrane-associating domain)	1.22322	0.629892	0.514948	7.93396	18.1546
		C27A7.5b	http://genome-www4.stanford.edu/cgi-bin/SMD/source/sourceResult?choice=Gene&option=Name&criteria=	1.22292	0.684017	0.559331	7.93396	18.1684
		F39G3.1	contains similarity to Pfam domain PF00201 (UDP-glucoronosyl and UDP-glucosyl transferases)	1.22282	0.669267	0.547312	7.93396	18.1729
		C41A3.2b	http://genome-www4.stanford.edu/cgi-bin/SMD/source/sourceResult?choice=Gene&option=Name&criteria=	1.22257	0.686892	0.561842	7.93396	18.1848
		F46A9.1	contains similarity to Methanococcus jannaschii Chromosome partition protein smc homolog.; SW:SMC_METJA	1.2221	0.624892	0.511326	7.93396	18.2069
		C46A5.1	contains similarity to Pfam domain PF00102 (Protein-tyrosine phosphatase)	1.22152	0.783809	0.641666	7.93396	18.234
		C01B4.8	contains similarity to Interpro domain IPR007124 (Histone-fold/TFIID-TAF/NF-Y)	1.22054	0.575517	0.471526	7.93396	18.2801
		T09A5.1	contains similarity to Pfam domain PF06624 (Ribosome associated membrane protein RAMP4)	1.21995	0.450767	0.369496	7.93396	18.3077
		K01G5.3	contains similarity to Oryctolagus cuniculus Neurofilament-H (Fragment).; TR:Q28687	1.21935	0.825767	0.677218	7.93396	18.336
		C24A3.6	C. elegans TWK-18 protein; contains similarity to Interpro domains IPR003280 (K+ channel, two pore), IPR001622 (K+ channel, pore region)	1.21925	0.551017	0.45193	7.93396	18.3406
		T22H2.6b	http://genome-www4.stanford.edu/cgi-bin/SMD/source/sourceResult?choice=Gene&option=Name&criteria=	1.21875	0.695642	0.570784	7.93396	18.3644
		F54A3.5	http://genome-www4.stanford.edu/cgi-bin/SMD/source/sourceResult?choice=Gene&option=Name&criteria=	1.21709	0.802423	0.659298	7.93396	18.4428
		F32B5.6a	http://genome-www4.stanford.edu/cgi-bin/SMD/source/sourceResult?choice=Gene&option=Name&criteria=	1.21706	0.804517	0.661031	7.93396	18.4438
		F23D12.1	contains similarity to Homo sapiens Lysosomal-associated transmembrane protein 4A; ENSEMBL:ENSP00000175091	1.21634	0.853267	0.701504	7.93396	18.4781
		C33G3.3	contains similarity to Pfam domain PF02931 (Neurotransmitter-gated ion-channel ligand binding domain)	1.21615	0.576267	0.473847	7.93396	18.4872
		C29E6.2	contains similarity to Pfam domains PF00520 (Ion transport proteins), PF00023 (Ank repeat)(14)	1.21607	0.682267	0.561044	7.93396	18.491
		Y55F3BR.5	http://genome-www4.stanford.edu/cgi-bin/SMD/source/sourceResult?choice=Gene&option=Name&criteria=	1.21565	0.499392	0.410801	7.93396	18.5106
		Y14H12A.1	http://genome-www4.stanford.edu/cgi-bin/SMD/source/sourceResult?choice=Gene&option=Name&criteria=	1.21546	0.859517	0.707156	7.93396	18.5199
		F58D5.2	http://genome-www4.stanford.edu/cgi-bin/SMD/source/sourceResult?choice=Gene&option=Name&criteria=	1.21435	0.662517	0.545571	7.93396	18.5721
		C39D10.1	contains similarity to Trypanosoma cruzi Mucin-like protein.; TR:O61056	1.21403	0.526475	0.433658	7.93396	18.5874
		F08B4.2a	http://genome-www4.stanford.edu/cgi-bin/SMD/source/sourceResult?choice=Gene&option=Name&criteria=	1.21384	1.57705	1.29922	7.93396	18.5965
		F42G4.3b	http://genome-www4.stanford.edu/cgi-bin/SMD/source/sourceResult?choice=Gene&option=Name&criteria=	1.2136	0.763767	0.62934	7.93396	18.6079
		F41D9.2	contains similarity to Pfam domain PF03351 (DOMON domain)	1.21345	0.690017	0.568639	7.93396	18.6149
		R05D3.9	contains similarity to Mus musculus Similar to RIKEN cDNA 4122402O22 gene.; TR:Q8R0J3	1.21313	1.01527	0.836899	7.93396	18.6303
		B0331.2	contains similarity to Pfam domain PF01384 (Phosphate transporter family)	1.21277	0.853059	0.703395	7.93396	18.6472
		T15B7.1	contains similarity to Pfam domain PF00147 (Fibrinogen beta and gamma chains, C-terminal globular domain)	1.2125	1.05752	0.872181	7.93396	18.6604
		T28F3.5	contains similarity to Pfam domains PF01039 (Carboxyl transferase domain), PF02786 (Carbamoyl-phosphate synthase L chain, ATP binding domain), PF02785 (Biotin carboxylase C-terminal domain), PF00364 (Biotin-requiring enzymes), PF00289 (Carbamoyl-phosphate	1.21229	0.620392	0.51175	7.93396	18.6701
		ZK287.3	contains similarity to Sulfolobus tokodaii Hypothetical protein ST2231.; TR:Q96YD7	1.21219	0.500767	0.413108	7.93396	18.6749
		T02E1.6	contains similarity to Phytophthora infestans NADH dehydrogenase subunit 2 (EC 1.6.5.3).; TR:Q9T248	1.21093	0.855725	0.70667	7.93396	18.7353
		Y73B3A.11	http://genome-www4.stanford.edu/cgi-bin/SMD/source/sourceResult?choice=Gene&option=Name&criteria=	1.21091	0.809267	0.668314	7.93396	18.7361
		C05G5.4	contains similarity to Pfam domains PF00549 (CoA-ligase), PF02629 (CoA binding domain)	1.21022	0.530481	0.438336	7.93396	18.7692
		Y74C9A.2	http://genome-www4.stanford.edu/cgi-bin/SMD/source/sourceResult?choice=Gene&option=Name&criteria=	1.20971	0.497467	0.411228	7.93396	18.7933
		F33C8.1b	http://genome-www4.stanford.edu/cgi-bin/SMD/source/sourceResult?choice=Gene&option=Name&criteria=	1.20952	0.548117	0.453169	7.93396	18.8024
		Y38F2AR.7	http://genome-www4.stanford.edu/cgi-bin/SMD/source/sourceResult?choice=Gene&option=Name&criteria=	1.20851	0.468517	0.38768	7.93396	18.8506
		Y19D10A.4	http://genome-www4.stanford.edu/cgi-bin/SMD/source/sourceResult?choice=Gene&option=Name&criteria=	1.20822	0.591517	0.489577	7.93396	18.8646
		F14F4.3a	http://genome-www4.stanford.edu/cgi-bin/SMD/source/sourceResult?choice=Gene&option=Name&criteria=	1.20819	0.577017	0.477589	7.93396	18.8663
		C04G6.6	contains similarity to Plasmodium falciparum Hypothetical protein.; TR:Q8IDI1	1.20767	0.872059	0.722098	7.93396	18.8909
		F38E11.3	C. elegans CPI-1 protein; contains similarity to Pfam domain PF01979 (Amidohydrolase family)	1.2074	0.552624	0.457698	7.93396	18.904
		R11G11.12	contains similarity to Pfam domain PF00076 (RNA recognition motif. (aka RRM, RBD, or RNP domain))	1.2057	0.643295	0.533543	7.93396	18.9855
		C17G1.7	contains similarity to Pfam domain PF00291 (beta-synthase)	1.20547	0.723874	0.600489	7.93396	18.9966
		Y34F4.1	http://genome-www4.stanford.edu/cgi-bin/SMD/source/sourceResult?choice=Gene&option=Name&criteria=	1.20518	0.751442	0.623512	7.93396	19.0108
		F09E10.1	contains similarity to Pfam domain PF01431 (Peptidase family M13)	1.20511	0.741017	0.614896	7.93396	19.0141
		M02B7.3a	http://genome-www4.stanford.edu/cgi-bin/SMD/source/sourceResult?choice=Gene&option=Name&criteria=	1.2049	1.25318	1.04007	7.93396	19.024
		F19H8.1	C. elegans TPS-2 protein; contains similarity to Pfam domain PF00982 (Glycosyltransferase family 20)	1.20333	0.522374	0.434107	7.93396	19.0999
		ZK899.2	contains similarity to Pfam domain PF00595 (PDZ domain (Also known as DHR or GLGF))	1.2024	0.528696	0.439701	7.93396	19.1449
		T02E1.7	contains similarity to Pfam domain PF02077 (SURF4 family)	1.20169	0.765642	0.637138	7.93396	19.1793
		M195.3	contains similarity to Schizosaccharomyces pombe Hypothetical protein.; TR:P87297	1.2016	0.724517	0.602958	7.93396	19.1834
		D2030.9a	http://genome-www4.stanford.edu/cgi-bin/SMD/source/sourceResult?choice=Gene&option=Name&criteria=	1.20028	0.450767	0.375552	7.93396	19.2477
		Y57A10A.30a	http://genome-www4.stanford.edu/cgi-bin/SMD/source/sourceResult?choice=Gene&option=Name&criteria=	1.19957	0.640767	0.534163	7.93396	19.2819
		C08B6.3	contains similarity to Homo sapiens Hypothetical protein; ENSEMBL:ENSP00000296389	1.19942	0.607142	0.506199	7.93396	19.2896
		F02E8.6	C. elegans NCR-1 protein; contains similarity to Pfam domain PF02460 (Patched family)	1.19893	0.474767	0.395994	7.93396	19.3133
		ZK180.5a	http://genome-www4.stanford.edu/cgi-bin/SMD/source/sourceResult?choice=Gene&option=Name&criteria=	1.19847	1.04577	0.872586	7.93396	19.3356
		T16G12.4	contains similarity to Plasmodium yoelii yoelii Hypothetical protein (Fragment).; TR:Q7RCE1	1.19635	0.668767	0.559007	8.69597	19.4389
		F07F6.4	contains similarity to Pfam domain PF01412 (Putative GTPase activating protein for Arf)	1.1957	0.548817	0.458994	8.69597	19.4708
		T14G11.1	C. elegans LIN-32 protein; contains similarity to Pfam domain PF00010 (Helix-loop-helix DNA-binding domain)	1.19513	0.640517	0.535939	8.69597	19.4985
		F23H11.8b	http://genome-www4.stanford.edu/cgi-bin/SMD/source/sourceResult?choice=Gene&option=Name&criteria=	1.19477	0.692767	0.579831	8.69597	19.5159
		W08E12.8	http://genome-www4.stanford.edu/cgi-bin/SMD/source/sourceResult?choice=Gene&option=Name&criteria=	1.19419	0.617142	0.516787	8.69597	19.5445
		F41E6.2	C. elegans GRD-5 protein; contains similarity to Pfam domain PF04155 (Domain of unknown function (DUF398))	1.19411	0.634017	0.530954	8.69597	19.5485
		F46H5.5	contains similarity to Interpro domain IPR008974 (TRAF domain-like)	1.19388	0.671934	0.562814	8.69597	19.5595
		T13F2.9	contains similarity to Pfam domain PF00635 (MSP (Major sperm protein) domain)	1.19265	0.920767	0.772035	8.69597	19.62
		C09G12.1	contains similarity to Photorhabdus luminescens Hypothetical secreted protein.; TR:Q7N5X1	1.19198	0.7421	0.622578	8.69597	19.6529
		C37H5.13a	http://genome-www4.stanford.edu/cgi-bin/SMD/source/sourceResult?choice=Gene&option=Name&criteria=	1.19155	0.518017	0.434741	8.69597	19.6739
		F46F11.7	contains similarity to Pfam domain PF04243 (Protein of unknown function (DUF425))	1.19146	0.675517	0.566967	8.69597	19.6786
		ZC373.1	contains similarity to Pfam domain PF00291 (beta-synthase)	1.19052	0.511017	0.429238	8.69597	19.7247
		F56H11.4	C. elegans ELO-1 protein; contains similarity to Pfam domain PF01151 (GNS1/SUR4 family)	1.18935	0.495917	0.416965	8.69597	19.7824
		R03E9.1	C. elegans MDL-1 protein; contains similarity to Pfam domain PF00010 (Helix-loop-helix DNA-binding domain)	1.18917	0.653267	0.549345	8.69597	19.7911
		F28F8.3	C. elegans LSM-5 protein; contains similarity to Pfam domain PF01423 (Sm protein)	1.18765	0.806767	0.679299	8.69597	19.8666
		Y46H3D.7	http://genome-www4.stanford.edu/cgi-bin/SMD/source/sourceResult?choice=Gene&option=Name&criteria=	1.18725	0.480309	0.404556	8.69597	19.8863
		C14C10.1	contains similarity to Pfam domain PF00153 (Mitochondrial carrier proteins)	1.18698	1.11845	0.942273	8.69597	19.8998
		Y56A3A.30	contains similarity to Drosophila melanogaster Flybase gene name is CG6004-PB; FLYBASE:CG6004-PB	1.18527	0.54283	0.457981	8.69597	19.9846
		M110.1	contains similarity to Schizosaccharomyces pombe Hypothetical protein.; TR:P87297	1.18485	0.71535	0.603748	8.69597	20.0053
		M05B5.2	contains similarity to Leishmania major L549.1.; TR:O60962	1.18484	0.769717	0.649636	8.69597	20.0056
		F56B3.6	contains similarity to Pfam domains PF01466 (Skp1 family, dimerisation domain), PF03931 (Skp1 family, tetramerisation domain)	1.18445	0.536167	0.452673	8.69597	20.0253
		ZK809.3	contains similarity to Anopheles gambiae str PEST ENSANGP00000021056 (Fragment).; TR:Q7PM07	1.18372	0.604934	0.511044	8.69597	20.0614
		T05B4.5	C. elegans SRR-10 protein; contains similarity to Pfam domain PF03268 (Caenorhabditis protein of unknown function, DUF267)	1.18301	0.569767	0.481625	8.69597	20.0969
		T14F9.3	contains similarity to Pfam domains PF00728 (Glycosyl hydrolase family 20, catalytic domain), PF02838 (Glycosyl hydrolase family 20, domain 2)	1.1822	0.864267	0.73107	8.69597	20.1375
		B0238.12	contains similarity to Pfam domain PF00135 (Carboxylesterases)	1.18164	0.485017	0.410461	8.69597	20.1652
		Y73B6BL.36	http://genome-www4.stanford.edu/cgi-bin/SMD/source/sourceResult?choice=Gene&option=Name&criteria=	1.18004	0.475467	0.402924	8.69597	20.2451
		C54E4.2	contains similarity to Homo sapiens Putative serine-rich protein; ENSEMBL:ENSP00000303788	1.17982	0.573017	0.485681	8.69597	20.2561
		C52D10.3	contains similarity to Arabidopsis thaliana F19P19.9.; TR:P93815	1.1788	0.627267	0.532124	8.69597	20.3074
		C34G6.6a	http://genome-www4.stanford.edu/cgi-bin/SMD/source/sourceResult?choice=Gene&option=Name&criteria=	1.17867	0.724642	0.614798	8.69597	20.314
		C50H11.15	contains similarity to Pfam domain PF00232 (Glycosyl hydrolases family 1)	1.1786	0.546455	0.463648	8.69597	20.3174
		Y39C12A.2	http://genome-www4.stanford.edu/cgi-bin/SMD/source/sourceResult?choice=Gene&option=Name&criteria=	1.17781	0.535624	0.454765	8.69597	20.3572
		K10C9.7	contains similarity to Drosophila melanogaster Flybase gene name is rha-PA; FLYBASE:CG11908-PA	1.17666	0.659642	0.560603	8.69597	20.4145
		K10D6.1	contains similarity to Pfam domains PF02931 (Neurotransmitter-gated ion-channel ligand binding domain), PF02932 (Neurotransmitter-gated ion-channel transmembrane region)	1.17648	0.538236	0.457497	8.69597	20.4239
		F44C8.10	contains similarity to Pfam domain PF00067 (Cytochrome P450)	1.1759	0.670767	0.570428	8.69597	20.4529
		F14B8.3	C. elegans PES-23 protein; contains similarity to Pfam domain PF00083 (Sugar (and other) transporters)	1.17561	0.485767	0.413203	8.69597	20.4674
		Y82E9BR.14	http://genome-www4.stanford.edu/cgi-bin/SMD/source/sourceResult?choice=Gene&option=Name&criteria=	1.17502	0.665981	0.566785	8.69597	20.4975
		ZK938.1	contains similarity to Pfam domain PF00595 (PDZ domain (Also known as DHR or GLGF))	1.17487	1.11677	0.950547	8.69597	20.505
		F47C10.4	contains similarity to Pfam domains PF00104 (Ligand-binding domain of nuclear hormone receptors), PF00105 (Zinc finger, C4 type (two domains))	1.17477	0.923874	0.78643	8.69597	20.51
		C48E7.7	contains similarity to Equine herpesvirus 1 Glycoprotein gp2 (Fragment).; TR:Q8V0M4	1.17455	1.23593	1.05226	8.69597	20.5212
		Y38H6C.8	contains similarity to Eriocheir sinensis Metallothionein.; TR:Q95U92	1.17378	0.598517	0.509907	8.69597	20.5601
		T04A11.12	http://genome-www4.stanford.edu/cgi-bin/SMD/source/sourceResult?choice=Gene&option=Name&criteria=	1.17295	0.890267	0.758997	8.69597	20.6018
		F54D1.6	contains similarity to Pfam domains PF03782 (AMOP domain), PF06119 (Nidogen-like)	1.1729	0.518517	0.44208	8.69597	20.6042
		VW06B3R.1a	http://genome-www4.stanford.edu/cgi-bin/SMD/source/sourceResult?choice=Gene&option=Name&criteria=	1.17251	0.632767	0.539671	8.69597	20.6244
		F57C2.4	contains similarity to Mus musculus Similar to hypothetical protein FLJ20811.; TR:Q8K3A6	1.17231	0.644517	0.549786	8.69597	20.6345
		C18B2.3	contains similarity to Drosophila melanogaster Flybase gene name is CG4293-PA; FLYBASE:CG4293-PA	1.1717	0.639455	0.54575	8.69597	20.6652
		B0273.4a	http://genome-www4.stanford.edu/cgi-bin/SMD/source/sourceResult?choice=Gene&option=Name&criteria=	1.17134	0.471309	0.402369	8.69597	20.6837
		F47H4.9	contains similarity to Pfam domain PF01827 (FTH domain)	1.1711	0.467117	0.398872	8.69597	20.6958
		C35A5.9	contains similarity to Pfam domain PF00083 (Sugar (and other) transporters)	1.17027	0.500184	0.427407	8.69597	20.7376
		F52C9.1b	http://genome-www4.stanford.edu/cgi-bin/SMD/source/sourceResult?choice=Gene&option=Name&criteria=	1.1688	0.566017	0.484271	8.69597	20.8124
		Y61A9LA.5	http://genome-www4.stanford.edu/cgi-bin/SMD/source/sourceResult?choice=Gene&option=Name&criteria=	1.16865	0.696642	0.596106	8.69597	20.8199
		C30H6.7	contains similarity to Interpro domain IPR001304 (C-type lectin)	1.16798	0.537017	0.459782	8.69597	20.8542
		T27C5.6	contains similarity to Pfam domain PF01604 (7TM chemoreceptor)	1.16748	0.819017	0.701526	8.69597	20.8798
		W05H9.1	contains similarity to Plasmodium falciparum Hypothetical protein.; TR:Q8IIG7	1.16731	0.928767	0.795645	8.69597	20.8882
		W04E12.7	contains similarity to Pfam domain PF06162 (Caenorhabditis elegans protein of unknown function (DUF976))	1.16633	0.703767	0.603404	8.69597	20.9385
		C23H3.9c	http://genome-www4.stanford.edu/cgi-bin/SMD/source/sourceResult?choice=Gene&option=Name&criteria=	1.16626	0.574517	0.492616	8.69597	20.9422
		C10G11.8	contains similarity to Lactobacillus plantarum Probable GTPase engC protein 2 (EC 3.6.1.-).; SW:EGC2_LACPL	1.1661	1.3407	1.14973	8.69597	20.9501
		F07C6.1	C. elegans PIN-2 protein; contains similarity to Pfam domain PF00412 (LIM domain containing proteins)	1.16595	0.805767	0.691081	8.69597	20.9578
		K04H4.2b	http://genome-www4.stanford.edu/cgi-bin/SMD/source/sourceResult?choice=Gene&option=Name&criteria=	1.16563	0.704339	0.604255	8.69597	20.9742
		C01A2.2	contains similarity to Mycoplasma pulmonis Hypothetical protein MYPU_6910.; TR:Q98PN1	1.16519	0.552589	0.474249	8.69597	20.9969
		E02C12.8a	http://genome-www4.stanford.edu/cgi-bin/SMD/source/sourceResult?choice=Gene&option=Name&criteria=	1.16499	0.994267	0.853456	8.69597	21.007
		T24D5.2	contains similarity to Clostridium tetani Methyl-accepting chemotaxis protein.; TR:Q894K5	1.16488	0.639517	0.549	8.69597	21.0128
		Y110A2AL.6	http://genome-www4.stanford.edu/cgi-bin/SMD/source/sourceResult?choice=Gene&option=Name&criteria=	1.16357	0.53558	0.460291	8.69597	21.0799
		H11L12.1	contains similarity to Drosophila melanogaster Flybase gene name is CG14366-PA; FLYBASE:CG14366-PA	1.16329	0.556517	0.4784	8.69597	21.0942
		F18G5.2	C. elegans PES-8 protein; contains similarity to Arabidopsis thaliana Putative glycine and proline-rich protein.; TR:Q8LEP5	1.16275	0.45208	0.388801	8.69597	21.1217
		M04C7.2	contains similarity to Pfam domain PF00078 (Reverse transcriptase (RNA-dependent DNA polymerase))	1.16202	0.690642	0.594345	8.69597	21.1592
		F53F4.5	contains similarity to Drosophila melanogaster Flybase gene name is CG13226-PA; FLYBASE:CG13226-PA	1.16194	0.647517	0.557274	8.69597	21.1636
		C27D8.1	C. elegans EGL-45 protein; contains similarity to Interpro domain IPR000717 (Proteasome component region PCI)	1.16189	1.02049	0.878303	8.69597	21.166
		Y51H1A.3a	contains similarity to Pfam domain PF05821 (NADH-ubiquinone oxidoreductase ASHI subunit (CI-ASHI or NDUFB8))	1.1612	0.513767	0.442445	8.69597	21.2014
		ZK652.2	contains similarity to Homo sapiens Probable mitochondrial import receptor subunit TOM7 homolog; ENSEMBL:ENSP00000242150	1.16034	0.590517	0.508916	8.69597	21.2457
		F41F3.6	C. elegans SRX-74 protein; contains similarity to Pfam domain PF02695 (Domain of unknown function DUF)	1.15989	0.627017	0.540581	8.69597	21.2688
		W02B8.5	http://genome-www4.stanford.edu/cgi-bin/SMD/source/sourceResult?choice=Gene&option=Name&criteria=	1.15947	0.445767	0.384457	8.69597	21.2906
		F19C7.5	contains similarity to Plasmodium falciparum Hypothetical protein.; TR:Q8IIJ5	1.15906	0.539309	0.4653	8.69597	21.312
		T07C4.4	C. elegans SPP-1 protein; contains similarity to Interpro domain IPR008139 (Saposin B)	1.15883	0.770017	0.664478	8.69597	21.3237
		C01B10.3	contains similarity to Bombyx mori Prothoracicostatic peptide.; TR:Q95YF7	1.15874	0.639767	0.552125	8.69597	21.3285
		R12E2.9	contains similarity to Pfam domain PF00076 (RNA recognition motif. (aka RRM, RBD, or RNP domain))	1.15853	0.484267	0.418001	8.69597	21.3392
		Y42A5A.3	contains similarity to ;	1.15824	0.690517	0.596178	8.69597	21.3542
		Y71D11A.3a	http://genome-www4.stanford.edu/cgi-bin/SMD/source/sourceResult?choice=Gene&option=Name&criteria=	1.15752	0.635267	0.548818	8.69597	21.3915
		C12D5.2	contains similarity to Pfam domain PF00078 (Reverse transcriptase (RNA-dependent DNA polymerase))	1.15728	0.855684	0.739395	8.69597	21.4041
		C10G11.3	contains similarity to Lactobacillus plantarum Probable GTPase engC protein 2 (EC 3.6.1.-).; SW:EGC2_LACPL	1.15648	0.811267	0.701498	9.41656	21.4454
		C09E8.2a	http://genome-www4.stanford.edu/cgi-bin/SMD/source/sourceResult?choice=Gene&option=Name&criteria=	1.15444	0.517205	0.448015	9.41656	21.5514
		F14B8.1a	http://genome-www4.stanford.edu/cgi-bin/SMD/source/sourceResult?choice=Gene&option=Name&criteria=	1.15344	0.717267	0.621848	9.41656	21.6029
		D2024.2	contains similarity to Interpro domain IPR000379 (Esterase/lipase/thioesterase, active site)	1.1534	0.901705	0.78178	9.41656	21.6053
		C14A4.7	C. elegans SRV-2 protein; contains similarity to Pfam domain PF02118 (C.elegans Srg family integral membrane protein)	1.15291	0.511517	0.443676	9.41656	21.631
		F54D5.7	contains similarity to Pfam domains PF02770 (Acyl-CoA dehydrogenase, middle domain), PF00441 (Acyl-CoA dehydrogenases), PF02771 (Acyl-CoA dehydrogenase, N-terminal domain)	1.15272	0.562423	0.487908	9.41656	21.6404
		T28H11.1	C. elegans SSQ-4 protein; contains similarity to Ascaris suum MFP3.; TR:Q7YXK1	1.1517	0.809017	0.702454	9.41656	21.6938
		F49F1.7	contains similarity to Pfam domain PF01549 (ShTK domain)	1.15128	0.959205	0.833162	9.41656	21.7157
		C10E2.2	contains similarity to Interpro domain IPR001810 (Cyclin-like F-box)	1.15107	0.624981	0.542958	9.41656	21.7268
		Y102A11A.5	http://genome-www4.stanford.edu/cgi-bin/SMD/source/sourceResult?choice=Gene&option=Name&criteria=	1.15084	0.555417	0.482618	9.41656	21.7387
		T14B1.1	contains similarity to Neurospora crassa Predicted protein.; TR:Q7RY47	1.15064	0.744017	0.646612	9.41656	21.7493
		Y73E7A.3	http://genome-www4.stanford.edu/cgi-bin/SMD/source/sourceResult?choice=Gene&option=Name&criteria=	1.14998	0.630981	0.548688	9.41656	21.7836
		F41E7.8	contains similarity to Rhipicephalus appendiculatus Salivary gland-associated protein 64P.; TR:Q8T6I1	1.14972	0.688517	0.598858	9.41656	21.7975
		M01H9.2	contains similarity to Pfam domain PF01549 (ShTK domain)	1.14895	0.526874	0.45857	9.41656	21.8377
		VW06B3R.1b	http://genome-www4.stanford.edu/cgi-bin/SMD/source/sourceResult?choice=Gene&option=Name&criteria=	1.14886	0.540267	0.470264	9.41656	21.8424
		F13A2.6	contains similarity to Interpro domain IPR006583 (CW)	1.14866	0.985267	0.857754	9.41656	21.8528
		Y24D9B.1	contains similarity to Homo sapiens Hypothetical protein KIAA0323; ENSEMBL:ENSP00000251343	1.14804	0.638017	0.555743	9.41656	21.8851
		F28A12.4	contains similarity to Pfam domain PF00026 (Eukaryotic aspartyl proteases)	1.14618	1.03152	0.899963	9.41656	21.9832
		T01H8.2	contains similarity to Pfam domain PF00291 (beta-synthase)	1.14583	0.547017	0.4774	9.41656	22.0017
		ZC101.2c	http://genome-www4.stanford.edu/cgi-bin/SMD/source/sourceResult?choice=Gene&option=Name&criteria=	1.14505	0.548517	0.479034	9.41656	22.0426
		C55C3.3	contains similarity to Euplotes crassus Developmental-specific protein conZA8 (Fragment).; TR:Q9UAS5	1.14411	0.698892	0.610864	9.41656	22.0923
		T02G5.4	contains similarity to Pfam domains PF02803 (Thiolase, C-terminal domain), PF00108 (Thiolases)	1.14352	0.661725	0.578674	9.41656	22.1232
		C45H4.14b	http://genome-www4.stanford.edu/cgi-bin/SMD/source/sourceResult?choice=Gene&option=Name&criteria=	1.14351	0.833517	0.72891	9.41656	22.1236
		ZK354.3	contains similarity to Neurospora crassa Hypothetical protein 20H10.090.; TR:Q871K9	1.14343	0.473517	0.414121	9.41656	22.1281
		F08H9.2	contains similarity to Gallus gallus Splicing factor, arginine/serine-rich 2 (Splicing factor SC35) (SC-35)s(Splicing component, 35 kDa) (PR264 protein).; SW:SFR2_CHICK	1.14044	0.847017	0.742711	9.41656	22.2862
		F02D10.4	contains similarity to Pfam domain PF00067 (Cytochrome P450)	1.14004	0.505392	0.443312	9.41656	22.3075
		R09H10.2	contains similarity to Pfam domain PF01482 (Domain of unknown function DUF13)	1.14003	0.507267	0.444959	9.41656	22.3079
		W04G3.6	contains similarity to Pfam domain PF00916 (Sulfate transporter family)	1.13945	0.844017	0.740724	9.41656	22.3387
		H02I12.2	contains similarity to Pfam domain PF00646 (F-box domain)	1.13855	0.462467	0.40619	9.41656	22.3866
		B0035.13	contains similarity to Anopheles gambiae str PEST AgCP12601.; TR:Q7PYB7	1.13847	0.692017	0.607847	9.41656	22.3906
		ZK384.2	contains similarity to Pfam domain PF00188 (SCP-like extracellular Proteins)	1.13813	0.617267	0.54235	9.41656	22.4086
		R74.3	contains similarity to Plasmodium yoelii yoelii Hypothetical protein.; TR:Q7RLP9	1.13785	0.726342	0.638345	9.41656	22.4236
		C18C4.5a	http://genome-www4.stanford.edu/cgi-bin/SMD/source/sourceResult?choice=Gene&option=Name&criteria=	1.13767	0.719212	0.632181	9.41656	22.4334
		C43E11.6c	http://genome-www4.stanford.edu/cgi-bin/SMD/source/sourceResult?choice=Gene&option=Name&criteria=	1.13728	0.584142	0.51363	9.41656	22.4539
		F25B5.1	contains similarity to Homo sapiens Splice isoform 1 of Q13439 Golgi autoantigen, golgin subfamily A member 4; SW:Q13439	1.13698	0.548767	0.482654	9.41656	22.4701
		C08H9.13	contains similarity to Pfam domain PF00450 (Serine carboxypeptidases)	1.13584	0.638642	0.562264	9.41656	22.5308
		Y65B4BR.6	http://genome-www4.stanford.edu/cgi-bin/SMD/source/sourceResult?choice=Gene&option=Name&criteria=	1.13583	0.739017	0.650639	9.41656	22.5312
		Y17G9B.2	http://genome-www4.stanford.edu/cgi-bin/SMD/source/sourceResult?choice=Gene&option=Name&criteria=	1.1354	0.874517	0.77023	9.41656	22.5544
		K07F5.5	contains similarity to Pfam domain PF05611 (Caenorhabditis elegans protein of unknown function (DUF780))	1.13377	0.981267	0.865491	9.41656	22.6414
		F56C3.5	contains similarity to Homo sapiens Hypothetical protein FLJ39642; ENSEMBL:ENSP00000270735	1.13337	0.599767	0.529187	9.41656	22.6626
		C27A7.5a	http://genome-www4.stanford.edu/cgi-bin/SMD/source/sourceResult?choice=Gene&option=Name&criteria=	1.13254	0.532267	0.469977	9.41656	22.7073
		C39D10.3	contains similarity to Pfam domain PF01467 (Cytidylyltransferase)	1.13235	0.475517	0.419939	9.41656	22.7176
		W01F3.1a	http://genome-www4.stanford.edu/cgi-bin/SMD/source/sourceResult?choice=Gene&option=Name&criteria=	1.13217	0.534017	0.471678	9.41656	22.7273
		H32C10.2	contains similarity to Interpro domain IPR002873 (Rotavirus non-structural protein NSP3)	1.13189	0.655267	0.578917	9.41656	22.7424
		F44E5.5_42	http://genome-www4.stanford.edu/cgi-bin/SMD/source/sourceResult?choice=Gene&option=Name&criteria=	1.13181	0.708392	0.625896	9.41656	22.7466
		F39E9.6	contains similarity to Pfam domain PF00651 (BTB/POZ domain)	1.13135	0.475917	0.420664	9.41656	22.7712
		W10G11.17	contains similarity to Interpro domain IPR010921 (Trp repressor/replication initiator)	1.13115	0.580642	0.513321	9.41656	22.782
		R05G6.1	contains similarity to Clostridium kluyveri Succinyl-CoA:coenzyme A transferase (EC 2.8.3.-).; SW:CAT1_CLOKL	1.13102	0.470317	0.415835	9.41656	22.7888
		F07H5.3	C. elegans SGN-1 protein; contains similarity to Pfam domain PF04790 (Sarcoglycan complex subunit protein)	1.1305	0.797517	0.705454	9.41656	22.8166
		C08C3.1a	http://genome-www4.stanford.edu/cgi-bin/SMD/source/sourceResult?choice=Gene&option=Name&criteria=	1.1295	0.787267	0.697002	9.41656	22.8703
		K11G9.2	C. elegans ACR-3 protein; contains similarity to Pfam domains PF02931 (Neurotransmitter-gated ion-channel ligand binding domain), PF02932 (Neurotransmitter-gated ion-channel transmembrane region)	1.12941	0.503117	0.44547	9.41656	22.8755
		ZK1086.2	contains similarity to Pfam domain PF00069 (Eukaryotic protein kinase domain)	1.1293	0.549124	0.486253	9.41656	22.8814
		Y11D7A.10	contains similarity to Drosophila melanogaster Flybase gene name is CG2919-PA; FLYBASE:CG2919-PA	1.12802	0.770517	0.68307	9.41656	22.9502
		Y105E8B.1d	http://genome-www4.stanford.edu/cgi-bin/SMD/source/sourceResult?choice=Gene&option=Name&criteria=	1.12757	0.577267	0.511956	9.41656	22.9744
		C07E3.9	contains similarity to Pfam domain PF00068 (Phospholipase A2)	1.12756	0.436017	0.386693	9.41656	22.9753
		F02C9.4	contains similarity to Pfam domain PF00067 (Cytochrome P450)	1.12755	0.998184	0.885269	9.41656	22.9757
		Y55H10B.2	http://genome-www4.stanford.edu/cgi-bin/SMD/source/sourceResult?choice=Gene&option=Name&criteria=	1.12742	0.694767	0.616245	9.41656	22.9826
		F15D3.1b	http://genome-www4.stanford.edu/cgi-bin/SMD/source/sourceResult?choice=Gene&option=Name&criteria=	1.1272	1.10852	0.983429	9.41656	22.9947
		ZK250.5	contains similarity to Pfam domains PF01827 (FTH domain)(2), PF00646 (F-box domain)	1.1266	0.560767	0.497751	9.41656	23.0268
		M03B6.3	contains similarity to Gallus gallus AvenaII.; TR:Q9DEG2	1.12654	1.01427	0.900341	9.41656	23.0303
		F33A8.5	contains similarity to Pfam domain PF05328 (CybS)	1.12637	0.634267	0.563105	9.41656	23.0391
		F08B12.4	contains similarity to Rhodopirellula baltica Hypothetical protein.; TR:Q7UE67	1.12593	0.841017	0.746955	9.41656	23.0632
		F20H11.5	contains similarity to Pfam domain PF01266 (FAD dependent oxidoreductase)	1.1253	0.668267	0.593857	9.41656	23.0972
		C13F10.1b	http://genome-www4.stanford.edu/cgi-bin/SMD/source/sourceResult?choice=Gene&option=Name&criteria=	1.12416	0.556231	0.494796	9.41656	23.1588
		K08C7.1	contains similarity to Escherichia coli;Escherichia coli O157:H7 Hexuronate transporter.; SW:EXUT_ECOLI	1.12393	0.531517	0.472908	9.41656	23.1712
		C31B8.8	C. elegans SRH-247 protein; contains similarity to Pfam domain PF01604 (7TM chemoreceptor)	1.12305	0.676617	0.60248	9.41656	23.219
		R12H7.2	contains similarity to Pfam domain PF00076 (RNA recognition motif. (aka RRM, RBD, or RNP domain))	1.12236	0.623017	0.555096	9.41656	23.2567
		R03G5.6	contains similarity to Arabidopsis thaliana Hypothetical protein.; TR:Q8GYS0	1.12158	0.552017	0.492177	9.41656	23.2989
		T28H10.3	contains similarity to Pfam domain PF01650 (Peptidase C13 family)	1.12152	0.634767	0.565988	9.41656	23.3022
		ZK524.1	C. elegans SPE-4 protein; contains similarity to Pfam domain PF01080 (Presenilin)	1.1213	0.569517	0.507906	9.41656	23.314
		T07H3.1	C. elegans TAG-113 protein; contains similarity to Pfam domains PF00651 (BTB/POZ domain)(2), PF00917 (MATH domain)(2)	1.12112	0.602434	0.537348	9.41656	23.3238
		F55C5.5	contains similarity to Pfam domains PF00627 (UBA/TS-N domain), PF00889 (Elongation factor TS)	1.12099	0.501517	0.447387	9.41656	23.331
		R02D3.1	contains similarity to Pfam domains PF01262 (Alanine dehydrogenase/PNT, C-terminal domain), PF03435 (Saccharopine dehydrogenase), PF05222 (Alanine dehydrogenase/PNT, N-terminal domain)	1.12093	0.465767	0.415517	9.41656	23.3342
		C37E2.1	contains similarity to Pfam domain PF00180 (Isocitrate and isopropylmalate dehydrogenases)	1.12044	0.628017	0.560509	9.41656	23.361
		Y73B3A.1	http://genome-www4.stanford.edu/cgi-bin/SMD/source/sourceResult?choice=Gene&option=Name&criteria=	1.12036	0.680017	0.606963	9.41656	23.3654
		ZK1251.6	contains similarity to Pfam domain PF00069 (Eukaryotic protein kinase domain)	1.1201	1.20207	1.07318	9.41656	23.3797
		VC5.3	contains similarity to Pfam domain PF00053 (Laminin EGF-like (Domains III and V))	1.11988	0.732267	0.653879	9.41656	23.3915
		F33D4.4	contains similarity to Pfam domain PF01529 (DHHC zinc finger domain)	1.11949	0.605267	0.540664	9.41656	23.4129
		H13N06.3a	http://genome-www4.stanford.edu/cgi-bin/SMD/source/sourceResult?choice=Gene&option=Name&criteria=	1.11919	0.60333	0.539075	9.41656	23.429
		C32D5.11	contains similarity to Homo sapiens Axonemal dynein heavy chain DNAH5; ENSEMBL:ENSP00000265104	1.11916	0.67566	0.603722	9.41656	23.431
		ZK185.3	contains similarity to Bos taurus ARALKYL acyl-CoA:amino acid N-acyltransferase (EC 2.3.1.13) (GlycinesN-acyltransferase).; TR:O46686	1.11868	0.602267	0.538373	9.41656	23.457
		K09E4.5	C. elegans GUR-4 protein; contains similarity to Pan troglodytes Olfactory receptor 1G1.; SW:O1G1_PANTR	1.11849	0.505684	0.452113	9.41656	23.4674
		M01F1.4	contains similarity to Homo sapiens Chromosome 9 open reading frame 5; ENSEMBL:ENSP00000223608	1.1184	0.574017	0.513247	9.41656	23.4722
		F47D12.7	contains similarity to Pfam domains PF01344 (Kelch motif)(6), PF00651 (BTB/POZ domain)	1.11809	0.687517	0.614905	9.41656	23.4894
		T24A6.20	http://genome-www4.stanford.edu/cgi-bin/SMD/source/sourceResult?choice=Gene&option=Name&criteria=	1.11799	0.526517	0.470949	9.41656	23.4946
		Y41G9A.4b	http://genome-www4.stanford.edu/cgi-bin/SMD/source/sourceResult?choice=Gene&option=Name&criteria=	1.11743	0.51933	0.464752	9.41656	23.525
		T23B7.1	contains similarity to Anopheles gambiae str PEST AgCP5560 (Fragment).; TR:Q7Q7D6	1.11722	1.16302	1.04099	9.41656	23.5365
		ZK377.1	C. elegans WRT-6 protein; contains similarity to Pfam domain PF01079 (Hint module)	1.11712	0.709434	0.635054	9.41656	23.5421
		F08D12.2	contains similarity to Xenopus laevis Hypothetical protein.; TR:Q7ZXQ2	1.11705	0.622767	0.557511	9.41656	23.5461
		B0563.6b	http://genome-www4.stanford.edu/cgi-bin/SMD/source/sourceResult?choice=Gene&option=Name&criteria=	1.11609	0.508225	0.455364	9.41656	23.5989
		C46A5.4	contains similarity to Pfam domain PF03098 (Animal haem peroxidase)	1.11589	0.601767	0.539269	9.41656	23.6094
		Y53F4B.31	http://genome-www4.stanford.edu/cgi-bin/SMD/source/sourceResult?choice=Gene&option=Name&criteria=	1.11588	0.788739	0.706831	9.41656	23.6101
		T06C12.6	contains similarity to Pfam domain PF01549 (ShTK domain)	1.11519	0.692767	0.621212	9.41656	23.6482
		F33A8.7	http://genome-www4.stanford.edu/cgi-bin/SMD/source/sourceResult?choice=Gene&option=Name&criteria=	1.11504	0.518517	0.465023	9.41656	23.6564
		F58A4.7a	http://genome-www4.stanford.edu/cgi-bin/SMD/source/sourceResult?choice=Gene&option=Name&criteria=	1.11487	0.709017	0.635963	9.41656	23.6654
		F09D12.1	C. elegans GRD-10 protein; contains similarity to Pfam domain PF04155 (Domain of unknown function (DUF398))	1.11393	0.760267	0.682508	9.41656	23.7171
		T21D12.12	contains similarity to Pfam domain PF00413 (Matrixins)	1.11318	0.755517	0.678703	10.3203	23.7584
		C29F3.2	C. elegans WRT-8 protein; contains similarity to Pfam domain PF01079 (Hint module)	1.11277	0.809267	0.727256	10.3203	23.781
		AH9.1	contains similarity to Pfam domain PF00001 (7 transmembrane receptor (rhodopsin family))	1.11266	0.645946	0.58054	10.3203	23.7868
		T28A11.10	contains similarity to Pfam domain PF01253 (Translation initiation factor SUI1)	1.11255	0.488517	0.439099	10.3203	23.7933
		D1014.6	contains similarity to Pfam domain PF01697 (Domain of unknown function)	1.11093	0.443434	0.399156	10.3203	23.8823
		F08C6.7	C. elegans UNC-98 protein; contains similarity to Pfam domain PF00096 (Zinc finger, C2H2 type)	1.11082	0.614767	0.553435	10.3203	23.8883
		T05E7.1	contains similarity to Pfam domain PF04775 (Acyl-CoA thioester hydrolase / Bile acid-CoA amino acid N-acetyltransferase)	1.11001	0.652142	0.58751	10.3203	23.933
		R107.1	contains similarity to Drosophila melanogaster Flybase gene name is Ca-alpha1T-PB; FLYBASE:CG15899-alpha1T-PB	1.10967	0.604184	0.544471	10.3203	23.9516
		Y4C6B.3	contains similarity to Anopheles gambiae str PEST AgCP1977 (Fragment).; TR:Q7QK23	1.10889	0.504267	0.454748	10.3203	23.9947
		Y54G2A.16	http://genome-www4.stanford.edu/cgi-bin/SMD/source/sourceResult?choice=Gene&option=Name&criteria=	1.10877	0.534423	0.481998	10.3203	24.0016
		E01G4.3	contains similarity to Human cytomegalovirus Truncated UL74 protein (Fragment).; TR:Q7T9C2	1.10865	0.743267	0.670422	10.3203	24.0079
		C25A8.2	C. elegans AJM-1 protein; contains similarity to Interpro domains IPR002893 (Zn-finger, MYND type), IPR000345 (Cytochrome c heme-binding site)	1.10857	0.680642	0.61398	10.3203	24.0123
		F58G6.2	contains similarity to Mus musculus Hypothetical protein.; TR:Q8C1Y8	1.10772	0.922803	0.833069	10.3203	24.0599
		F55C5.2	contains similarity to Pfam domain PF03009 (Glycerophosphoryl diester phosphodiesterase family)	1.10768	0.447892	0.404353	10.3203	24.062
		K06C4.14	http://genome-www4.stanford.edu/cgi-bin/SMD/source/sourceResult?choice=Gene&option=Name&criteria=	1.10759	1.2901	1.16479	10.3203	24.067
		B0353.1	contains similarity to Chlamydomonas reinhardtii VSP-3 protein precursor.; TR:Q39620	1.10714	0.528017	0.476921	10.3203	24.0918
		C01B12.7	contains similarity to Bombyx mori Prothoracicostatic peptide.; TR:Q95YF7	1.10627	0.502048	0.453821	10.3203	24.14
		F46F3.2	contains similarity to Pfam domain PF04243 (Protein of unknown function (DUF425))	1.10579	0.493767	0.446529	10.3203	24.1666
		Y71F9B.5a	http://genome-www4.stanford.edu/cgi-bin/SMD/source/sourceResult?choice=Gene&option=Name&criteria=	1.10574	0.595053	0.538151	10.3203	24.1696
		F49E2.5a	http://genome-www4.stanford.edu/cgi-bin/SMD/source/sourceResult?choice=Gene&option=Name&criteria=	1.10512	0.53683	0.485766	10.3203	24.2038
		T12B5.4	contains similarity to Pfam domains PF01827 (FTH domain), PF00646 (F-box domain)	1.10448	0.445367	0.403236	10.3203	24.2392
		F32E10.3	contains similarity to Pfam domain PF00059 (Lectin C-type domain short and long forms)	1.10391	0.551767	0.49983	10.3203	24.2711
		C35E7.10a	http://genome-www4.stanford.edu/cgi-bin/SMD/source/sourceResult?choice=Gene&option=Name&criteria=	1.10367	0.821017	0.743899	10.3203	24.2845
		Y67A10A.6	http://genome-www4.stanford.edu/cgi-bin/SMD/source/sourceResult?choice=Gene&option=Name&criteria=	1.10306	0.551017	0.499534	10.3203	24.3183
		F36A4.5	contains similarity to Pfam domain PF05912 (Caenorhabditis elegans protein of unknown function (DUF870))	1.10294	0.698142	0.632984	10.3203	24.3252
		Y34F4.5	http://genome-www4.stanford.edu/cgi-bin/SMD/source/sourceResult?choice=Gene&option=Name&criteria=	1.10201	0.534017	0.484586	10.3203	24.3771
		T27A10.7	C. elegans SRH-308 protein; contains similarity to Pfam domain PF01604 (7TM chemoreceptor)	1.10153	0.543684	0.493571	10.3203	24.4036
		ZC477.9b	http://genome-www4.stanford.edu/cgi-bin/SMD/source/sourceResult?choice=Gene&option=Name&criteria=	1.1015	0.566017	0.513858	10.3203	24.4051
		C41G11.4b	http://genome-www4.stanford.edu/cgi-bin/SMD/source/sourceResult?choice=Gene&option=Name&criteria=	1.09902	0.493111	0.448681	10.3203	24.5438
		ZC373.2	contains similarity to Ichthyophthirius multifiliis Immobilization antigen isoform.; TR:Q9BMH3	1.09869	0.979267	0.891308	10.3203	24.5627
		F44G4.5	contains similarity to Enterococcus faecalis ATP-dependent Clp protease, ATP-binding subunit ClpB.; TR:Q831Y7	1.09815	0.616267	0.561187	10.3203	24.5927
		F42G9.5b	http://genome-www4.stanford.edu/cgi-bin/SMD/source/sourceResult?choice=Gene&option=Name&criteria=	1.09785	0.427017	0.388956	10.3203	24.6092
		EGAP4.1	contains similarity to Pisum sativum Wound-inducible cytochrome P450 (Fragment).; TR:Q40985	1.09725	0.624684	0.569319	10.3203	24.6433
		H08M01.2	contains similarity to Interpro domain IPR001841 (Zn-finger, RING)	1.09719	0.497767	0.453675	10.3203	24.6465
		C39H7.1	contains similarity to Pfam domain PF00069 (Eukaryotic protein kinase domain)	1.0955	0.939767	0.857842	10.3203	24.7413
		W06A7.2	contains similarity to Shigella flexneri Orf, conserved hypothetical protein.; TR:Q83IH3	1.0953	0.586892	0.535828	10.3203	24.7527
		Y48G9A.9	http://genome-www4.stanford.edu/cgi-bin/SMD/source/sourceResult?choice=Gene&option=Name&criteria=	1.09509	0.499017	0.455687	10.3203	24.7646
		T17A3.12	http://genome-www4.stanford.edu/cgi-bin/SMD/source/sourceResult?choice=Gene&option=Name&criteria=	1.09508	0.457225	0.417526	10.3203	24.7649
		C28D4.9	http://genome-www4.stanford.edu/cgi-bin/SMD/source/sourceResult?choice=Gene&option=Name&criteria=	1.09489	0.464339	0.424096	10.3203	24.7758
		R04F11.2	contains similarity to Pfam domain PF05680 (ATP synthase E chain)	1.09471	0.594156	0.54275	10.3203	24.7856
		W10G11.4	contains similarity to Drosophila melanogaster Flybase gene name is CG2919-PA; FLYBASE:CG2919-PA	1.09418	0.803267	0.734127	10.3203	24.8157
		C30F12.2	contains similarity to Pfam domain PF03409 (Protein of unknown function (DUF274))	1.0939	0.644892	0.589537	10.3203	24.8317
		ZK757.3c	http://genome-www4.stanford.edu/cgi-bin/SMD/source/sourceResult?choice=Gene&option=Name&criteria=	1.09368	0.502717	0.459655	10.3203	24.8436
		K08F8.4	C. elegans BAS-2 protein; contains similarity to Pfam domains PF01842 (ACT domain), PF00351 (Biopterin-dependent aromatic amino acid hydroxylases)	1.0932	0.602517	0.551152	10.3203	24.8711
		C03G6.19	C. elegans SRX-57 protein; contains similarity to Interpro domain IPR000276 (Rhodopsin-like GPCR superfamily)	1.09301	0.544017	0.497723	10.3203	24.8815
		K02F6.2	contains similarity to Pfam domain PF00023 (Ank repeat)	1.09283	0.509017	0.465779	10.3203	24.8918
		F43C9.2	contains similarity to Pfam domain PF02343 (Domain of unknown function DUF130)	1.09236	0.667267	0.610848	10.3203	24.9182
		C28H8.11b	http://genome-www4.stanford.edu/cgi-bin/SMD/source/sourceResult?choice=Gene&option=Name&criteria=	1.09154	0.673267	0.616806	10.3203	24.9648
		F48D6.4a	http://genome-www4.stanford.edu/cgi-bin/SMD/source/sourceResult?choice=Gene&option=Name&criteria=	1.09107	0.494417	0.453147	10.3203	24.9909
		F41C3.5	contains similarity to Pfam domain PF00450 (Serine carboxypeptidases)	1.09071	0.675267	0.619108	10.3203	25.0115
		C31A11.5	contains similarity to Pfam domain PF01757 (Acyltransferase family)	1.08958	0.473517	0.434588	10.3203	25.0756
		Y54E10BL.3	http://genome-www4.stanford.edu/cgi-bin/SMD/source/sourceResult?choice=Gene&option=Name&criteria=	1.08916	0.612017	0.561916	10.3203	25.0992
		T16A1.4	contains similarity to Homo sapiens Similar to microtubule-associated protein 4; ENSEMBL:ENSP00000264724	1.08909	1.26508	1.16159	10.3203	25.1033
		H39E23.1a	http://genome-www4.stanford.edu/cgi-bin/SMD/source/sourceResult?choice=Gene&option=Name&criteria=	1.08865	0.570767	0.52429	10.3203	25.1283
		F56B3.5	C. elegans ECH-5 protein; contains similarity to Pfam domain PF00378 (Enoyl-CoA hydratase/isomerase)	1.08834	0.710267	0.652616	10.3203	25.1459
		B0250.5	contains similarity to Interpro domain IPR002204 (3-hydroxyisobutyrate dehydrogenase)	1.08776	0.538017	0.494609	10.3203	25.1786
		F41B4.1	contains similarity to Neurospora crassa Predicted protein.; TR:Q7SC11	1.0871	0.601184	0.553017	10.3203	25.2162
		ZK455.7	C. elegans PGP-3 protein; contains similarity to Pfam domains PF00664 (ABC transporter transmembrane region)(2), PF00005 (ABC transporters)(2)	1.08653	0.494559	0.455172	10.3203	25.2485
		D2045.8	contains similarity to Pfam domain PF02214 (K+ channel tetramerisation domain)	1.08647	0.599059	0.551379	10.3203	25.2517
		C39E9.3	C. elegans DLI-1 protein; contains similarity to Pfam domain PF05783 (Dynein light intermediate chain (DLIC))	1.08644	0.441517	0.406389	10.3203	25.2537
		C10G8.2	contains similarity to Pfam domain PF00014 (Kunitz/Bovine pancreatic trypsin inhibitor domain)	1.0863	0.576517	0.530714	10.3203	25.2614
		F54C9.1	C. elegans IFF-2 protein; contains similarity to Pfam domains PF01287 (Eukaryotic initiation factor 5A hypusine, DNA-binding OB fold), PF00467 (Ribosomal protein L24)	1.08542	0.838767	0.772761	10.3203	25.3119
		F39B2.6	C. elegans RPS-26 protein; contains similarity to Pfam domain PF01283 (Ribosomal protein S26e)	1.08525	0.488017	0.44968	10.3203	25.3211
		ZK484.5	contains similarity to Plasmodium falciparum Erythrocyte membrane protein 1 (PfEMP1).; TR:Q8ID12	1.08495	1.47277	1.35745	10.3203	25.3385
		Y57G11C.37	http://genome-www4.stanford.edu/cgi-bin/SMD/source/sourceResult?choice=Gene&option=Name&criteria=	1.08457	0.843767	0.777973	10.3203	25.36
		F43G6.11a	http://genome-www4.stanford.edu/cgi-bin/SMD/source/sourceResult?choice=Gene&option=Name&criteria=	1.08397	0.496767	0.458285	10.3203	25.3942
		D1054.13	contains similarity to Pfam domain PF05889 (Soluble liver antigen/liver pancreas antigen (SLA/LP autoantigen))	1.08392	0.485434	0.447851	10.3203	25.3972
		F11C7.1	contains similarity to Pfam domains PF02931 (Neurotransmitter-gated ion-channel ligand binding domain), PF02932 (Neurotransmitter-gated ion-channel transmembrane region)	1.08256	0.637559	0.588937	10.3203	25.4748
		ZC395.6	C. elegans GRO-1 protein; contains similarity to Pfam domain PF01715 (IPP transferase)	1.08182	0.523767	0.484152	10.3203	25.5168
		T25B9.9	contains similarity to Pfam domains PF03446 (NAD binding domain of 6-phosphogluconate dehydrogenase), PF00393 (6-phosphogluconate dehydrogenases)	1.08174	0.490017	0.452988	10.3203	25.5214
		F40A3.2	contains similarity to Interpro domains IPR000742 (EGF-like domain, subtype 2), IPR006209 (EGF-like domain)	1.08072	0.497017	0.459895	10.3203	25.58
		F28A10.7	contains similarity to Pfam domain PF01467 (Cytidylyltransferase)	1.08068	0.492017	0.455286	10.3203	25.5823
		ZK617.1a	http://genome-www4.stanford.edu/cgi-bin/SMD/source/sourceResult?choice=Gene&option=Name&criteria=	1.08051	0.550975	0.509922	10.3203	25.592
		T06E6.10	contains similarity to Interpro domains IPR002048 (Calcium-binding EF-hand), IPR001680 (G-protein beta WD-40 repeat)	1.07975	0.719367	0.666234	10.3203	25.6354
		W06A7.3b	http://genome-www4.stanford.edu/cgi-bin/SMD/source/sourceResult?choice=Gene&option=Name&criteria=	1.07933	0.688517	0.637909	10.3203	25.6593
		C36B7.6	contains similarity to Pfam domain PF05602 (Cleft lip and palate transmembrane protein 1 (CLPTM1))	1.07825	0.488517	0.453067	10.3203	25.7218
		C24B9.9	C. elegans SRX-24 protein; contains similarity to Interpro domains IPR001680 (G-protein beta WD-40 repeat), IPR000276 (Rhodopsin-like GPCR superfamily)	1.07693	0.686975	0.637905	10.3203	25.7976
		ZC404.7	contains similarity to Interpro domain IPR000276 (Rhodopsin-like GPCR superfamily)	1.07689	0.424725	0.394402	10.3203	25.7998
		C35B1.5	contains similarity to Pfam domain PF00085 (Thioredoxins)	1.07651	0.793267	0.736891	10.3203	25.8217
		F59F4.1	contains similarity to Pfam domains PF01756 (Acyl-CoA oxidase), PF00441 (Acyl-CoA dehydrogenases)	1.07623	0.509817	0.473708	10.3203	25.8377
		F55C12.1d	http://genome-www4.stanford.edu/cgi-bin/SMD/source/sourceResult?choice=Gene&option=Name&criteria=	1.07578	0.548196	0.509578	10.3203	25.8633
		ZK1037.6	contains similarity to Pfam domain PF00069 (Eukaryotic protein kinase domain)	1.07576	0.734184	0.68248	10.3203	25.8647
		C06E8.3a	http://genome-www4.stanford.edu/cgi-bin/SMD/source/sourceResult?choice=Gene&option=Name&criteria=	1.07431	0.430725	0.400933	10.3203	25.9483
		K09E10.1	C. elegans SRW-89 protein; contains similarity to Interpro domain IPR000276 (Rhodopsin-like GPCR superfamily)	1.0741	0.472817	0.440197	10.3203	25.9601
		F55C12.5a	http://genome-www4.stanford.edu/cgi-bin/SMD/source/sourceResult?choice=Gene&option=Name&criteria=	1.07355	0.399767	0.372379	10.3203	25.9921
		Y38H8A.4	contains similarity to Pfam domain PF00069 (Eukaryotic protein kinase domain)	1.07349	0.766267	0.713808	10.3203	25.9954
		F08A8.2	contains similarity to Pfam domains PF01756 (Acyl-CoA oxidase), PF00441 (Acyl-CoA dehydrogenases)	1.07314	0.609517	0.567973	10.3203	26.0154
		F52E4.7	C. elegans IFA-3 protein; contains similarity to Pfam domains PF00932 (Intermediate filament tail domain), PF00038 (Intermediate filament proteins)	1.07284	0.678267	0.632214	10.3203	26.0328
		C23G10.6	contains similarity to Pfam domain PF00201 (UDP-glucoronosyl and UDP-glucosyl transferases)	1.07272	0.733767	0.684024	10.3203	26.0398
		F58A6.8	contains similarity to Pfam domain PF02175 (C.elegans integral membrane protein Srb)	1.07227	1.22327	1.14082	10.3203	26.0657
		C39D10.8b	http://genome-www4.stanford.edu/cgi-bin/SMD/source/sourceResult?choice=Gene&option=Name&criteria=	1.07188	0.499567	0.466065	10.3203	26.0882
		F17C11.3	contains similarity to Interpro domain IPR001304 (C-type lectin)	1.07156	0.723767	0.675431	10.3203	26.1068
		F37H8.5	contains similarity to Pfam domain PF03227 (Gamma interferon inducible lysosomal thiol reductase (GILT))	1.07147	0.632267	0.590091	10.3203	26.112
		F43G6.11b	http://genome-www4.stanford.edu/cgi-bin/SMD/source/sourceResult?choice=Gene&option=Name&criteria=	1.07133	0.668205	0.623715	10.3203	26.1203
		T10H4.9	C. elegans CPR-3 protein; contains similarity to Pfam domain PF00112 (Cysteine proteases)	1.0696	0.526517	0.492254	11.4715	26.2202
		F46B6.11	C. elegans COL-163 protein; contains similarity to Pfam domain PF01391 (Collagen triple helix repeat (20 copies))	1.06892	0.624517	0.584252	11.4715	26.2601
		K05F1.3	contains similarity to Pfam domains PF02770 (Acyl-CoA dehydrogenase, middle domain), PF00441 (Acyl-CoA dehydrogenases), PF02771 (Acyl-CoA dehydrogenase, N-terminal domain)	1.06812	1.11302	1.04203	11.4715	26.3064
		T12A2.1	contains similarity to Pfam domain PF01979 (Amidohydrolase family)	1.0677	0.499517	0.467844	11.4715	26.3308
		F01F1.6	C. elegans ALH-9 protein; contains similarity to Pfam domain PF00171 (Aldehyde dehydrogenases)	1.06714	0.721767	0.676355	11.4715	26.3632
		C02E7.6	contains similarity to Helianthus annuus Anther-specific protein SF18 precursor (Fragment).; SW:ASF1_HELAN	1.06664	0.792417	0.74291	11.4715	26.3925
		W02D9.6	contains similarity to Vibrio vulnificus Adenylosuccinate lyase-like protein.; TR:Q8DE21	1.06593	0.641142	0.601488	11.4715	26.4339
		F38E9.2	C. elegans CNG-3 protein; contains similarity to Pfam domains PF00027 (Cyclic nucleotide-binding domain), PF00520 (Ion transport proteins)	1.06586	0.586267	0.550042	11.4715	26.4379
		C56G2.1b	http://genome-www4.stanford.edu/cgi-bin/SMD/source/sourceResult?choice=Gene&option=Name&criteria=	1.06581	0.731017	0.68588	11.4715	26.4408
		F11G11.10	C. elegans GST-8 protein; contains similarity to Pfam domains PF00043 (Glutathione S-transferases.), PF02798 (Glutathione S-transferase, N-terminal domain)	1.06526	0.859517	0.806862	11.4715	26.4728
		ZK970.7	contains similarity to Pfam domain PF00595 (PDZ domain (Also known as DHR or GLGF))	1.06494	0.702517	0.659679	11.4715	26.4916
		T26E4.15	contains similarity to Pfam domain PF01030 (Receptor L domain)	1.06474	0.655267	0.615424	11.4715	26.503
		Y55H10A.2	contains similarity to Interpro domain IPR000276 (Rhodopsin-like GPCR superfamily)	1.06468	0.512955	0.481791	11.4715	26.5064
		ZK1193.2	contains similarity to Pfam domain PF00069 (Eukaryotic protein kinase domain)	1.06432	0.652517	0.613081	11.4715	26.5273
		K06C4.15	http://genome-www4.stanford.edu/cgi-bin/SMD/source/sourceResult?choice=Gene&option=Name&criteria=	1.06421	0.902767	0.848301	11.4715	26.5342
		F59A2.3	contains similarity to Pfam domain PF02330 (Mitochondrial glycoprotein)	1.06384	0.623017	0.585631	11.4715	26.5556
		C02C2.3	C. elegans CUP-4 protein; contains similarity to Pfam domain PF02931 (Neurotransmitter-gated ion-channel ligand binding domain)	1.06375	0.573392	0.539029	11.4715	26.5608
		C23H4.7	http://genome-www4.stanford.edu/cgi-bin/SMD/source/sourceResult?choice=Gene&option=Name&criteria=	1.06283	0.463517	0.436116	11.4715	26.6145
		C06A8.11	http://genome-www4.stanford.edu/cgi-bin/SMD/source/sourceResult?choice=Gene&option=Name&criteria=	1.06282	0.475467	0.447365	11.4715	26.6153
		C44B12.1	contains similarity to Homo sapiens Hypothetical protein; ENSEMBL:ENSP00000318604	1.06226	0.565742	0.532586	11.4715	26.6481
		R193.2	http://genome-www4.stanford.edu/cgi-bin/SMD/source/sourceResult?choice=Gene&option=Name&criteria=	1.06187	0.552017	0.519853	11.4715	26.6706
		F55F8.8	contains similarity to Homo sapiens Rho guanine nucleotide exchange factor 11; ENSEMBL:ENSP00000313470	1.06187	0.4176	0.393269	11.4715	26.6707
		Y47D3B.2b	http://genome-www4.stanford.edu/cgi-bin/SMD/source/sourceResult?choice=Gene&option=Name&criteria=	1.06128	0.498267	0.469496	11.4715	26.7051
		R102.7	contains similarity to Drosophila melanogaster Flybase gene name is Ca-alpha1T-PB; FLYBASE:CG15899-alpha1T-PB	1.0609	0.549017	0.5175	11.4715	26.7272
		C35D10.2	contains similarity to Mus musculus Hypothetical protein.; TR:Q8C237	1.06088	1.16727	1.10029	11.4715	26.7288
		C51E3.9	http://genome-www4.stanford.edu/cgi-bin/SMD/source/sourceResult?choice=Gene&option=Name&criteria=	1.06078	0.489017	0.460999	11.4715	26.7347
		T23F2.3	contains similarity to Pfam domain PF01682 (DB module)	1.06045	0.799642	0.754059	11.4715	26.7537
		Y67D8C.8	http://genome-www4.stanford.edu/cgi-bin/SMD/source/sourceResult?choice=Gene&option=Name&criteria=	1.06033	0.763017	0.719603	11.4715	26.7608
		C18C4.7	contains similarity to Plasmodium falciparum Hypothetical protein.; TR:O97291	1.05992	0.990017	0.934047	11.4715	26.7847
		F36H9.5	http://genome-www4.stanford.edu/cgi-bin/SMD/source/sourceResult?choice=Gene&option=Name&criteria=	1.0596	0.450417	0.425084	11.4715	26.8038
		B0238.5	contains similarity to Pfam domain PF01748 (Domain of unknown function DUF32)	1.05894	0.678642	0.64087	11.4715	26.8424
		F26F4.2	C. elegans LET-418 protein; contains similarity to Pfam domains PF00271 (Helicases conserved C-terminal domain), PF06461 (Domain of Unknown Function (DUF1086)), PF00628 (PHD-finger)(2), PF00385 ('chromo' (CHRromatin Organization MOdifier) domain), PF00176	1.05854	0.869517	0.821429	11.4715	26.8657
		C16A11.7	contains similarity to Plasmodium yoelii yoelii Drosophila melanogaster GH13165p (Fragment).; TR:Q7RM02	1.05848	0.817624	0.772448	11.4715	26.869
		H05C05.3	contains similarity to Saccharomyces cerevisiae Disp. for premeiotic DNA synthesis, but required for both double strand break formation & resection, synaptonemal complexes, meiotic recombination & viable spores; SGD:YMR224C	1.05847	0.574892	0.543133	11.4715	26.8697
		R08C7.1	contains similarity to Brassica campestris S-locus protein 7 (Fragment).; TR:Q9ST14	1.05837	0.431267	0.407482	11.4715	26.8758
		T28D6.3	contains similarity to Haemonchus contortus Cystatin-1.; TR:O44396	1.05678	0.588242	0.556636	11.4715	26.9692
		C54G4.2	contains similarity to Arabidopsis thaliana Genomic DNA, chromosome 3, BAC clone: T19N8.; TR:Q9LH98	1.05663	0.675517	0.639315	11.4715	26.9782
		C35B8.2	C. elegans VAV-1 protein; contains similarity to Pfam domains PF00621 (RhoGEF domain), PF00169 (PH (pleckstrin homology) domain), PF00307 (Actinin-type actin-binding domain containing proteins), PF00018 (Src homology domain 3), PF00017 (Src homology doma	1.05639	0.403767	0.382216	11.4715	26.9924
		C24H10.5	C. elegans UVT-2 protein; contains similarity to Pfam domain PF00036 (EF hand)	1.05627	0.875017	0.828399	11.4715	26.9989
		C12D12.2a	http://genome-www4.stanford.edu/cgi-bin/SMD/source/sourceResult?choice=Gene&option=Name&criteria=	1.05589	0.600017	0.568258	11.4715	27.0216
		K08D10.5	contains similarity to Homo sapiens ubiquitin and ribosomal protein S27a precursor; ENSEMBL:ENSP00000272317	1.05579	0.511173	0.484164	11.4715	27.0277
		Y105C5A.5	http://genome-www4.stanford.edu/cgi-bin/SMD/source/sourceResult?choice=Gene&option=Name&criteria=	1.05389	0.570767	0.541579	11.4715	27.1392
		C28C12.7a	http://genome-www4.stanford.edu/cgi-bin/SMD/source/sourceResult?choice=Gene&option=Name&criteria=	1.05343	0.606267	0.575518	11.4715	27.1666
		F42C5.7	C. elegans GRL-4 protein; contains similarity to Pfam domain PF04155 (Domain of unknown function (DUF398))	1.05342	0.497767	0.472525	11.4715	27.1673
		W02H3.1	contains similarity to Bacillus halodurans Myo-inositol 2-dehydrogenase.; TR:Q9KAH1	1.05294	0.744017	0.706607	11.4715	27.1953
		F47C12.4	contains similarity to Pfam domain PF00059 (Lectin C-type domain short and long forms)	1.0528	0.907053	0.861562	11.4715	27.2037
		C48C5.3	contains similarity to Interpro domain IPR000276 (Rhodopsin-like GPCR superfamily)	1.05273	0.580217	0.551155	11.4715	27.2079
		F14H12.6	contains similarity to Allium sativum Alliin lyase 1 precursor (EC 4.4.1.4) (Alliinase 1) (Cysteinessulphoxide lyase 1).; SW:ALL1_ALLSA	1.05268	0.632392	0.600743	11.4715	27.2107
		K03B8.6	contains similarity to Interpro domain IPR000585 (Hemopexin)	1.0525	0.537767	0.510944	11.4715	27.2217
		F25B3.4	contains similarity to Pfam domain PF00149 (Ser/Thr protein phosphatases)	1.05231	0.6771	0.643439	11.4715	27.2324
		Y11D7A.3	contains similarity to Drosophila melanogaster Flybase gene name is CG2919-PA; FLYBASE:CG2919-PA	1.05214	0.56991	0.541667	11.4715	27.2428
		R07E5.15	contains similarity to Pfam domain PF01585 (G-patch domain)	1.05154	0.726017	0.690431	11.4715	27.2782
		W06H8.2	http://genome-www4.stanford.edu/cgi-bin/SMD/source/sourceResult?choice=Gene&option=Name&criteria=	1.05127	0.44016	0.418693	11.4715	27.2942
		C23F12.1a	http://genome-www4.stanford.edu/cgi-bin/SMD/source/sourceResult?choice=Gene&option=Name&criteria=	1.05095	0.568767	0.541191	11.4715	27.3129
		C15C6.2a	http://genome-www4.stanford.edu/cgi-bin/SMD/source/sourceResult?choice=Gene&option=Name&criteria=	1.05058	0.900303	0.856956	11.4715	27.335
		Y41C4A.13	contains similarity to Giardia lamblia ATCC 50803 GLP_762_23988_17611.; TR:Q7QWM1	1.05048	0.425767	0.405308	11.4715	27.3411
		W05H7.4c	http://genome-www4.stanford.edu/cgi-bin/SMD/source/sourceResult?choice=Gene&option=Name&criteria=	1.05031	0.441955	0.420784	11.4715	27.351
		T22B3.3	contains similarity to Pfam domains PF02779 (Transketolase, pyridine binding domain), PF00676 (Dehydrogenase E1 component)	1.04959	0.897809	0.85539	11.4715	27.3937
		F52C12.5	contains similarity to Anopheles gambiae str PEST ENSANGP00000011560.; TR:Q7PUY4	1.04959	0.750267	0.714822	11.4715	27.394
		F41G4.7	contains similarity to Streptomyces coelicolor Large Ala/Glu-rich protein.; TR:Q9L2C3	1.04935	0.603434	0.575054	11.4715	27.4079
		C14C6.9	C. elegans PQN-13 protein; contains similarity to Pfam domain PF02363 (Cysteine rich repeat)	1.04903	0.774817	0.738602	11.4715	27.4268
		C05E11.6	contains similarity to Arabidopsis thaliana Trichohyalin like protein.; TR:O23230	1.04896	0.519767	0.495506	11.4715	27.431
Negative genes (3)
		Gene ID	Gene Name	Score(d)	Numerator(r)	Denominator(s+s0)	q-value(%)	localfdr(%)
		ZC395.2	C. elegans CLK-1 protein; contains similarity to Pfam domain PF03232 (Ubiquinone biosynthesis protein COQ7)	-3.04549	-3.63948	1.19504	2.72578	27.299
		T26A5.5b	http://genome-www4.stanford.edu/cgi-bin/SMD/source/sourceResult?choice=Gene&option=Name&criteria=	-2.88932	-1.56273	0.540865	2.72578	27.1672
		R13F6.1	C. elegans GCY-2 protein; contains similarity to Pfam domains PF00069 (Eukaryotic protein kinase domain), PF00211 (Adenylate and Guanylate cyclase catalytic domain), PF01094 (Receptor family ligand binding region)	-2.5293	-1.17498	0.464548	6.49292	26.7612
