# Supplementary material for: A Regulated Response to Impaired Respiration Slows Behavioral Rates and Increases Lifespan in Caenorhabditis elegans
Source: PLoS Genet. 2009 Apr 10;5(4):e1000450. doi: 10.1371/journal.pgen.1000450 (PMC2660839; doi:10.1371/journal.pgen.1000450)
Supplement: Table S6 — Significant genes from isp-1(−) microarrays using SAM algorithm with an FDR≈0.1 from adult-only chips. SAM plot attached, plotting observed distribution versus randomized distribution. (1.04 MB XLS) [file pgen.1000450.s011.xls]

## Sheet: Sheet1
Suplementary Table 5. SAM results from isp-1(-) Microarrays
False Discovery Rate (%)
		11.6612
List of Significant Genes for Delta = 0.315
Positive genes (709)
		Gene ID	Gene Name	Score(d)	Numerator(r)	Denominator(s+s0)	q-value(%)	localfdr(%)
		T15B7.1	contains similarity to Pfam domain PF00147 (Fibrinogen beta and gamma chains, C-terminal globular domain)	4.46806	2.09515	0.468917	0	1.68052
		Y48G1A.2	http://genome-www4.stanford.edu/cgi-bin/SMD/source/sourceResult?choice=Gene&option=Name&criteria=	3.02135	1.14865	0.380178	0	2.13223
		T01B7.7	C. elegans OAT-1 protein; contains similarity to Pfam domain PF00083 (Sugar (and other) transporters)	3.0061	1.57456	0.523787	0	2.14674
		C05E4.9a	http://genome-www4.stanford.edu/cgi-bin/SMD/source/sourceResult?choice=Gene&option=Name&criteria=	2.99913	1.81065	0.603725	0	2.1533
		M88.1	contains similarity to Schizosaccharomyces pombe Dnaj protein.; TR:Q9UTQ5	2.82359	2.15015	0.761496	0	2.28875
		C03H5.1	contains similarity to Pfam domains PF00431 (CUB domain), PF00059 (Lectin C-type domain short and long forms)(2)	2.80409	1.24465	0.443869	0	2.29891
		C23H5.8a	contains similarity to Blattella germanica Peptidyl-prolyl cis-trans isomerase (EC 5.2.1.8) (PPIase) (Rotamase)s(Cyclophilin) (Cyclosporin A-binding protein).; SW:CYPH_BLAGE	2.71307	1.37715	0.507599	0	2.33187
		B0252.4b	http://genome-www4.stanford.edu/cgi-bin/SMD/source/sourceResult?choice=Gene&option=Name&criteria=	2.60495	1.0619	0.407647	0	2.34105
		C28H8.1	contains similarity to Pfam domain PF04714 (BCL7, N-terminal conserver region)	2.59907	0.95165	0.36615	0	2.34071
		Y57A10A.11	http://genome-www4.stanford.edu/cgi-bin/SMD/source/sourceResult?choice=Gene&option=Name&criteria=	2.58034	1.04846	0.406328	0	2.33913
		ZK1127.1	contains similarity to Pfam domain PF00069 (Eukaryotic protein kinase domain)	2.54706	0.7524	0.295399	0	2.33457
		T04H1.5	C. elegans SRW-80 protein; contains similarity to Mus musculus Glycine transporter 2a.; TR:Q8CFM5	2.48513	1.20565	0.485146	0	2.32101
		C08F11.7	contains similarity to Clostridium acetobutylicum Predicted permease.; TR:Q97I59	2.48419	1.0369	0.4174	0	2.32076
		T21C9.4	contains similarity to Pfam domain PF01133 (Enhancer of rudimentary)	2.47359	0.79015	0.319435	0	2.31788
		C42D8.2	C. elegans VIT-2 protein; contains similarity to Pfam domains PF00094 (von Willebrand factor type D domain), PF01347 (Lipoprotein amino terminal region)	2.42355	1.0449	0.431144	0	2.30283
		F57G4.9	contains similarity to Anopheles gambiae str PEST ENSANGP00000018098 (Fragment).; TR:Q7PPR0	2.28361	0.89115	0.390238	1.71629	2.26786
		C37C3.9	contains similarity to Pfam domain PF01060 (Transthyretin-like family)	2.28304	0.761431	0.333516	1.71629	2.26781
		C25G4.3	contains similarity to Pfam domain PF02033 (Ribosome-binding factor A)	2.22477	0.801837	0.360414	1.71629	2.26988
		Y111B2A.16	http://genome-www4.stanford.edu/cgi-bin/SMD/source/sourceResult?choice=Gene&option=Name&criteria=	2.2128	0.866	0.39136	1.71629	2.27272
		F52F12.7	contains similarity to Pfam domain PF01852 (START domain)	2.21208	0.86165	0.38952	1.71629	2.27292
		Y22D7AR.10	http://genome-www4.stanford.edu/cgi-bin/SMD/source/sourceResult?choice=Gene&option=Name&criteria=	2.2025	1.2794	0.580886	1.71629	2.27598
		W05F2.3	contains similarity to Enterococcus faecalis Tail protein.; TR:Q838T5	2.19499	0.8879	0.404512	1.71629	2.27889
		T05H10.2	C. elegans SRW-53 protein; contains similarity to Pfam domain PF06976 (Protein of unknown function (DUF1300))	2.19157	0.9544	0.435487	1.71629	2.28036
		T05G5.6	C. elegans SRW-53 protein; contains similarity to Pfam domain PF06976 (Protein of unknown function (DUF1300))	2.19143	0.96165	0.438823	1.71629	2.28042
		F39H2.5	http://genome-www4.stanford.edu/cgi-bin/SMD/source/sourceResult?choice=Gene&option=Name&criteria=	2.19115	0.835186	0.381163	1.71629	2.28055
		F39H2.4	contains similarity to Pfam domains PF00047 (IG (immunoglobulin) superfamily)(7), PF00041 (Fibronectin type III domain)	2.15956	0.99215	0.459423	1.71629	2.2992
		K03H1.7	contains similarity to Pichia angusta Hypothetical protein in LEU2 3'region (Fragment).; SW:YLU2_PICAN	2.15847	0.9439	0.4373	1.71629	2.30001
		C05E4.9b	http://genome-www4.stanford.edu/cgi-bin/SMD/source/sourceResult?choice=Gene&option=Name&criteria=	2.15798	0.97915	0.453734	1.71629	2.30038
		T01E8.5	contains similarity to Homo sapiens Protein C14orf102; ENSEMBL:ENSP00000261298	2.14421	0.726244	0.3387	1.71629	2.31181
		F58F6.4	C. elegans RFC-2 protein; contains similarity to Interpro domains IPR008921 (DNA polymerase III clamp loader subunit, C-terminal), IPR000862 (Replication factor C conserved domain), IPR003593 (AAA ATPase)	2.13679	0.83865	0.392481	1.71629	2.31882
		ZK265.2	C. elegans COL-63 protein; contains similarity to Pfam domains PF01484 (Nematode cuticle collagen N-terminal domain), PF01391 (Collagen triple helix repeat (20 copies))(2)	2.13565	0.819456	0.383704	1.71629	2.31996
		F58G6.2	contains similarity to Mus musculus Hypothetical protein.; TR:Q8C1Y8	2.1354	2.1449	1.00445	1.71629	2.3202
		K02E2.4	contains similarity to Plasmodium yoelii yoelii Hypothetical protein.; TR:Q7RAG0	2.12579	0.733962	0.345266	1.71629	2.33038
		F18E3.7a	http://genome-www4.stanford.edu/cgi-bin/SMD/source/sourceResult?choice=Gene&option=Name&criteria=	2.11711	1.08265	0.51138	1.71629	2.34051
		ZK643.2	contains similarity to Pfam domain PF00383 (Cytidine and deoxycytidylate deaminases zinc-binding region)	2.11656	0.6794	0.320993	1.71629	2.34119
		F13A2.6	contains similarity to Interpro domain IPR006583 (CW)	2.11401	1.28865	0.609577	1.71629	2.34437
		F59A1.9	contains similarity to Paragonimus westermani Hypothetical protein (Fragment).; TR:Q9BII8	2.11131	0.772067	0.365682	1.71629	2.34782
		B0464.8	contains similarity to Mus musculus Similar to transcription factor SUPT3H.; TR:Q8BVY4	2.11062	0.689975	0.326907	1.71629	2.34872
		W05G11.3	C. elegans COL-88 protein; contains similarity to Pfam domains PF01484 (Nematode cuticle collagen N-terminal domain), PF01391 (Collagen triple helix repeat (20 copies))(3)	2.10404	1.17465	0.558282	1.71629	2.35757
		F56G4.2_864	http://genome-www4.stanford.edu/cgi-bin/SMD/source/sourceResult?choice=Gene&option=Name&criteria=	2.1013	1.08957	0.51852	1.71629	2.36143
		Y92H12BR.4	http://genome-www4.stanford.edu/cgi-bin/SMD/source/sourceResult?choice=Gene&option=Name&criteria=	2.08238	0.83015	0.398654	1.71629	2.39102
		EEED8.9	contains similarity to Pfam domains PF00646 (F-box domain), PF00076 (RNA recognition motif. (aka RRM, RBD, or RNP domain))	2.08145	0.63115	0.303226	1.71629	2.39262
		F44D12.1	contains similarity to Pfam domain PF00595 (PDZ domain (Also known as DHR or GLGF))	2.07897	0.8769	0.421795	1.71629	2.39693
		C41D11.4	contains similarity to Neurospora crassa Predicted protein.; TR:Q7SEP5	2.07878	0.76765	0.369278	1.71629	2.39726
		C14B1.9	contains similarity to Drosophila melanogaster Flybase gene name is CG14438-PA; FLYBASE:CG14438-PA	2.07317	0.93215	0.449624	1.71629	2.40739
		B0212.3	contains similarity to Pfam domain PF04435 (Domain of unknown function (DUF545))	2.07295	0.839244	0.404855	1.71629	2.40781
		F09F7.6	contains similarity to Drosophila melanogaster Flybase gene name is CG5886-PA; FLYBASE:CG5886-PA	2.06312	1.59165	0.771477	1.71629	2.42684
		C27H6.3	contains similarity to Anopheles gambiae str PEST AgCP11859 (Fragment).; TR:Q7Q8T1	2.05178	0.89565	0.436524	1.71629	2.45087
		F09E5.17	http://genome-www4.stanford.edu/cgi-bin/SMD/source/sourceResult?choice=Gene&option=Name&criteria=	2.04543	0.87765	0.429079	1.71629	2.46534
		C05D9.8	contains similarity to Pfam domain PF00092 (von Willebrand factor type A domain)	2.04384	0.97565	0.477361	1.71629	2.46907
		R02E12.6	contains similarity to Brachydanio rerio Hypothetical protein.; TR:Q7T3B2	2.04342	1.16765	0.571419	1.71629	2.47006
		T26A5.8	contains similarity to Interpro domains IPR009072 (Histone-fold), IPR007124 (Histone-fold/TFIID-TAF/NF-Y)	2.03496	0.85565	0.420475	1.71629	2.49085
		C24F3.4	contains similarity to Pfam domains PF00795 (Carbon-nitrogen hydrolase), PF02540 (NAD synthase)	2.0218	0.666971	0.32989	1.71629	2.52599
		H21P03.2	contains similarity to Homo sapiens Hypothetical protein FLJ25832; TR:Q8N140	2.01584	0.90265	0.447779	1.71629	2.5431
		M18.5	contains similarity to Schizosaccharomyces pombe Hypothetical protein.; TR:P87297	2.01562	0.73515	0.364726	1.71629	2.54373
		Y54G2A.5	http://genome-www4.stanford.edu/cgi-bin/SMD/source/sourceResult?choice=Gene&option=Name&criteria=	2.01475	0.6689	0.332001	1.71629	2.54629
		K08E4.3	contains similarity to Phytolacca americana Mitogen PL-B.; TR:Q9AVB0	2.00863	0.7999	0.398232	1.71629	2.56478
		K12H4.8	C. elegans DCR-1 protein; contains similarity to Pfam domains PF00636 (RNase3 domain)(2), PF00270 (DEAD and DEAH box helicases), PF00271 (Helicases conserved C-terminal domain), PF00035 (Double-stranded RNA binding motif), PF03368 (Domain of unknown funct	2.00788	0.718875	0.358026	1.71629	2.5671
		F57F4.3	C. elegans GFI-1 protein; contains similarity to Pfam domain PF01684 (ET module)	1.99057	0.7254	0.364419	1.71629	2.62423
		W03G1.7	C. elegans ASM-3 protein; contains similarity to Pfam domain PF00149 (Ser/Thr protein phosphatases)	1.98721	0.830872	0.418111	1.71629	2.63614
		F52C9.1a	http://genome-www4.stanford.edu/cgi-bin/SMD/source/sourceResult?choice=Gene&option=Name&criteria=	1.9742	0.807306	0.408928	1.71629	2.68476
		B0379.4b	http://genome-www4.stanford.edu/cgi-bin/SMD/source/sourceResult?choice=Gene&option=Name&criteria=	1.97289	0.97515	0.494274	1.71629	2.68988
		C14B1.8	contains similarity to Xenopus laevis Similar to RIKEN cDNA 1500031J01 gene.; TR:Q8AVR2	1.97148	0.8939	0.453416	1.71629	2.69546
		F07H5.10	contains similarity to Pfam domains PF01476 (LysM domain)(13), PF05938 (Plant self-incompatibility protein S1), PF00704 (Glycosyl hydrolases family 18)	1.97095	0.63465	0.322002	1.71629	2.69757
		Y71H2B.11	http://genome-www4.stanford.edu/cgi-bin/SMD/source/sourceResult?choice=Gene&option=Name&criteria=	1.97094	0.985463	0.499997	1.71629	2.69762
		H12C20.6	http://genome-www4.stanford.edu/cgi-bin/SMD/source/sourceResult?choice=Gene&option=Name&criteria=	1.97082	1.10073	0.558516	1.71629	2.69809
		F42A6.9	C. elegans NAS-28 protein; contains similarity to Pfam domains PF00431 (CUB domain), PF01400 (Astacin (Peptidase family M12A))	1.96967	0.694462	0.352579	1.71629	2.70269
		R09A8.4	C. elegans COL-182 protein; contains similarity to Pfam domain PF01391 (Collagen triple helix repeat (20 copies))	1.96405	0.866725	0.441295	1.71629	2.72566
		C12D5.10	contains similarity to Pfam domain PF00078 (Reverse transcriptase (RNA-dependent DNA polymerase))	1.9428	1.2614	0.64927	2.46219	2.82014
		C46A5.3	C. elegans COL-14 protein; contains similarity to Pfam domains PF01484 (Nematode cuticle collagen N-terminal domain), PF01391 (Collagen triple helix repeat (20 copies))(3)	1.94228	0.9339	0.480827	2.46219	2.82259
		C33H5.7	contains similarity to Homo sapiens hypothetical protein BC017881; ENSEMBL:ENSP00000297632	1.93804	0.617678	0.318712	2.46219	2.84301
		T15B7.9	contains similarity to Pfam domain PF00069 (Eukaryotic protein kinase domain)	1.92746	1.1634	0.603594	2.46219	2.89631
		EEED8.15	http://genome-www4.stanford.edu/cgi-bin/SMD/source/sourceResult?choice=Gene&option=Name&criteria=	1.92257	0.954317	0.496377	2.46219	2.92207
		T07C4.4	C. elegans SPP-1 protein; contains similarity to Interpro domain IPR008139 (Saposin B)	1.90971	1.1904	0.62334	2.46219	2.99334
		Y56A3A.22	http://genome-www4.stanford.edu/cgi-bin/SMD/source/sourceResult?choice=Gene&option=Name&criteria=	1.88873	0.76865	0.406967	2.46219	3.1213
		C02B10.2	contains similarity to Brucella melitensis Zinc-finger protein.; TR:Q8YC68	1.88464	0.69265	0.367525	2.46219	3.148
		C27D8.4	C. elegans EGL-45 protein; contains similarity to Interpro domain IPR000717 (Proteasome component region PCI)	1.88339	0.81115	0.430685	2.46219	3.15621
		F45F2.9	contains similarity to Arabidopsis thaliana Hypothetical protein.; TR:Q93ZV1	1.88084	0.7809	0.415186	2.46219	3.17327
		K06A4.7	http://genome-www4.stanford.edu/cgi-bin/SMD/source/sourceResult?choice=Gene&option=Name&criteria=	1.87189	0.94915	0.507055	2.46219	3.23507
		D2007.1	contains similarity to Drosophila melanogaster Flybase gene name is dp-PB; FLYBASE:CG33196-PB	1.8522	0.9689	0.523108	2.46219	3.38157
		H11L12.1	contains similarity to Drosophila melanogaster Flybase gene name is CG14366-PA; FLYBASE:CG14366-PA	1.84907	0.94165	0.509255	2.46219	3.40622
		R02D3.4	contains similarity to Homo sapiens Hypothetical protein; ENSEMBL:ENSP00000261191	1.84865	0.909325	0.491885	2.46219	3.40957
		C44C3.6	C. elegans SRW-117 protein; contains similarity to Interpro domain IPR000276 (Rhodopsin-like GPCR superfamily)	1.82949	1.57765	0.862346	3.38284	3.56996
		ZK287.6	contains similarity to Pfam domain PF00096 (Zinc finger, C2H2 type)	1.82331	0.7424	0.407171	3.38284	3.62498
		F08C6.6	contains similarity to Pfam domain PF06079 (Apyrase)	1.8216	0.9249	0.507741	3.38284	3.64055
		F29G9.2a	http://genome-www4.stanford.edu/cgi-bin/SMD/source/sourceResult?choice=Gene&option=Name&criteria=	1.81912	0.63115	0.346953	3.38284	3.66323
		D1054.15	C. elegans TAG-135 protein; contains similarity to Pfam domain PF00400 (WD domain, G-beta repeats)	1.81395	0.6484	0.357453	3.38284	3.71164
		F07A11.1	contains similarity to Interpro domain IPR000884 (Thrombospondin, type I)	1.81302	0.7909	0.436232	3.38284	3.72038
		M04F3.1	contains similarity to Interpro domain IPR008994 (Nucleic acid-binding OB-fold)	1.81207	0.66015	0.364307	3.38284	3.72947
		Y50D4C.3	http://genome-www4.stanford.edu/cgi-bin/SMD/source/sourceResult?choice=Gene&option=Name&criteria=	1.80945	0.7057	0.390008	3.38284	3.75463
		R04F11.3	contains similarity to Plasmodium falciparum Hypothetical protein.; TR:Q8IL30	1.80647	0.82815	0.458437	3.38284	3.78371
		T04C4.1	contains similarity to Monoblepharella sp JEL15 NADH dehydrogenase subunit 3 (EC 1.6.5.3).; TR:Q85MC9	1.8035	0.586925	0.325437	3.38284	3.81303
		R06C7.7	C. elegans LIN-61 protein; contains similarity to Pfam domain PF02820 (mbt repeat)	1.79961	0.6839	0.380026	3.38284	3.85201
		Y43F4B.8	contains similarity to Homo sapiens ; ENSEMBL:ENSP00000326925	1.79344	0.64555	0.35995	3.38284	3.91543
		ZK40.1	contains similarity to Pfam domain PF00026 (Eukaryotic aspartyl proteases)	1.78679	0.7009	0.392268	3.38284	3.9859
		Y39B6A.34	http://genome-www4.stanford.edu/cgi-bin/SMD/source/sourceResult?choice=Gene&option=Name&criteria=	1.78619	0.690511	0.386583	3.38284	3.99236
		B0281.5	contains similarity to Pfam domain PF02214 (K+ channel tetramerisation domain)	1.77877	0.8394	0.471898	3.5366	4.07367
		R13F6.1	C. elegans GCY-2 protein; contains similarity to Pfam domains PF00069 (Eukaryotic protein kinase domain), PF00211 (Adenylate and Guanylate cyclase catalytic domain), PF01094 (Receptor family ligand binding region)	1.7669	0.7439	0.42102	3.5366	4.20965
		R07E5.11	contains similarity to Pfam domain PF01585 (G-patch domain)	1.76659	0.626088	0.354405	3.5366	4.21335
		ZC434.5	C. elegans ERS-2 protein; contains similarity to Pfam domains PF00749 (tRNA synthetases class I (E and Q), catalytic domain), PF00458 (WHEP-TRS domain containing proteins)(6), PF03950 (tRNA synthetases class I (E and Q), anti-codon binding domain)	1.76498	0.8129	0.460572	3.5366	4.23237
		C23H5.8b	http://genome-www4.stanford.edu/cgi-bin/SMD/source/sourceResult?choice=Gene&option=Name&criteria=	1.758	1.39265	0.792177	3.5366	4.31637
		F31E3.6	contains similarity to Fusobacterium nucleatum Hypothetical UPF0213 protein FN1575.; SW:YF75_FUSNN	1.74901	0.694575	0.397124	3.77695	4.42847
		F23H12.7	contains similarity to Amsacta moorei entomopoxvirus AMV148.; TR:Q9EMQ1	1.7414	0.8824	0.506719	3.77695	4.52686
		F40D4.13	C. elegans SRH-174 protein; contains similarity to Pfam domain PF01604 (7TM chemoreceptor)	1.72267	0.9724	0.564473	3.77695	4.78294
		F38E9.6	C. elegans CNG-3 protein; contains similarity to Pfam domains PF00027 (Cyclic nucleotide-binding domain), PF00520 (Ion transport proteins)	1.72122	1.00605	0.584497	3.77695	4.80354
		F33G12.4	contains similarity to Pfam domain PF00560 (Leucine Rich Repeat)	1.72117	0.710317	0.412695	3.77695	4.80432
		F48F7.1	C. elegans ALG-1 protein; contains similarity to Pfam domains PF02170 (PAZ domain), PF02171 (Piwi domain)	1.72049	0.662025	0.384788	3.77695	4.81399
		H04M03.3	contains similarity to Pfam domain PF00106 (Alcohol/other dehydrogenases, short chain type)	1.71954	0.6132	0.356607	3.77695	4.82765
		T24F1.3	contains similarity to Pfam domains PF00788 (Ras association (RalGDS/AF-6) domain), PF00130 (Phorbol esters / diacylglycerol binding domain)	1.71741	0.645369	0.37578	3.99001	4.85848
		K08F8.6	C. elegans LET-19 protein; contains similarity to Pfam domain PF06333 (TRAP240)	1.71331	0.6729	0.392749	3.99001	4.9186
		R13G10.1	C. elegans GCY-2 protein; contains similarity to Pfam domains PF00069 (Eukaryotic protein kinase domain), PF00211 (Adenylate and Guanylate cyclase catalytic domain), PF01094 (Receptor family ligand binding region)	1.7086	0.778817	0.455821	3.99001	4.98878
		F20D12.2	contains similarity to Homo sapiens Hypothetical gene supported by AL449243; ENSEMBL:ENSP00000327467	1.70857	0.751344	0.43975	3.99001	4.98924
		F54D5.3	contains similarity to Bradyrhizobium japonicum Bll3563 protein.; TR:Q89PB9	1.70628	0.84715	0.49649	3.99001	5.02392
		C27C12.7	C. elegans DPF-2 protein; contains similarity to Pfam domains PF00930 (Dipeptidyl peptidase IV (DPP IV) N-terminal region), PF00326 (Prolyl oligopeptidase family)	1.70478	0.949213	0.556796	3.99001	5.04683
		W02F12.3	contains similarity to Leishmania major Ppg3.; TR:Q9BKV7	1.70162	0.743067	0.436682	3.99001	5.09541
		T02G5.4	contains similarity to Pfam domains PF02803 (Thiolase, C-terminal domain), PF00108 (Thiolases)	1.69622	0.9274	0.546746	3.99001	5.18005
		B0511.13	http://genome-www4.stanford.edu/cgi-bin/SMD/source/sourceResult?choice=Gene&option=Name&criteria=	1.69386	0.6919	0.408475	3.99001	5.21754
		Y53H1C.2	http://genome-www4.stanford.edu/cgi-bin/SMD/source/sourceResult?choice=Gene&option=Name&criteria=	1.68763	0.6109	0.361986	3.99001	5.31832
		C23H4.2	contains similarity to Pfam domain PF00135 (Carboxylesterases)	1.68578	0.9299	0.551616	3.99001	5.34887
		ZC443.3	contains similarity to Plasmodium falciparum Hypothetical protein.; TR:Q8IL30	1.68363	0.98465	0.584838	3.99001	5.38444
		K06A5.3	contains similarity to Pfam domain PF00635 (MSP (Major sperm protein) domain)	1.68151	1.4161	0.842161	3.99001	5.41988
		ZK652.11	http://genome-www4.stanford.edu/cgi-bin/SMD/source/sourceResult?choice=Gene&option=Name&criteria=	1.67976	1.30865	0.779069	3.99001	5.44931
		C04F12.9	contains similarity to Pfam domain PF00075 (RNase H)	1.67878	1.09515	0.652349	3.99001	5.46594
		R09E10.7	C. elegans PQN-55 protein; contains similarity to Pfam domain PF04434 (SWIM zinc finger)	1.67388	0.8759	0.523274	3.99001	5.54975
		R08C7.3	contains similarity to Pfam domain PF00646 (F-box domain)	1.67207	0.786775	0.470541	3.99001	5.58131
		F42A9.6	C. elegans NAS-28 protein; contains similarity to Pfam domains PF00431 (CUB domain), PF01400 (Astacin (Peptidase family M12A))	1.66901	0.6474	0.387895	3.99001	5.63481
		F33D4.5	contains similarity to Pfam domain PF01529 (DHHC zinc finger domain)	1.66884	0.72715	0.435722	3.99001	5.63782
		F16B12.2	contains similarity to Fusobacterium nucleatum Transcriptional regulator.; TR:Q8RHL7	1.66717	1.01015	0.605909	3.99001	5.66742
		ZK370.4b	http://genome-www4.stanford.edu/cgi-bin/SMD/source/sourceResult?choice=Gene&option=Name&criteria=	1.66581	0.6629	0.397944	3.99001	5.69148
		C08A9.1	C. elegans SOD-3 protein; contains similarity to Pfam domains PF00081 (Iron/manganese superoxide dismutases (SODM)), PF02777 (Iron/manganese superoxide dismutases, C-terminal domain)	1.66347	1.10007	0.661312	3.99001	5.73338
		W03F9.5	contains similarity to Pfam domains PF00595 (PDZ domain (Also known as DHR or GLGF)), PF00788 (Ras association (RalGDS/AF-6) domain)(2), PF01843 (DIL domain), PF00498 (Forkhead-associated (FHA) domain)	1.66138	0.6914	0.416159	3.99001	5.77115
		Y73B3A.9	http://genome-www4.stanford.edu/cgi-bin/SMD/source/sourceResult?choice=Gene&option=Name&criteria=	1.6606	1.11623	0.672183	3.99001	5.78544
		C33D9.6	C. elegans CEH-30 protein; contains similarity to Pfam domain PF00046 (Homeobox domain)	1.66043	0.548075	0.33008	3.99001	5.78844
		R03A10.1	contains similarity to Anopheles gambiae str PEST AgCP9490.; TR:Q7PZ54	1.65746	0.79215	0.477931	3.99001	5.84291
		C24F3.2	contains similarity to Pfam domain PF00782 (Dual specificity phosphatase, catalytic domain)	1.65585	0.7224	0.436272	4.42075	5.87257
		F29B9.9	contains similarity to Drosophila mauritiana Cytochrome c oxidase polypeptide VIII.; TR:Q7YZD8	1.65395	0.765425	0.462787	4.42075	5.9079
		K04B12.2	C. elegans PLX-2 protein; contains similarity to Pfam domains PF01833 (IPT/TIG domain)(3), PF01437 (Plexin repeat)(3)	1.64817	0.66065	0.400838	4.42075	6.01677
		T23G7.4	contains similarity to Mycoplasma gallisepticum DNA topoisomerase I (EC 5.99.1.2) (Omega-protein) (Relaxing enzyme)s(Untwisting enzyme) (Swivelase).; SW:TOP1_MYCGA	1.64652	0.515233	0.312922	4.42075	6.0483
		F44E2.3	contains similarity to Homo sapiens Hypothetical protein; ENSEMBL:ENSP00000257322	1.64508	0.8414	0.511464	4.42075	6.07605
		Y37E3.4	http://genome-www4.stanford.edu/cgi-bin/SMD/source/sourceResult?choice=Gene&option=Name&criteria=	1.64429	0.80365	0.488751	4.42075	6.09122
		C25A1.9	contains similarity to Interpro domain IPR002048 (Calcium-binding EF-hand)	1.63645	0.676817	0.413589	4.42075	6.24516
		M60.4	contains similarity to Schizosaccharomyces pombe Dnaj protein.; TR:Q9UTQ5	1.63517	0.9949	0.608439	4.42075	6.27065
		R07E5.2	contains similarity to Pfam domain PF00578 (AhpC/TSA family)	1.63427	0.4694	0.287223	4.42075	6.28858
		C55B7.8	C. elegans DBR-1 protein; contains similarity to Pfam domains PF00149 (Ser/Thr protein phosphatases), PF05011 (Lariat debranching enzyme, C-terminal domain)	1.63309	0.47515	0.290951	4.42075	6.31224
		F10F2.2	contains similarity to Pfam domains PF02769 (AIR synthase related protein, C-terminal domain)(2), PF00586 (AIR synthase related protein, N-terminal domain)	1.63083	0.833556	0.511124	4.42075	6.35804
		F25E5.5	contains similarity to Interpro domains IPR008974 (TRAF domain-like), IPR000210 (BTB/POZ domain)	1.62979	0.57065	0.350138	4.42075	6.37925
		F32D1.2	contains similarity to Pfam domain PF04627 (Mitochondrial ATP synthase epsilon chain)	1.6217	0.6914	0.426343	4.42075	6.5465
		Y54F10AR.2	http://genome-www4.stanford.edu/cgi-bin/SMD/source/sourceResult?choice=Gene&option=Name&criteria=	1.62083	0.7009	0.432432	4.42075	6.56474
		T05C12.10	contains similarity to Pfam domain PF01549 (ShTK domain)	1.62036	0.939983	0.580109	4.42075	6.57478
		F14B4.2	contains similarity to Pfam domains PF00349 (Hexokinases), PF03727 (Hexokinase)	1.61391	0.631225	0.391115	4.42075	6.71223
		T16H12.3	contains similarity to Drosophila melanogaster Flybase gene name is stai-PC; FLYBASE:CG31641-PC	1.60971	0.7529	0.467723	4.42075	6.80339
		F11H8.1	C. elegans RFL-1 protein; contains similarity to Pfam domains PF00899 (ThiF family), PF02134 (Repeat in ubiquitin-activating (UBA) protein)	1.60966	0.588539	0.36563	4.42075	6.80461
		Y37H2A.5	http://genome-www4.stanford.edu/cgi-bin/SMD/source/sourceResult?choice=Gene&option=Name&criteria=	1.60952	0.82215	0.510805	4.42075	6.80764
		F22F7.5	C. elegans CKB-4 protein; contains similarity to Pfam domain PF01633 (Choline/ethanolamine kinase)	1.60921	0.861075	0.535093	4.42075	6.81452
		R11E3.1	contains similarity to Pfam domain PF00076 (RNA recognition motif. (aka RRM, RBD, or RNP domain))	1.60639	1.44483	0.899422	4.42075	6.8765
		H23N18.1	contains similarity to Pfam domain PF00201 (UDP-glucoronosyl and UDP-glucosyl transferases)	1.60518	0.819971	0.510827	4.42075	6.90335
		F54H12.1b	http://genome-www4.stanford.edu/cgi-bin/SMD/source/sourceResult?choice=Gene&option=Name&criteria=	1.60237	0.5529	0.34505	4.42075	6.9661
		K10C2.7	http://genome-www4.stanford.edu/cgi-bin/SMD/source/sourceResult?choice=Gene&option=Name&criteria=	1.60093	0.80015	0.499803	4.42075	6.99857
		K08F4.3	contains similarity to Pfam domain PF05753 (Translocon-associated protein beta (TRAPB))	1.5965	0.84595	0.529878	4.42075	7.09937
		F10C2.5	contains similarity to Pfam domain PF01532 (Glycosyl hydrolase family 47)	1.59304	0.5814	0.364962	4.42075	7.17906
		F25B5.4c	http://genome-www4.stanford.edu/cgi-bin/SMD/source/sourceResult?choice=Gene&option=Name&criteria=	1.58831	0.5934	0.373606	4.42075	7.28973
		F32D8.12	http://genome-www4.stanford.edu/cgi-bin/SMD/source/sourceResult?choice=Gene&option=Name&criteria=	1.58646	0.78915	0.497428	4.42075	7.33332
		F56D5.4	contains similarity to Pfam domain PF00724 (NADH:flavin oxidoreductase / NADH oxidase family)	1.58441	0.71415	0.450736	4.42075	7.38216
		F01F1.10a	http://genome-www4.stanford.edu/cgi-bin/SMD/source/sourceResult?choice=Gene&option=Name&criteria=	1.58252	1.0584	0.668808	4.42075	7.42744
		C15A11.1	C. elegans COL-35 protein; contains similarity to Pfam domain PF01391 (Collagen triple helix repeat (20 copies))	1.58101	1.2564	0.794683	4.42075	7.46377
		R01H2.3	C. elegans CNK-1 protein; contains similarity to Pfam domains PF00169 (PH (pleckstrin homology) domain), PF00595 (PDZ domain (Also known as DHR or GLGF)), PF00536 (SAM domain (Sterile alpha motif))	1.58061	0.65665	0.41544	4.42075	7.47327
		R08C7.7	contains similarity to Pfam domain PF00646 (F-box domain)	1.58026	0.623614	0.394629	4.42075	7.48196
		Y71F9B.16	http://genome-www4.stanford.edu/cgi-bin/SMD/source/sourceResult?choice=Gene&option=Name&criteria=	1.57733	0.5614	0.355919	4.42075	7.55319
		F27D4.1	contains similarity to Pfam domain PF00766 (Electron transfer flavoprotein alpha subunit)	1.57627	0.61815	0.39216	4.42075	7.57909
		Y51A2D.9	contains similarity to Homo sapiens supervillin isoform 2; ENSEMBL:ENSP00000263057	1.57612	0.646094	0.409926	4.42075	7.58268
		Y59A8B.12	http://genome-www4.stanford.edu/cgi-bin/SMD/source/sourceResult?choice=Gene&option=Name&criteria=	1.57557	0.66615	0.422798	4.42075	7.59618
		K08E3.1	contains similarity to Pfam domains PF00264 (Common central domain of tyrosinases, polyphenol oxidases and some hemocyanins.), PF01549 (ShTK domain)(2)	1.57471	0.624257	0.396427	4.42075	7.61751
		F13B12.6	http://genome-www4.stanford.edu/cgi-bin/SMD/source/sourceResult?choice=Gene&option=Name&criteria=	1.57332	0.59865	0.380501	4.42075	7.6518
		C26F1.9	C. elegans FLP-21 protein; contains similarity to Rattus norvegicus Tulip 2.; TR:O55008	1.57159	0.889067	0.565712	4.42075	7.69478
		F10A3.2	contains similarity to Pfam domain PF01838 (Domain of unknown function DUF40)	1.56965	0.613817	0.391053	4.42075	7.74325
		F28A12.4	contains similarity to Pfam domain PF00026 (Eukaryotic aspartyl proteases)	1.56785	0.8404	0.536022	4.42075	7.78861
		Y11D7A.9	contains similarity to Drosophila melanogaster Flybase gene name is CG2919-PA; FLYBASE:CG2919-PA	1.56475	0.63015	0.402717	4.42075	7.86713
		Y53C10A.12	C. elegans HSF-1 protein; contains similarity to Pfam domain PF00447 (HSF-type DNA-binding)	1.56294	0.46425	0.297037	4.42075	7.91344
		F57A10.3	C. elegans HAF-3 protein; contains similarity to Pfam domains PF00664 (ABC transporter transmembrane region), PF00005 (ABC transporters)	1.55958	0.6864	0.440118	4.42075	7.99989
		B0412.3	contains similarity to Homo sapiens Hypothetical protein DKFZp686B15150; TR:Q9H0L1	1.5585	0.680539	0.436664	4.42075	8.02805
		F42A6.6	C. elegans NAS-28 protein; contains similarity to Pfam domains PF00431 (CUB domain), PF01400 (Astacin (Peptidase family M12A))	1.55845	0.667244	0.428147	4.42075	8.02937
		F25H5.1b	http://genome-www4.stanford.edu/cgi-bin/SMD/source/sourceResult?choice=Gene&option=Name&criteria=	1.5559	0.683007	0.438979	4.42075	8.09583
		C56A3.2	contains similarity to Pfam domain PF01060 (Transthyretin-like family)	1.55532	0.677928	0.435876	4.42075	8.11097
		T21D12.3	contains similarity to Pfam domain PF00397 (WW/rsp5/WWP domain containing proteins)	1.55119	0.47565	0.306636	4.42075	8.22033
		F02E9.4	C. elegans PQN-28 protein; contains similarity to Pfam domain PF02671 (Paired amphipathic helix repeat)	1.55115	0.66515	0.428811	4.42075	8.22137
		F56A8.4	contains similarity to Interpro domain IPR000276 (Rhodopsin-like GPCR superfamily)	1.54738	0.634428	0.410002	4.42075	8.32241
		F07C4.2	C. elegans SRH-234 protein; contains similarity to Pfam domain PF01604 (7TM chemoreceptor)	1.54719	0.596122	0.385292	4.42075	8.3273
		C47C12.5	contains similarity to Pfam domains PF00071 (Ras family (contains ATP/GTP binding P-loop)), PF00036 (EF hand)	1.54711	0.68365	0.441887	4.42075	8.32946
		ZC64.2	contains similarity to Pfam domain PF00069 (Eukaryotic protein kinase domain)	1.54333	0.58115	0.376555	4.42075	8.43208
		F44B9.7	C. elegans PQN-38 protein; contains similarity to Plasmodium yoelii yoelii Drosophila melanogaster CG8797 gene product-related (Fragment).; TR:Q7REV3	1.54277	0.555928	0.360343	4.42075	8.4473
		R06A4.9	http://genome-www4.stanford.edu/cgi-bin/SMD/source/sourceResult?choice=Gene&option=Name&criteria=	1.5426	0.637257	0.413106	4.42075	8.45206
		F57C2.3	contains similarity to Macaca fascicularis Hypothetical protein.; TR:Q95K48	1.54054	0.4959	0.3219	4.42075	8.50857
		B0280.4	contains similarity to Rattus norvegicus Neural Wiskott-Aldrich syndrome protein (N-WASP).; SW:WASL_RAT	1.54037	0.532	0.345372	4.42075	8.51331
		F35G12.9	contains similarity to Plasmodium yoelii yoelii Hypothetical protein (Fragment).; TR:Q7RFG3	1.53859	0.709364	0.461048	4.42075	8.56245
		F57C9.4a	http://genome-www4.stanford.edu/cgi-bin/SMD/source/sourceResult?choice=Gene&option=Name&criteria=	1.53737	0.609043	0.396158	4.42075	8.59625
		T21C9.3a	http://genome-www4.stanford.edu/cgi-bin/SMD/source/sourceResult?choice=Gene&option=Name&criteria=	1.53695	0.8516	0.554086	4.42075	8.60815
		F52C12.1	contains similarity to Anopheles gambiae str PEST ENSANGP00000011560.; TR:Q7PUY4	1.53179	0.69865	0.456102	4.42075	8.75299
		F54C4.2	C. elegans SPT-4 protein; contains similarity to Pfam domain PF06093 (Transcription initiation protein Spt4)	1.52948	0.6189	0.404648	4.64766	8.8186
		F21G4.4	contains similarity to Pfam domain PF00628 (PHD-finger)	1.52661	0.74675	0.489157	4.64766	8.90072
		W07B8.5	C. elegans CPR-5 protein; contains similarity to Pfam domain PF00112 (Cysteine proteases)	1.52419	0.6599	0.43295	4.64766	8.97036
		F11G11.12	C. elegans GST-8 protein; contains similarity to Pfam domains PF00043 (Glutathione S-transferases.), PF02798 (Glutathione S-transferase, N-terminal domain)	1.52416	0.80265	0.526619	4.64766	8.97146
		T28F3.4a	http://genome-www4.stanford.edu/cgi-bin/SMD/source/sourceResult?choice=Gene&option=Name&criteria=	1.52326	0.849261	0.557528	4.64766	8.99738
		F41E6.5	contains similarity to Pfam domain PF01070 (FMN-dependent dehydrogenase)	1.52316	0.780244	0.512252	4.64766	9.00022
		Y11D7A.13	contains similarity to Drosophila melanogaster Flybase gene name is CG2919-PA; FLYBASE:CG2919-PA	1.5208	0.8114	0.533533	4.64766	9.06901
		R07E5.3	contains similarity to Pfam domain PF04855 (SNF5 / SMARCB1 / INI1)	1.51592	0.688675	0.454294	4.64766	9.21293
		C50F4.4	contains similarity to Neisseria meningitidis Hypothetical protein NMA1172.; TR:Q9JUR8	1.51586	0.577094	0.380704	4.64766	9.21472
		K03H1.4	contains similarity to Pfam domain PF01060 (Transthyretin-like family)	1.51442	0.94465	0.62377	4.64766	9.25764
		B0286.3	contains similarity to Pfam domains PF01259 (SAICAR synthetase), PF00731 (AIR carboxylase)	1.5139	0.678525	0.448196	4.64766	9.27312
		Y41D4B.5	http://genome-www4.stanford.edu/cgi-bin/SMD/source/sourceResult?choice=Gene&option=Name&criteria=	1.51377	0.61215	0.404388	4.64766	9.2771
		F22H10.2	contains similarity to Bacillus subtilis YeeK protein.; TR:O31510	1.51313	0.876483	0.579253	4.64766	9.29629
		R04D3.3	contains similarity to Ateline herpesvirus 3 Orf 48.; TR:Q9YTL7	1.51286	0.6594	0.435862	4.64766	9.30413
		K04F10.6	contains similarity to Pfam domains PF00078 (Reverse transcriptase (RNA-dependent DNA polymerase)), PF03372 (Endonuclease/Exonuclease/phosphatase family)	1.51227	0.52415	0.346597	4.64766	9.32185
		F57F5.1	contains similarity to Pfam domain PF00112 (Cysteine proteases)	1.51189	0.85165	0.563302	4.64766	9.3334
		R09E10.8	http://genome-www4.stanford.edu/cgi-bin/SMD/source/sourceResult?choice=Gene&option=Name&criteria=	1.51181	0.703329	0.465222	4.64766	9.33566
		B0454.9	C. elegans SRI-30 protein; contains similarity to Pfam domain PF01604 (7TM chemoreceptor)	1.51067	0.577872	0.382526	4.64766	9.36996
		C11D2.1	contains similarity to Plasmodium falciparum Hypothetical protein.; TR:Q8I1W4	1.50883	0.604067	0.400353	4.64766	9.42562
		F11A10.5	C. elegans DAF-12 protein; contains similarity to Pfam domain PF00104 (Ligand-binding domain of nuclear hormone receptors)	1.50579	0.62165	0.412839	4.64766	9.5182
		Y67H2A.5	http://genome-www4.stanford.edu/cgi-bin/SMD/source/sourceResult?choice=Gene&option=Name&criteria=	1.50438	0.52565	0.349412	4.64766	9.56144
		T23G11.2	contains similarity to Pfam domain PF01682 (DB module)	1.50348	0.7604	0.505761	4.64766	9.58936
		F40G12.11	contains similarity to Pfam domain PF02135 (TAZ zinc finger)	1.4993	0.82215	0.548356	4.64766	9.71877
		C42D4.1	contains similarity to Pfam domain PF02520 (Domain of unknown function DUF148)	1.49897	0.7199	0.480264	4.64766	9.7292
		T12D8.8	contains similarity to Pfam domain PF00515 (TPR Domain)	1.49853	0.6149	0.410337	4.64766	9.74295
		M142.6	contains similarity to Schizosaccharomyces pombe Hypothetical protein.; TR:P87297	1.49676	0.53265	0.35587	4.64766	9.79839
		C38C10.2	contains similarity to Streptococcus pneumoniae DNA topoisomerase I.; TR:Q97QF3	1.49637	0.5544	0.370498	4.64766	9.81065
		T12A2.7	C. elegans HOT-4 protein; contains similarity to Pfam domain PF06579 (Caenorhabditis elegans ly-6-related protein)	1.49543	0.7949	0.531553	4.64766	9.8401
		ZK6.7a	http://genome-www4.stanford.edu/cgi-bin/SMD/source/sourceResult?choice=Gene&option=Name&criteria=	1.49402	0.564289	0.377697	4.64766	9.88453
		F54C9.6	contains similarity to Pfam domain PF00004 (ATPases associated with various cellular activities (AAA))	1.49023	0.5744	0.385445	4.64766	10.0054
		F14H3.4	contains similarity to Sulfolobus solfataricus Hypothetical protein SSO3099.; TR:Q97UB8	1.48905	1.01465	0.681407	4.64766	10.043
		F15D4.3	contains similarity to Homo sapiens Protein C20orf52; ENSEMBL:ENSP00000328418	1.48666	0.74265	0.499544	4.64766	10.1202
		T27B7.3	contains similarity to Pfam domains PF00104 (Ligand-binding domain of nuclear hormone receptors), PF00105 (Zinc finger, C4 type (two domains))	1.48303	0.50485	0.340418	4.64766	10.238
		K03H1.10	C. elegans GLN-2 protein; contains similarity to Pfam domains PF03951 (Glutamine synthetase, beta-Grasp domain), PF00120 (Glutamine synthetase)	1.4808	0.5294	0.357511	4.64766	10.3112
		R53.6	contains similarity to Plasmodium yoelii yoelii Hypothetical protein.; TR:Q7RLP9	1.48025	0.6454	0.436009	4.64766	10.3292
		F48D6.4b	http://genome-www4.stanford.edu/cgi-bin/SMD/source/sourceResult?choice=Gene&option=Name&criteria=	1.47756	1.0734	0.726466	4.64766	10.4178
		Y51H1A.6	contains similarity to Pfam domain PF00096 (Zinc finger, C2H2 type)	1.47747	0.5484	0.371175	4.64766	10.421
		Y71F9AL.8	http://genome-www4.stanford.edu/cgi-bin/SMD/source/sourceResult?choice=Gene&option=Name&criteria=	1.47664	0.75315	0.510042	4.64766	10.4484
		ZK688.9	http://genome-www4.stanford.edu/cgi-bin/SMD/source/sourceResult?choice=Gene&option=Name&criteria=	1.47573	0.7614	0.515949	4.64766	10.4788
		C18H9.7	C. elegans RPY-1 protein; contains similarity to Pfam domain PF00097 (Zinc finger, C3HC4 type (RING finger))	1.47451	0.5704	0.38684	4.64766	10.5194
		F48E3.4	contains similarity to Interpro domains IPR001254 (Serine protease, trypsin family), IPR009003 (Peptidase, trypsin-like serine and cysteine proteases)	1.47319	0.72715	0.493589	4.64766	10.5637
		R11A8.4	contains similarity to Pfam domain PF00076 (RNA recognition motif. (aka RRM, RBD, or RNP domain))	1.47136	0.6049	0.411116	4.64766	10.6252
		CD4.3	contains similarity to Interpro domain IPR001848 (Ribosomal protein S10)	1.46945	0.82765	0.563237	4.64766	10.6898
		T06D10.2	http://genome-www4.stanford.edu/cgi-bin/SMD/source/sourceResult?choice=Gene&option=Name&criteria=	1.46918	0.5849	0.398114	4.64766	10.6991
		Y39A1A.13	contains similarity to Oryctolagus cuniculus Aquaporin 1 (Fragment).; TR:O46425	1.46631	0.652567	0.445039	4.64766	10.7966
		F38H4.7	contains similarity to Pfam domain PF01838 (Domain of unknown function DUF40)	1.46611	0.672108	0.45843	4.64766	10.8036
		E01A2.4	http://genome-www4.stanford.edu/cgi-bin/SMD/source/sourceResult?choice=Gene&option=Name&criteria=	1.46561	0.610213	0.416355	4.64766	10.8208
		C17H11.2	contains similarity to Homo sapiens KIAA1689 protein; ENSEMBL:ENSP00000274397	1.46095	0.620011	0.424389	4.64766	10.9813
		C54D10.1	contains similarity to Interpro domain IPR008973 (C2 calcium/lipid-binding domain, CaLB)	1.46093	1.12885	0.772691	4.64766	10.9819
		Y51H7C.6a	http://genome-www4.stanford.edu/cgi-bin/SMD/source/sourceResult?choice=Gene&option=Name&criteria=	1.46049	0.619817	0.424389	4.64766	10.9972
		C36B1.11	contains similarity to Pfam domain PF00501 (AMP-binding enzymes)	1.459	0.6334	0.434133	4.64766	11.0491
		Y8A9A.2	contains similarity to Plasmodium falciparum Hypothetical protein.; TR:Q8I3Z1	1.4588	0.518275	0.355276	4.64766	11.0562
		C16A11.2	contains similarity to Brachydanio rerio Divalent metal transporter 1.; TR:Q8AX90	1.45843	0.73165	0.501669	4.64766	11.069
		B0218.1	contains similarity to Bacteroides thetaiotaomicron Hypothetical protein.; TR:Q8AAZ7	1.4584	0.54115	0.371058	4.64766	11.0702
		ZK970.4	contains similarity to Pfam domain PF00595 (PDZ domain (Also known as DHR or GLGF))	1.45746	0.63015	0.432362	4.64766	11.103
		R05D3.9	contains similarity to Mus musculus Similar to RIKEN cDNA 4122402O22 gene.; TR:Q8R0J3	1.45614	0.603213	0.414253	5.27493	11.149
		F26D2.13	C. elegans FKH-7 protein; contains similarity to Yersinia pestis LacI-family regulatory protein (Putative repressor).; TR:Q8ZIA0	1.45494	0.850206	0.584358	5.27493	11.1915
		C10G8.4	contains similarity to Pfam domain PF01826 (Trypsin Inhibitor like cysteine rich domain)	1.45398	1.03193	0.709726	5.27493	11.2253
		F41C3.3	contains similarity to Pfam domain PF00501 (AMP-binding enzymes)	1.45365	0.5659	0.389295	5.27493	11.2369
		F49C12.11	contains similarity to Pfam domain PF01433 (Peptidase family M1)	1.45304	0.959869	0.660594	5.27493	11.2586
		ZC513.5	contains similarity to Pfam domain PF03901 (Plasmid Maintenance Protein)	1.45026	0.54365	0.374864	5.27493	11.3575
		W05G11.6a	http://genome-www4.stanford.edu/cgi-bin/SMD/source/sourceResult?choice=Gene&option=Name&criteria=	1.44947	0.8123	0.560413	5.27493	11.3857
		C26C6.1	contains similarity to Pfam domains PF00505 (HMG (high mobility group) box), PF00096 (Zinc finger, C2H2 type)(2), PF01426 (BAH domain)(2), PF00439 (Bromodomain)(5)	1.44895	0.532761	0.367688	5.27493	11.4043
		T27B7.4	C. elegans NHR-115 protein; contains similarity to Pfam domain PF00105 (Zinc finger, C4 type (two domains))	1.44883	1.42243	0.981776	5.27493	11.4086
		F59G1.7	C. elegans FRH-1 protein; contains similarity to Pfam domain PF01491 (Frataxin-like domain)	1.44861	0.5359	0.369941	5.27493	11.4164
		F10D11.6	contains similarity to Interpro domain IPR000515 (Binding-protein-dependent transport systems inner membrane component)	1.44736	0.6015	0.415585	5.27493	11.4614
		ZK228.4	contains similarity to Pfam domain PF00583 (Acetyltransferase (GNAT) family)	1.44619	0.68215	0.471689	5.27493	11.5036
		F38H4.10	contains similarity to Pfam domain PF01838 (Domain of unknown function DUF40)	1.44606	0.657706	0.454827	5.27493	11.5083
		F17E9.4	C. elegans HIS-33 protein; contains similarity to Pfam domain PF00125 (Core histones H2A, H2B, H3 and H4)	1.44523	1.2169	0.84201	5.27493	11.538
		Y106G6H.12	contains similarity to Drosophila melanogaster Flybase gene name is CG2919-PA; FLYBASE:CG2919-PA	1.44471	0.604678	0.418546	5.27493	11.5569
		F48D6.4c	http://genome-www4.stanford.edu/cgi-bin/SMD/source/sourceResult?choice=Gene&option=Name&criteria=	1.4443	1.0924	0.756355	5.27493	11.5719
		C26E6.5	contains similarity to Pfam domains PF00622 (SPRY domain), PF00646 (F-box domain)	1.44391	0.676178	0.468295	5.27493	11.5858
		F26D10.12	contains similarity to Pfam domain PF00084 (Sushi domain)	1.4434	0.899011	0.622843	5.27493	11.6045
		F01F1.11	contains similarity to Pfam domain PF00001 (7 transmembrane receptor (rhodopsin family))	1.44329	0.502825	0.348387	5.27493	11.6083
		F22E5.9	C. elegans EGL-9 protein; contains similarity to Pfam domain PF01753 (MYND finger)	1.44173	0.6864	0.476094	5.27493	11.6652
		Y46E12A.1	http://genome-www4.stanford.edu/cgi-bin/SMD/source/sourceResult?choice=Gene&option=Name&criteria=	1.44003	0.648261	0.450172	5.27493	11.7274
		C14A6.8	C. elegans SSR-2 protein; contains similarity to Pfam domain PF00071 (Ras family (contains ATP/GTP binding P-loop))	1.44	1.4074	0.977359	5.27493	11.7284
		Y110A7A.11	http://genome-www4.stanford.edu/cgi-bin/SMD/source/sourceResult?choice=Gene&option=Name&criteria=	1.43902	0.584556	0.406217	5.27493	11.7643
		T15B7.3	contains similarity to Pfam domain PF00069 (Eukaryotic protein kinase domain)	1.43815	0.6024	0.41887	5.27493	11.7963
		K04C1.5	contains similarity to Pfam domain PF00069 (Eukaryotic protein kinase domain)	1.4367	0.73985	0.514965	5.27493	11.85
		ZC477.3	contains similarity to Homo sapiens Similar to RIKEN cDNA 5730568A12 gene; ENSEMBL:ENSP00000296441	1.43656	0.6329	0.440566	5.27493	11.8551
		Y54G2A.21	http://genome-www4.stanford.edu/cgi-bin/SMD/source/sourceResult?choice=Gene&option=Name&criteria=	1.4365	0.6779	0.471912	5.27493	11.8574
		T09A5.8	contains similarity to Pfam domain PF06624 (Ribosome associated membrane protein RAMP4)	1.4354	0.597275	0.416103	5.27493	11.898
		Y39A1C.4	contains similarity to Interpro domain IPR001540 (Glycoside hydrolase, family 20)	1.43512	0.588872	0.410329	5.27493	11.9084
		C34B2.2	contains similarity to Dictyostelium discoideum Myosin II heavy chain, non muscle.; SW:MYS2_DICDI	1.43433	0.90715	0.632457	5.27493	11.938
		T10G3.6	C. elegans GUT-2 protein; contains similarity to Pfam domain PF01423 (Sm protein)	1.43125	0.587725	0.410637	5.27493	12.0528
		Y47D3B.2a	http://genome-www4.stanford.edu/cgi-bin/SMD/source/sourceResult?choice=Gene&option=Name&criteria=	1.43007	0.732622	0.512297	5.27493	12.097
		R08E3.3	contains similarity to Interpro domains IPR000742 (EGF-like domain, subtype 2), IPR006209 (EGF-like domain), IPR006210 (Type I EGF)	1.42911	0.9354	0.654535	5.27493	12.1334
		Y46G5A.8	http://genome-www4.stanford.edu/cgi-bin/SMD/source/sourceResult?choice=Gene&option=Name&criteria=	1.42897	0.863872	0.60454	5.27493	12.1384
		Y42H9B.3	http://genome-www4.stanford.edu/cgi-bin/SMD/source/sourceResult?choice=Gene&option=Name&criteria=	1.42874	0.62215	0.435454	5.27493	12.1473
		R08E5.3	contains similarity to Interpro domains IPR009058 (Winged helix DNA-binding), IPR000051 (SAM (and some other nucleotide) binding motif)	1.42733	0.9114	0.638537	5.27493	12.2007
		K10D2.4	contains similarity to Mus musculus Weakly similar to CDNA FLJ14298 FIS.; TR:Q8BYD2	1.42617	0.6724	0.471471	5.27493	12.2444
		Y43F8C.12	http://genome-www4.stanford.edu/cgi-bin/SMD/source/sourceResult?choice=Gene&option=Name&criteria=	1.4255	0.5064	0.355243	5.27493	12.2699
		Y119D3B.15	http://genome-www4.stanford.edu/cgi-bin/SMD/source/sourceResult?choice=Gene&option=Name&criteria=	1.42466	0.7189	0.504613	5.27493	12.3021
		T14G10.7	C. elegans LIN-32 protein; contains similarity to Pfam domain PF00010 (Helix-loop-helix DNA-binding domain)	1.42438	0.60765	0.426606	5.27493	12.3125
		C29E4.7	contains similarity to Pfam domains PF00043 (Glutathione S-transferases.), PF02798 (Glutathione S-transferase, N-terminal domain)	1.42216	0.67315	0.473329	5.27493	12.3975
		K10H10.4	contains similarity to Neurospora crassa Hypothetical protein.; TR:Q7S8J6	1.41976	0.581372	0.409487	5.27493	12.49
		K08F9.4	contains similarity to Homo sapiens Dentin sialophosphoprotein precursor; ENSEMBL:ENSP00000282478	1.41958	0.874375	0.61594	5.27493	12.4969
		VF13D12L.3	contains similarity to Pfam domain PF02615 (Malate/L-lactate dehydrogenase)	1.417	0.536225	0.378422	5.27493	12.5967
		F32H2.3	C. elegans SPD-2 protein; contains similarity to Staphylococcus aureus MW2575 protein.; TR:Q8NUJ3	1.41548	0.5219	0.368708	5.27493	12.6558
		C17E7.9a	http://genome-www4.stanford.edu/cgi-bin/SMD/source/sourceResult?choice=Gene&option=Name&criteria=	1.41393	0.4563	0.322718	5.27493	12.7165
		Y46H3C.5	http://genome-www4.stanford.edu/cgi-bin/SMD/source/sourceResult?choice=Gene&option=Name&criteria=	1.41335	0.9169	0.648743	5.27493	12.7393
		T24B8.1	C. elegans RPL-32 protein; contains similarity to Pfam domain PF01655 (Ribosomal protein L32)	1.40926	0.52115	0.369805	5.27493	12.9006
		F35H12.5	http://genome-www4.stanford.edu/cgi-bin/SMD/source/sourceResult?choice=Gene&option=Name&criteria=	1.4078	0.714344	0.507418	5.27493	12.9582
		C55B7.4a	http://genome-www4.stanford.edu/cgi-bin/SMD/source/sourceResult?choice=Gene&option=Name&criteria=	1.40718	1.3539	0.962137	5.27493	12.983
		R04E5.10	C. elegans SRD-38 protein; contains similarity to Interpro domain IPR000168 (Nematode 7TM chemoreceptor (probably olfactory))	1.40454	0.687462	0.489459	5.27493	13.0886
		M05D6.2	contains similarity to Pfam domain PF05794 (T-complex protein 11)	1.40442	1.0271	0.731333	5.27493	13.0932
		F58A4.6	contains similarity to Anopheles gambiae str PEST ENSANGP00000016862 (Fragment).; TR:Q7PUI5	1.40282	0.64015	0.456331	5.27493	13.1574
		R11A5.4	contains similarity to Pfam domain PF00076 (RNA recognition motif. (aka RRM, RBD, or RNP domain))	1.40272	0.95865	0.683424	5.27493	13.1616
		F35H10.5	contains similarity to Mus musculus Proteasome.; TR:Q8BJY1	1.40263	0.8639	0.615914	5.27493	13.1651
		F28F8.2	contains similarity to Pfam domain PF00501 (AMP-binding enzymes)	1.40223	1.3864	0.988713	5.27493	13.1813
		T12C9.5	C. elegans TWK-2 protein; contains similarity to Pfam domain PF03860 (Domain of Unknown Function (DUF326))	1.39485	0.574614	0.411953	5.69602	13.4811
		Y54G2A.3	http://genome-www4.stanford.edu/cgi-bin/SMD/source/sourceResult?choice=Gene&option=Name&criteria=	1.39226	0.615925	0.442391	5.69602	13.5877
		C14F11.5	contains similarity to Pfam domain PF01764 (Lipase (class 3))	1.39055	0.921125	0.662417	5.69602	13.6584
		C01G6.6b	http://genome-www4.stanford.edu/cgi-bin/SMD/source/sourceResult?choice=Gene&option=Name&criteria=	1.3901	0.6159	0.44306	5.69602	13.677
		T05E12.7	contains similarity to Pfam domain PF00635 (MSP (Major sperm protein) domain)	1.38997	0.735213	0.52894	5.69602	13.6824
		F45H11.2	C. elegans NED-8 protein; contains similarity to Pfam domain PF00240 (Ubiquitin family)	1.38969	0.609125	0.438316	5.69602	13.694
		F55A4.5	contains similarity to Homo sapiens Hypothetical protein; TR:Q86W82	1.38887	0.532178	0.383172	5.69602	13.7281
		C01G5.8	contains similarity to Homo sapiens KIAA1018 protein; ENSEMBL:ENSP00000220207	1.38778	0.5454	0.393001	5.69602	13.7736
		Y71G12A.3	http://genome-www4.stanford.edu/cgi-bin/SMD/source/sourceResult?choice=Gene&option=Name&criteria=	1.38629	0.5754	0.415065	5.69602	13.8359
		ZK637.2	contains similarity to Giardia lamblia ATCC 50803 GLP_435_15419_8625.; TR:Q7QV56	1.38597	0.695122	0.501543	5.69602	13.8494
		Y97E10AR.6	http://genome-www4.stanford.edu/cgi-bin/SMD/source/sourceResult?choice=Gene&option=Name&criteria=	1.38548	0.5959	0.430104	5.69602	13.8699
		T20G5.10	contains similarity to Pfam domains PF00637 (Region in Clathrin and VPS)(7), PF01394 (Clathrin propeller repeat)(7)	1.38414	0.81865	0.591449	5.69602	13.9259
		F32D1.5	contains similarity to Pfam domain PF00478 (IMP dehydrogenase / GMP reductase)	1.38291	0.99515	0.719608	5.69602	13.9781
		B0041.4	C. elegans RPL-4 protein; contains similarity to Pfam domain PF00573 (Ribosomal protein L4/L1 family)	1.3796	0.533681	0.386838	5.69602	14.1181
		T04G9.7	http://genome-www4.stanford.edu/cgi-bin/SMD/source/sourceResult?choice=Gene&option=Name&criteria=	1.37782	0.706025	0.512423	5.69602	14.194
		F22B7.6	contains similarity to Pfam domain PF00817 (impB/mucB/samB family)	1.37737	0.60165	0.436809	5.69602	14.2129
		C49C8.3	contains similarity to Drosophila melanogaster Flybase gene name is CG15145-PA; FLYBASE:CG15145-PA	1.37729	0.7451	0.540991	5.69602	14.2166
		F13B12.2	contains similarity to Pfam domain PF00083 (Sugar (and other) transporters)	1.37686	0.62515	0.454039	5.69602	14.2348
		F14F4.3a	http://genome-www4.stanford.edu/cgi-bin/SMD/source/sourceResult?choice=Gene&option=Name&criteria=	1.37645	0.573539	0.41668	5.69602	14.2525
		F53H4.1	C. elegans CSB-1 protein; contains similarity to Pfam domains PF00271 (Helicases conserved C-terminal domain), PF00176 (SNF2 and others N-terminal domain)	1.37533	0.51365	0.373473	5.69602	14.3003
		Y73B6BL.30	http://genome-www4.stanford.edu/cgi-bin/SMD/source/sourceResult?choice=Gene&option=Name&criteria=	1.37355	0.5384	0.391977	5.69602	14.3771
		Y69A2AR.31	http://genome-www4.stanford.edu/cgi-bin/SMD/source/sourceResult?choice=Gene&option=Name&criteria=	1.37175	0.6019	0.438783	5.69602	14.4548
		Y51H4A.17	http://genome-www4.stanford.edu/cgi-bin/SMD/source/sourceResult?choice=Gene&option=Name&criteria=	1.37136	0.4409	0.321505	5.69602	14.4716
		C39D10.7	contains similarity to Pfam domain PF01607 (Chitin binding Peritrophin-A domain)	1.37101	0.6554	0.478042	5.69602	14.4869
		F56A11.4	contains similarity to Pfam domain PF00096 (Zinc finger, C2H2 type)	1.3675	0.606543	0.443541	5.69602	14.6396
		ZK896.4	contains similarity to Pfam domain PF00595 (PDZ domain (Also known as DHR or GLGF))	1.3666	0.662692	0.48492	5.69602	14.679
		C35B8.1	C. elegans COL-175 protein; contains similarity to Pfam domains PF01484 (Nematode cuticle collagen N-terminal domain), PF01391 (Collagen triple helix repeat (20 copies))(3)	1.36601	0.622494	0.455701	5.69602	14.7048
		Y106G6D.5	contains similarity to Drosophila melanogaster Flybase gene name is CG2919-PA; FLYBASE:CG2919-PA	1.3634	0.58915	0.432118	5.69602	14.8196
		Y51F10.5	http://genome-www4.stanford.edu/cgi-bin/SMD/source/sourceResult?choice=Gene&option=Name&criteria=	1.36304	0.528233	0.38754	5.69602	14.8354
		Y54E10A.15	http://genome-www4.stanford.edu/cgi-bin/SMD/source/sourceResult?choice=Gene&option=Name&criteria=	1.36286	0.68765	0.504563	5.69602	14.8434
		F14D7.7	C. elegans TAG-24 protein; contains similarity to Pfam domain PF00001 (7 transmembrane receptor (rhodopsin family))	1.36097	0.57345	0.421354	5.69602	14.9271
		ZK512.6	contains similarity to Drosophila melanogaster Flybase gene name is CG33184-PB; FLYBASE:CG33184-PB	1.3608	0.71465	0.525169	5.69602	14.9347
		F43G9.4	contains similarity to Brugia malayi Hypothetical protein.; TR:Q8IHI9	1.35963	0.6794	0.499696	5.69602	14.9868
		Y111B2A.10a	http://genome-www4.stanford.edu/cgi-bin/SMD/source/sourceResult?choice=Gene&option=Name&criteria=	1.35919	0.89365	0.657485	5.69602	15.006
		C39E9.11	contains similarity to Drosophila melanogaster Flybase gene name is CG17249-PA; FLYBASE:CG17249-PA	1.35917	0.51115	0.376075	5.69602	15.0071
		F48D6.4a	http://genome-www4.stanford.edu/cgi-bin/SMD/source/sourceResult?choice=Gene&option=Name&criteria=	1.35885	0.9879	0.72701	5.69602	15.0212
		F10B5.2	contains similarity to Pfam domain PF05282 (AAR2 protein)	1.35837	0.736681	0.542329	5.69602	15.0429
		Y54G11A.13	http://genome-www4.stanford.edu/cgi-bin/SMD/source/sourceResult?choice=Gene&option=Name&criteria=	1.3579	0.50765	0.373848	5.69602	15.0635
		T23E7.4	C. elegans NLP-6 protein; contains similarity to Blatta orientalis Allatostatin neuropeptide (Fragment).; TR:O96502	1.35558	0.571931	0.421909	6.50125	15.1676
		F40B5.1	contains similarity to Pfam domain PF01431 (Peptidase family M13)	1.35476	0.62865	0.464032	6.50125	15.2046
		B0047.1	contains similarity to Interpro domains IPR008974 (TRAF domain-like), IPR002083 (MATH), IPR000210 (BTB/POZ domain)	1.35311	0.63065	0.466076	6.50125	15.2789
		F42G4.5	contains similarity to Homo sapiens Hypothetical protein; ENSEMBL:ENSP00000332035	1.35175	0.7019	0.519251	6.50125	15.34
		Y54E10A.5	http://genome-www4.stanford.edu/cgi-bin/SMD/source/sourceResult?choice=Gene&option=Name&criteria=	1.3513	0.64065	0.4741	6.50125	15.3607
		F22G12.5	contains similarity to Pfam domains PF00169 (PH (pleckstrin homology) domain), PF06920 (Dedicator of cytokinesis)	1.35127	0.56665	0.419346	6.50125	15.3619
		C32D5.9	C. elegans LGG-1 protein; contains similarity to Pfam domain PF02991 (Microtubule associated protein 1A/1B, light chain 3)	1.3509	0.715425	0.529592	6.50125	15.3787
		Y53H1B.1	http://genome-www4.stanford.edu/cgi-bin/SMD/source/sourceResult?choice=Gene&option=Name&criteria=	1.35088	0.550608	0.407593	6.50125	15.3797
		R01B10.2	contains similarity to Drosophila melanogaster Flybase gene name is CG11696-PA; FLYBASE:CG11696-PA	1.34818	0.49165	0.364678	6.50125	15.5026
		Y38A10A.7	http://genome-www4.stanford.edu/cgi-bin/SMD/source/sourceResult?choice=Gene&option=Name&criteria=	1.34747	0.60315	0.447616	6.50125	15.5347
		R10E4.9	C. elegans LIN-12 protein; contains similarity to Pfam domains PF00066 (Notch)(3), PF00008 (EGF-like domain)(13), PF06816 (NOTCH protein), PF00023 (Ank repeat)(6)	1.34623	0.7194	0.534383	6.50125	15.5916
		F26A3.2	contains similarity to Pfam domain PF00076 (RNA recognition motif. (aka RRM, RBD, or RNP domain))	1.34623	0.54475	0.40465	6.50125	15.5917
		T24H10.6	contains similarity to Pfam domain PF02201 (SWIB/MDM2 domain)	1.34608	0.550225	0.408761	6.50125	15.5983
		ZK1290.13	http://genome-www4.stanford.edu/cgi-bin/SMD/source/sourceResult?choice=Gene&option=Name&criteria=	1.34513	0.6904	0.513258	6.50125	15.6418
		D1025.6	http://genome-www4.stanford.edu/cgi-bin/SMD/source/sourceResult?choice=Gene&option=Name&criteria=	1.34499	0.758125	0.563664	6.50125	15.6481
		F58G6.7	http://genome-www4.stanford.edu/cgi-bin/SMD/source/sourceResult?choice=Gene&option=Name&criteria=	1.34446	0.662125	0.492482	6.50125	15.6725
		R02F2.4	contains similarity to Pfam domain PF01607 (Chitin binding Peritrophin-A domain)	1.34421	0.88965	0.661837	6.50125	15.684
		F38E9.1	C. elegans CNG-3 protein; contains similarity to Pfam domains PF00027 (Cyclic nucleotide-binding domain), PF00520 (Ion transport proteins)	1.33779	0.52915	0.39554	6.50125	15.9815
		F02D10.6	contains similarity to Pfam domain PF00067 (Cytochrome P450)	1.3373	0.780858	0.583907	6.50125	16.0044
		F10E9.7	contains similarity to Pfam domain PF00383 (Cytidine and deoxycytidylate deaminases zinc-binding region)	1.33728	0.6394	0.478133	6.50125	16.0052
		B0001.8	http://genome-www4.stanford.edu/cgi-bin/SMD/source/sourceResult?choice=Gene&option=Name&criteria=	1.33673	0.534556	0.399898	6.50125	16.0309
		E01B7.1	contains similarity to Mus musculus Ubiquitin carboxyl-terminal hydrolase 8 (EC 3.1.2.15) (Ubiquitinsthiolesterase 8) (Ubiquitin-specific processing protease 8)s(Deubiquitinating enzyme 8) (mUBPy).; SW:UBP8_MOUSE	1.3361	0.447675	0.33506	6.50125	16.0603
		R06C7.9	C. elegans LET-75 protein; contains similarity to Pfam domains PF01576 (Myosin tail), PF02736 (Myosin N-terminal SH3-like domain), PF00063 (Myosin head (motor domain) (contains ATP/GTP binding P-loop))	1.3356	0.662306	0.495888	6.50125	16.0841
		F11G11.10	C. elegans GST-8 protein; contains similarity to Pfam domains PF00043 (Glutathione S-transferases.), PF02798 (Glutathione S-transferase, N-terminal domain)	1.33493	0.535025	0.400787	6.50125	16.1151
		K01G5.3	contains similarity to Oryctolagus cuniculus Neurofilament-H (Fragment).; TR:Q28687	1.33263	0.5854	0.43928	6.50125	16.2234
		C27B7.2	contains similarity to Anopheles gambiae str PEST AgCP13269 (Fragment).; TR:Q7QEV8	1.32977	0.62815	0.472375	6.50125	16.3588
		C01F6.9	contains similarity to Interpro domain IPR007087 (Zn-finger, C2H2 type)	1.32938	0.5224	0.392966	6.50125	16.3774
		C08F11.14	http://genome-www4.stanford.edu/cgi-bin/SMD/source/sourceResult?choice=Gene&option=Name&criteria=	1.32907	0.634364	0.4773	6.50125	16.3921
		C43E11.10	contains similarity to Pfam domains PF00076 (RNA recognition motif. (aka RRM, RBD, or RNP domain)), PF02037 (SAP domain)	1.32654	0.48815	0.367988	6.50125	16.5126
		F53F1.4	C. elegans SRD-19 protein; contains similarity to Pfam domain PF01461 (7TM chemoreceptor)	1.325	0.6159	0.46483	6.50125	16.5861
		C35B1.4	contains similarity to Streptomyces avermitilis Hypothetical protein.; TR:Q82NY6	1.32484	0.53715	0.405445	6.50125	16.5937
		Y65B4BR.8	http://genome-www4.stanford.edu/cgi-bin/SMD/source/sourceResult?choice=Gene&option=Name&criteria=	1.32278	0.59365	0.44879	6.50125	16.6928
		C04E12.4	contains similarity to Pfam domains PF00620 (RhoGAP domain), PF00169 (PH (pleckstrin homology) domain)	1.32268	0.891075	0.67369	6.50125	16.6976
		K03B4.7	contains similarity to Pfam domain PF03236 (Domain of unknown function DUF263)	1.32228	0.7649	0.57847	6.50125	16.7167
		C34C6.6	contains similarity to Homo sapiens GRB2-associated binding protein 1; ENSEMBL:ENSP00000262994	1.32097	0.6369	0.482146	6.50125	16.78
		F15D3.7	contains similarity to Pfam domain PF02466 (Mitochondrial import inner membrane translocase subunit Tim17)	1.32056	0.74365	0.563134	6.50125	16.8
		B0024.2	C. elegans COL-150 protein; contains similarity to Pfam domains PF01484 (Nematode cuticle collagen N-terminal domain), PF01391 (Collagen triple helix repeat (20 copies))(3)	1.31978	0.649975	0.492489	6.50125	16.8378
		K10D6.4	contains similarity to Pfam domain PF02408 (Domain of unknown function DUF141)	1.31826	0.748039	0.567443	6.50125	16.9112
		F48C1.5	contains similarity to Mus musculus C330027G06Rik protein (Fragment).; TR:Q9CUQ5	1.3181	0.658275	0.49941	6.50125	16.9188
		DH11.2	contains similarity to Pfam domain PF00646 (F-box domain)	1.31791	0.7689	0.583422	6.50125	16.9281
		F58A4.3	C. elegans HCP-3 protein; contains similarity to Pfam domain PF00125 (Core histones H2A, H2B, H3 and H4)	1.31539	0.4479	0.340508	6.50125	17.0513
		T19H12.8	contains similarity to Pfam domain PF00105 (Zinc finger, C4 type (two domains))	1.3142	0.758431	0.577106	6.50125	17.1095
		F46E10.8	contains similarity to Interpro domain IPR008197 (Whey acidic protein, core region)	1.3136	0.675125	0.513949	6.50125	17.1385
		F26A3.4	contains similarity to Pfam domain PF00782 (Dual specificity phosphatase, catalytic domain)	1.31274	0.69565	0.529924	6.50125	17.1811
		T07H3.6	contains similarity to Pfam domain PF00917 (MATH domain)	1.3117	0.50475	0.384805	6.50125	17.2319
		Y40B10A.2	http://genome-www4.stanford.edu/cgi-bin/SMD/source/sourceResult?choice=Gene&option=Name&criteria=	1.31111	0.851928	0.649774	6.50125	17.2609
		F53F8.4	contains similarity to Pfam domain PF01682 (DB module)	1.31092	0.4258	0.324809	6.50125	17.2702
		T12D8.6	contains similarity to Pfam domain PF00036 (EF hand)	1.31055	0.7735	0.590212	6.50125	17.2889
		F59E12.10	contains similarity to Pfam domain PF00439 (Bromodomain)	1.31054	0.6624	0.50544	6.50125	17.2891
		C02F5.6a	http://genome-www4.stanford.edu/cgi-bin/SMD/source/sourceResult?choice=Gene&option=Name&criteria=	1.31039	0.4438	0.338677	6.50125	17.2964
		D1007.16	http://genome-www4.stanford.edu/cgi-bin/SMD/source/sourceResult?choice=Gene&option=Name&criteria=	1.30945	0.477725	0.364829	6.50125	17.3431
		C34F6.4	C. elegans HST-2 protein; contains similarity to Pfam domain PF05040 (Heparan sulfate 2-O-sulfotransferase (HS2ST))	1.30917	0.5144	0.39292	6.50125	17.3567
		ZK328.7	contains similarity to Pfam domains PF02818 (PPAK motif), PF00646 (F-box domain)	1.30891	0.64815	0.495181	6.50125	17.3695
		Y56A3A.32	C. elegans WAH-1 protein; contains similarity to Pfam domain PF00070 (Pyridine nucleotide-disulphide oxidoreductases class-I)	1.30843	0.4404	0.336587	6.50125	17.3935
		ZC262.8	http://genome-www4.stanford.edu/cgi-bin/SMD/source/sourceResult?choice=Gene&option=Name&criteria=	1.3084	0.7329	0.560149	6.50125	17.3949
		Y32B12B.4	contains similarity to Brachydanio rerio Hypothetical protein (Fragment).; TR:Q7SXP7	1.30715	0.50015	0.382625	6.50125	17.4568
		ZK637.10	contains similarity to Pfam domain PF00083 (Sugar (and other) transporters)	1.30647	0.7894	0.604223	6.50125	17.4908
		Y71H2AM.4	http://genome-www4.stanford.edu/cgi-bin/SMD/source/sourceResult?choice=Gene&option=Name&criteria=	1.30388	0.5639	0.432479	6.50125	17.62
		C16A3.7	contains similarity to Interpro domain IPR001304 (C-type lectin)	1.30341	0.627043	0.481079	6.50125	17.6434
		M110.5a	http://genome-www4.stanford.edu/cgi-bin/SMD/source/sourceResult?choice=Gene&option=Name&criteria=	1.3028	0.56315	0.432261	6.97805	17.6739
		T08A9.9	contains similarity to Pfam domain PF06927 (Splicing factor 3B subunit 1 (Spliceosome associated protein 155))	1.30185	0.743712	0.571274	6.97805	17.7216
		C14B1.2	contains similarity to Bacillus anthracis Hypothetical protein.; TR:Q81T15	1.3012	0.64065	0.492355	6.97805	17.7544
		F36F12.8	contains similarity to Pfam domain PF00096 (Zinc finger, C2H2 type)	1.30095	0.543844	0.418036	6.97805	17.7667
		F08B4.6	C. elegans HST-1 protein; contains similarity to Pfam domain PF00685 (Sulfotransferase domain)	1.30057	0.6849	0.526614	6.97805	17.7857
		F26D10.9	contains similarity to Pfam domain PF00084 (Sushi domain)	1.3004	0.575975	0.442922	6.97805	17.7945
		K06H7.6	C. elegans APC-2 protein; contains similarity to Interpro domain IPR001373 (Cullin)	1.29968	0.4844	0.372708	6.97805	17.8309
		Y106G6D.7	contains similarity to Drosophila melanogaster Flybase gene name is CG2919-PA; FLYBASE:CG2919-PA	1.29758	0.42165	0.32495	6.97805	17.9366
		F18E2.1	contains similarity to Pfam domain PF00149 (Ser/Thr protein phosphatases)	1.29721	0.70515	0.543588	6.97805	17.9553
		T02G5.11	contains similarity to Methanosarcina mazei Hypothetical protein MM0954.; TR:Q8PYA9	1.29703	0.909225	0.701004	6.97805	17.9644
		C15C8.3	contains similarity to Pfam domain PF00026 (Eukaryotic aspartyl proteases)	1.29662	0.9381	0.723499	6.97805	17.9856
		K08A8.2a	http://genome-www4.stanford.edu/cgi-bin/SMD/source/sourceResult?choice=Gene&option=Name&criteria=	1.29628	0.43965	0.339162	6.97805	18.0025
		C35D10.13	contains similarity to Mus musculus Hypothetical protein.; TR:Q8C237	1.2957	0.661789	0.510759	6.97805	18.0322
		JC8.7	C. elegans TAG-115 protein; contains similarity to Pfam domain PF03399 (SAC3/GANP family)	1.29497	0.496975	0.383774	6.97805	18.0693
		F55H2.3	contains similarity to Pfam domain PF00096 (Zinc finger, C2H2 type)	1.29387	0.538431	0.416141	6.97805	18.1252
		K12H4.5	contains similarity to Neurospora crassa Hypothetical protein.; TR:Q7SCU3	1.29369	0.60325	0.466302	6.97805	18.1344
		F02E8.5	contains similarity to Pfam domain PF00400 (WD domain, G-beta repeats)	1.2918	0.68425	0.529689	6.97805	18.231
		F44D12.5	contains similarity to Pfam domain PF00635 (MSP (Major sperm protein) domain)	1.29037	0.95595	0.740835	6.97805	18.3041
		Y38H6C.21	contains similarity to Photorhabdus luminescens DltB protein for D-alanine esterification of lipoteichoic acid andswall teichoic acid.; TR:Q7MZB0	1.29013	0.604122	0.468263	6.97805	18.3162
		T08A9.7	C. elegans SPP-3 protein; contains similarity to Pfam domains PF03489 (Saposin-like type B, region 2), PF05184 (Saposin-like type B, region 1)	1.2897	0.553317	0.429028	6.97805	18.3385
		F59H6.10	contains similarity to Pfam domains PF00651 (BTB/POZ domain)(2), PF00917 (MATH domain)	1.28813	0.8664	0.672602	6.97805	18.4191
		T11F8.3	C. elegans RME-2 protein; contains similarity to Pfam domains PF00008 (EGF-like domain)(2), PF00057 (Low-density lipoprotein receptor domain class A)(5), PF00058 (Low-density lipoprotein receptor domain class B)(4)	1.28778	0.6244	0.484866	6.97805	18.4373
		C30F12.7	contains similarity to Pfam domain PF03409 (Protein of unknown function (DUF274))	1.2869	0.483289	0.375545	6.97805	18.4826
		W06D4.4	C. elegans SRH-31 protein; contains similarity to Pfam domain PF01604 (7TM chemoreceptor)	1.28683	0.46665	0.362635	6.97805	18.4862
		C01G5.5	contains similarity to Pfam domain PF00248 (Aldo/keto reductase family)	1.28528	0.65165	0.507008	6.97805	18.5662
		F09E5.7	contains similarity to Drosophila melanogaster Flybase gene name is boca-PA; FLYBASE:CG30498-PA	1.28455	0.51665	0.402203	6.97805	18.6042
		C49A9.4	contains similarity to Pfam domain PF03312 (Protein of unknown function, DUF272)	1.28412	0.639925	0.498339	6.97805	18.6268
		Y47G6A.1	http://genome-www4.stanford.edu/cgi-bin/SMD/source/sourceResult?choice=Gene&option=Name&criteria=	1.27825	0.6234	0.487699	6.97805	18.9331
		ZK418.5	contains similarity to Mus musculus 2010004E11Rik protein.; TR:Q9D8F0	1.27794	0.598575	0.468391	6.97805	18.9493
		T07H3.1	C. elegans TAG-113 protein; contains similarity to Pfam domains PF00651 (BTB/POZ domain)(2), PF00917 (MATH domain)(2)	1.27618	0.791079	0.619882	6.97805	19.042
		Y54E5B.3a	http://genome-www4.stanford.edu/cgi-bin/SMD/source/sourceResult?choice=Gene&option=Name&criteria=	1.27602	0.6274	0.491684	6.97805	19.0501
		Y54E10BL.5	http://genome-www4.stanford.edu/cgi-bin/SMD/source/sourceResult?choice=Gene&option=Name&criteria=	1.27591	0.612539	0.48008	6.97805	19.0559
		F17H10.3	contains similarity to Pfam domain PF00787 (PX domain)	1.27563	0.585525	0.45901	6.97805	19.071
		T23C6.1	C. elegans MDT-1.2 protein; contains similarity to Methanococcus jannaschii Hypothetical protein MJ0343.; SW:Y343_METJA	1.27521	0.5104	0.400247	6.97805	19.0928
		F21F3.6	contains similarity to Raja radiata NADH dehydrogenase subunit 6.; TR:Q9ZY34	1.27484	0.55615	0.436252	6.97805	19.1126
		B0273.2	C. elegans PUF-7 protein; contains similarity to Pfam domain PF00806 (Pumilio-family RNA binding repeat)	1.27481	0.56715	0.444891	6.97805	19.1142
		T05A8.3	contains similarity to Pfam domains PF00271 (Helicases conserved C-terminal domain), PF00097 (Zinc finger, C3HC4 type (RING finger)), PF00176 (SNF2 and others N-terminal domain)	1.27418	0.4882	0.383149	6.97805	19.1474
		R10E4.11	C. elegans LIN-12 protein; contains similarity to Pfam domains PF00066 (Notch)(3), PF00008 (EGF-like domain)(13), PF06816 (NOTCH protein), PF00023 (Ank repeat)(6)	1.2741	0.6614	0.51911	6.97805	19.1514
		C18E9.10	contains similarity to Saccharomyces cerevisiae similar to mammalian syntaxin 5; SGD:YBL102W	1.27405	0.5014	0.393549	6.97805	19.1544
		K11C4.5	C. elegans UNC-68 protein; contains similarity to Pfam domains PF06459 (Ryanodine Receptor TM 4-6), PF01365 (RIH domain)(2), PF00622 (SPRY domain)(3), PF00036 (EF hand)(2), PF00520 (Ion transport proteins), PF02026 (RyR domain)(4), PF02815 (MIR domain)(3)	1.2739	1.04215	0.818078	6.97805	19.162
		Y69A2AR.5	http://genome-www4.stanford.edu/cgi-bin/SMD/source/sourceResult?choice=Gene&option=Name&criteria=	1.27329	0.75015	0.589141	6.97805	19.1941
		F43D9.4	C. elegans SIP-1 protein; contains similarity to Pfam domain PF00011 (Heat shock hsp20 proteins)	1.27195	0.619956	0.487406	6.97805	19.2655
		T05D4.1	contains similarity to Pfam domain PF00274 (Fructose-bisphosphate aldolase class-I)	1.27158	0.7449	0.585808	6.97805	19.2852
		M163.3	contains similarity to Schizosaccharomyces pombe Hypothetical protein.; TR:P87297	1.27113	0.8789	0.691432	6.97805	19.309
		F23C8.5	contains similarity to Pfam domain PF01012 (Electron transfer flavoprotein beta subunit)	1.2702	0.9077	0.714614	6.97805	19.3587
		F32B6.2	contains similarity to Pfam domains PF02786 (Carbamoyl-phosphate synthase L chain, ATP binding domain), PF02785 (Biotin carboxylase C-terminal domain), PF00364 (Biotin-requiring enzymes), PF00289 (Carbamoyl-phosphate synthase (CPSase))	1.26996	0.5039	0.396783	6.97805	19.371
		Y57A10A.26	http://genome-www4.stanford.edu/cgi-bin/SMD/source/sourceResult?choice=Gene&option=Name&criteria=	1.26899	0.59915	0.472148	6.97805	19.423
		Y11D7A.12	contains similarity to Drosophila melanogaster Flybase gene name is CG2919-PA; FLYBASE:CG2919-PA	1.26887	0.605463	0.477167	6.97805	19.4294
		ZK353.8	contains similarity to Pfam domain PF00789 (UBX domain)	1.26855	0.4509	0.355444	6.97805	19.4463
		W10G11.20	http://genome-www4.stanford.edu/cgi-bin/SMD/source/sourceResult?choice=Gene&option=Name&criteria=	1.26602	0.5069	0.400387	6.97805	19.5816
		Y51F10.2	http://genome-www4.stanford.edu/cgi-bin/SMD/source/sourceResult?choice=Gene&option=Name&criteria=	1.26351	0.54715	0.43304	6.97805	19.7168
		F40E3.2	contains similarity to Pfam domains PF02206 (Domain of unknown function), PF00023 (Ank repeat), PF00533 (BRCA1 C Terminus (BRCT) domain)	1.26299	0.58565	0.4637	6.97805	19.7446
		K09F5.3a	http://genome-www4.stanford.edu/cgi-bin/SMD/source/sourceResult?choice=Gene&option=Name&criteria=	1.26299	0.7289	0.577122	6.97805	19.7448
		Y71F9AM.5	http://genome-www4.stanford.edu/cgi-bin/SMD/source/sourceResult?choice=Gene&option=Name&criteria=	1.2609	0.631869	0.501124	6.97805	19.8576
		K09A9.2	C. elegans RAB-14 protein; contains similarity to Pfam domain PF00071 (Ras family (contains ATP/GTP binding P-loop))	1.26013	0.649428	0.515366	6.97805	19.8995
		F15E6.2	contains similarity to Pfam domain PF01549 (ShTK domain)	1.25941	0.64215	0.509881	6.97805	19.9384
		M05D6.6	contains similarity to Toxocara canis TcHSLR3.620 protein (Fragment).; TR:P91812	1.25925	0.510678	0.40554	6.97805	19.9471
		T09B4.10	contains similarity to Pfam domain PF04188 (Protein of unknown function (DUF409))	1.25884	0.67065	0.532753	6.97805	19.9696
		B0228.6	contains similarity to Plasmodium falciparum Hypothetical protein.; TR:Q8I5J5	1.25759	0.504289	0.400995	6.97805	20.0373
		M02B7.4	contains similarity to Homo sapiens Similar to RIKEN cDNA 5430428G01 gene; ENSEMBL:ENSP00000303404	1.25559	0.9719	0.774059	6.97805	20.1467
		T13F3.5	contains similarity to Pfam domains PF01827 (FTH domain), PF00646 (F-box domain)	1.25547	0.4924	0.392204	6.97805	20.1531
		F32D1.6	contains similarity to Pichia angusta Hypothetical protein in LEU2 3'region (Fragment).; SW:YLU2_PICAN	1.25464	0.61265	0.488309	6.97805	20.1987
		F11C1.1	contains similarity to Pfam domain PF06747 (CHCH domain)	1.25361	0.490825	0.39153	6.97805	20.2551
		F28H7.11	C. elegans SRJ-21 protein; contains similarity to Pfam domain PF01461 (7TM chemoreceptor)	1.25299	0.606011	0.483651	6.97805	20.2888
		B0047.5	contains similarity to Pfam domains PF00917 (MATH domain), PF00651 (BTB/POZ domain)	1.25279	0.55915	0.446324	6.97805	20.3001
		T14G10.6	C. elegans LIN-32 protein; contains similarity to Pfam domain PF00010 (Helix-loop-helix DNA-binding domain)	1.25211	0.37515	0.299615	6.97805	20.3376
		R07H5.1	C. elegans PRX-14 protein; contains similarity to Pfam domain PF04695 (Peroxisomal membrane anchor protein (Pex14p) conserved region)	1.24925	0.60065	0.480807	6.97805	20.4947
		B0280.7	contains similarity to Rattus norvegicus Neural Wiskott-Aldrich syndrome protein (N-WASP).; SW:WASL_RAT	1.24861	0.7089	0.567754	6.97805	20.5306
		T22C1.3	contains similarity to Pfam domain PF06728 (GPI transamidase subunit PIG-U)	1.24845	0.5094	0.408025	6.97805	20.5389
		F12F6.7	contains similarity to Xenopus laevis DNA polymerase delta subunit 2 (EC 2.7.7.7) (XlCDC1).; SW:DPD2_XENLA	1.24764	0.673761	0.540029	6.97805	20.5841
		ZC513.4	C. elegans VRS-1 protein; contains similarity to Pfam domain PF00133 (tRNA synthetases class I)	1.24703	0.493225	0.395519	6.97805	20.6177
		T01G6.8	C. elegans NHR-130 protein; contains similarity to Pfam domains PF00104 (Ligand-binding domain of nuclear hormone receptors), PF00105 (Zinc finger, C4 type (two domains))	1.24681	0.5034	0.40375	6.97805	20.6299
		K11E4.1	contains similarity to Pfam domain PF01764 (Lipase (class 3))	1.24679	0.513375	0.411757	6.97805	20.631
		T19C4.7	http://genome-www4.stanford.edu/cgi-bin/SMD/source/sourceResult?choice=Gene&option=Name&criteria=	1.2466	0.80545	0.64612	6.97805	20.6419
		C34F11.8	contains similarity to Trichomonas vaginalis Chaperonin subunit alpha2 CCTalpha (Fragment).; TR:Q9GU10	1.246	0.6494	0.521186	6.97805	20.6747
		D2030.2	contains similarity to Pfam domain PF01532 (Glycosyl hydrolase family 47)	1.24585	0.59015	0.473692	8.76782	20.6833
		F22B8.7	contains similarity to Pfam domains PF03473 (MOSC domain), PF03476 (MOSC N-terminal beta barrel domain)	1.24538	0.550983	0.442421	8.76782	20.7093
		C34E10.3	C. elegans GOP-1 protein; contains similarity to Interpro domain IPR008938 (ARM repeat fold)	1.24461	0.62215	0.499877	8.76782	20.7525
		Y56A3A.3	contains similarity to Homo sapiens Cardiac titin N2BA isoform; TR:Q7Z2X3	1.24371	0.54265	0.436316	8.76782	20.8025
		Y39E4B.10	contains similarity to Naegleria gruberi Ribosomal protein S10.; TR:Q9G8Q8	1.24355	0.45765	0.36802	8.76782	20.8115
		Y43C5A.5	C. elegans THK-1 protein; contains similarity to Pfam domain PF00265 (Thymidine kinase)	1.24308	0.421	0.338676	8.76782	20.8378
		ZK858.3	contains similarity to Pfam domain PF00595 (PDZ domain (Also known as DHR or GLGF))	1.24243	0.91415	0.735778	8.76782	20.8741
		K10B3.8	C. elegans GPD-2 protein; contains similarity to Pfam domains PF02800 (Glyceraldehyde 3-phosphate dehydrogenase, C-terminal domain), PF00044 (glyceraldehyde 3-phosphate dehydrogenases)	1.24201	0.79915	0.643435	8.76782	20.8976
		Y37D8A.19	C. elegans ARX-5 protein; contains similarity to Pfam domain PF04062 (P21-ARC (ARP2/3 complex 21 kDa subunit))	1.24183	0.583869	0.47017	8.76782	20.9077
		Y53C12B.1	contains similarity to Pfam domain PF00400 (WD domain, G-beta repeats)	1.24176	0.46765	0.376603	8.76782	20.9115
		K09H9.2	contains similarity to Pfam domain PF00702 (haloacid dehalogenase-like hydrolase)	1.24103	0.5749	0.463243	8.76782	20.952
		T28F4.5	C. elegans SOS-1 protein; contains similarity to Pfam domains PF00621 (RhoGEF domain), PF00169 (PH (pleckstrin homology) domain), PF00617 (RasGEF domain), PF00618 (Guanine nucleotide exchange factor for Ras-like GTPases; N-terminal motif)	1.24093	0.646956	0.521348	8.76782	20.9579
		C33A12.7	contains similarity to Onchocerca volvulus Major antigen.; SW:ANT1_ONCVO	1.24051	0.761261	0.613667	8.76782	20.9813
		Y51B9A.9	contains similarity to Pfam domain PF00069 (Eukaryotic protein kinase domain)	1.24011	0.682721	0.550535	8.76782	21.0041
		W03C9.5	contains similarity to Arabidopsis thaliana Hypothetical protein.; TR:Q94CF4	1.24008	0.640928	0.516845	8.76782	21.0056
		K09B11.10	contains similarity to Pfam domain PF00628 (PHD-finger)	1.23917	0.621872	0.501844	8.76782	21.0563
		Y54E5B.3b	http://genome-www4.stanford.edu/cgi-bin/SMD/source/sourceResult?choice=Gene&option=Name&criteria=	1.23882	0.70815	0.571632	8.76782	21.0762
		Y48B6A.4	C. elegans HMG-1.1 protein; contains similarity to Pfam domain PF00505 (HMG (high mobility group) box)	1.23876	0.689869	0.556904	8.76782	21.0798
		F01G10.2	contains similarity to Mus musculus Putative secreted protein ZSIG9 (5330432A10RIK protein) (Transmembranesprotein 4).; TR:Q9QXT0	1.2385	0.79515	0.642027	8.76782	21.0943
		Y73F4A.1	contains similarity to Plasmodium falciparum Hypothetical protein.; TR:Q8I3Z1	1.23808	0.5084	0.410637	8.76782	21.1182
		F19B2.5	contains similarity to Mus musculus TNF-response element binding protein.; TR:O35597	1.23706	0.76465	0.618118	8.76782	21.1752
		F22F4.2	C. elegans INX-3 protein; contains similarity to Pfam domain PF00876 (Innexin)	1.23672	0.7659	0.6193	8.76782	21.1946
		F59D6.3	contains similarity to Pfam domain PF00026 (Eukaryotic aspartyl proteases)	1.23663	0.743567	0.601284	8.76782	21.1996
		C33D9.5	C. elegans CEH-30 protein; contains similarity to Pfam domain PF00046 (Homeobox domain)	1.2357	0.572622	0.4634	8.76782	21.2524
		F46F3.4	contains similarity to Pfam domain PF04243 (Protein of unknown function (DUF425))	1.23497	0.6759	0.547303	8.76782	21.2937
		ZK632.11	C. elegans MCM-6 protein; contains similarity to Pfam domain PF00493 (MCM2/3/5 family)	1.2348	0.60465	0.489676	8.76782	21.3033
		W06B4.1	C. elegans HOG-1 protein; contains similarity to Pfam domain PF01079 (Hint module)	1.23303	0.52015	0.421848	8.76782	21.4035
		ZK1127.12	contains similarity to Pfam domain PF00069 (Eukaryotic protein kinase domain)	1.23286	0.47185	0.382727	8.76782	21.413
		T24D1.5	http://genome-www4.stanford.edu/cgi-bin/SMD/source/sourceResult?choice=Gene&option=Name&criteria=	1.23189	0.6994	0.567747	8.76782	21.4684
		R09A8.1	contains similarity to Staphylococcus epidermidis Streptococcal hemagglutinin protein.; TR:Q8CMU7	1.23167	0.527261	0.428086	8.76782	21.4806
		F25B5.7d	http://genome-www4.stanford.edu/cgi-bin/SMD/source/sourceResult?choice=Gene&option=Name&criteria=	1.2305	0.55965	0.454816	8.76782	21.5475
		M116.2	contains similarity to Schizosaccharomyces pombe Hypothetical protein.; TR:P87297	1.2288	0.5986	0.487141	8.76782	21.6442
		C26E6.11	contains similarity to Arabidopsis thaliana F14J9.11 protein.; TR:O80528	1.22877	0.63615	0.517713	8.76782	21.6461
		F14D2.13	http://genome-www4.stanford.edu/cgi-bin/SMD/source/sourceResult?choice=Gene&option=Name&criteria=	1.227	0.4539	0.369927	8.76782	21.7476
		F55A12.10	http://genome-www4.stanford.edu/cgi-bin/SMD/source/sourceResult?choice=Gene&option=Name&criteria=	1.22647	0.515425	0.42025	8.76782	21.7778
		R05D11.5	contains similarity to Pfam domain PF05620 (Protein of unknown function (DUF788))	1.22635	0.555511	0.452979	8.76782	21.7847
		W10D5.3a	http://genome-www4.stanford.edu/cgi-bin/SMD/source/sourceResult?choice=Gene&option=Name&criteria=	1.2263	0.522289	0.425906	8.76782	21.7876
		C13F10.6	contains similarity to Linum usitatissimum Flax rust resistance protein.; TR:Q9XEH1	1.22501	0.500075	0.408222	8.76782	21.862
		T02B5.1	contains similarity to Pfam domain PF00135 (Carboxylesterases)	1.22475	0.5674	0.463277	8.76782	21.8766
		F28C6.2	C. elegans SRA-22 protein; contains similarity to Pfam domain PF02117 (C.elegans Sra family integral membrane protein)	1.22469	0.953025	0.778179	8.76782	21.8804
		F41E6.9	contains similarity to Pfam domain PF01757 (Acyltransferase family)	1.22336	0.775369	0.633803	8.76782	21.9568
		ZK809.5	C. elegans ENT-1 protein; contains similarity to Pfam domain PF01733 (Nucleoside transporter)	1.22302	0.5619	0.459438	8.76782	21.9766
		F40F8.9	C. elegans RPS-9 protein; contains similarity to Pfam domains PF00163 (Ribosomal protein S4), PF01479 (S4 domain)	1.22243	0.5339	0.436753	8.76782	22.0105
		Y73B6BL.27	http://genome-www4.stanford.edu/cgi-bin/SMD/source/sourceResult?choice=Gene&option=Name&criteria=	1.22229	0.4514	0.369307	8.76782	22.0185
		M03C11.3	contains similarity to Drosophila melanogaster Flybase gene name is CG12750-PA; FLYBASE:CG12750-PA	1.21999	0.40565	0.332502	8.76782	22.1516
		C08G9.2	contains similarity to Pfam domains PF02822 (Antistasin family)(6), PF00014 (Kunitz/Bovine pancreatic trypsin inhibitor domain), PF00095 (WAP-type (Whey Acidic Protein) 'four-disulfide core')(9), PF00086 (Thyroglobulin type-1 repeat)(6)	1.21978	0.61315	0.502672	8.76782	22.1638
		ZC443.4	contains similarity to Plasmodium yoelii yoelii Hypothetical protein.; TR:Q7RCY6	1.21906	0.48415	0.39715	8.76782	22.2057
		T10B5.6	contains similarity to Pfam domain PF00642 (Zinc finger C-x8-C-x5-C-x3-H type (and similar))	1.21871	0.622619	0.510884	8.76782	22.2261
		F35B3.4	contains similarity to Pfam domain PF03045 (DAN domain)	1.21664	0.73615	0.605067	8.76782	22.3464
		ZK973.11	http://genome-www4.stanford.edu/cgi-bin/SMD/source/sourceResult?choice=Gene&option=Name&criteria=	1.21545	0.494212	0.406609	8.76782	22.4161
		F59H5.1	contains similarity to Pfam domain PF04435 (Domain of unknown function (DUF545))	1.21539	0.55115	0.453478	8.76782	22.4197
		T03F6.2	C. elegans DNJ-17 protein; contains similarity to Pfam domains PF00096 (Zinc finger, C2H2 type), PF00226 (DnaJ, prokaryotic heat shock protein)	1.2152	0.4776	0.39302	8.76782	22.4303
		C25F6.1	contains similarity to Schizosaccharomyces pombe Hypothetical protein.; TR:O74861	1.21482	0.6514	0.536209	8.76782	22.4525
		T24B8.2	contains similarity to Pfam domain PF03357 (SNF7)	1.21375	0.5474	0.450997	8.76782	22.5152
		F43D2.3	contains similarity to Drosophila melanogaster Flybase gene name is E(bx)-PC; FLYBASE:CG32346-PC	1.21298	0.528594	0.435782	8.76782	22.5607
		C35E7.8	contains similarity to Rattus norvegicus Cyclic nucleotide-gated channel beta subunit.; TR:O35788	1.21249	0.525567	0.433462	8.76782	22.5895
		ZK757.2	contains similarity to Pfam domain PF00782 (Dual specificity phosphatase, catalytic domain)	1.2124	0.580233	0.478582	8.76782	22.5945
		F22B5.10	C. elegans EVL-20 protein; contains similarity to Pfam domain PF00025 (ADP-ribosylation factors (Arf family) (contains ATP/GTP binding P-loop))	1.21233	0.486375	0.401192	8.76782	22.5989
		Y113G7B.21	contains similarity to Drosophila melanogaster Flybase gene name is CG2919-PA; FLYBASE:CG2919-PA	1.21225	0.66815	0.551163	8.76782	22.6031
		T14B4.7	C. elegans DPY-2 protein; contains similarity to Pfam domains PF01484 (Nematode cuticle collagen N-terminal domain), PF01391 (Collagen triple helix repeat (20 copies))(2)	1.20663	1.02673	0.850907	8.76782	22.9345
		F57G4.8	contains similarity to Pfam domains PF01827 (FTH domain), PF00646 (F-box domain)	1.20606	0.61985	0.513946	8.76782	22.9686
		W08D2.6	C. elegans COL-123 protein; contains similarity to Pfam domains PF01484 (Nematode cuticle collagen N-terminal domain), PF01391 (Collagen triple helix repeat (20 copies))(2)	1.20517	0.422067	0.350214	8.76782	23.0214
		F08F3.4	contains similarity to Anopheles gambiae str PEST AgCP9292 (Fragment).; TR:Q7PZJ8	1.20414	0.4589	0.381101	8.76782	23.0824
		K02B9.4	C. elegans ZHP-3 protein; contains similarity to Interpro domain IPR001841 (Zn-finger, RING)	1.20404	0.542872	0.450875	8.76782	23.0885
		Y39A3CL.3	http://genome-www4.stanford.edu/cgi-bin/SMD/source/sourceResult?choice=Gene&option=Name&criteria=	1.2031	0.69465	0.577385	8.76782	23.1447
		Y116A8C.26	contains similarity to Drosophila melanogaster Flybase gene name is CG2919-PA; FLYBASE:CG2919-PA	1.20289	0.486975	0.404838	8.76782	23.157
		F29D11.2	contains similarity to Interpro domains IPR008938 (ARM repeat fold), IPR010106 (Conserved hypothetical protein 1784)	1.20105	0.486733	0.405258	9.41853	23.267
		R01H2.6	C. elegans CNK-1 protein; contains similarity to Pfam domains PF00169 (PH (pleckstrin homology) domain), PF00595 (PDZ domain (Also known as DHR or GLGF)), PF00536 (SAM domain (Sterile alpha motif))	1.20017	0.420556	0.350413	9.41853	23.3192
		F59A1.7	contains similarity to Paragonimus westermani Hypothetical protein (Fragment).; TR:Q9BII8	1.19964	0.555233	0.462832	9.41853	23.351
		Y51A2D.10	contains similarity to Pfam domain PF00112 (Cysteine proteases)	1.19912	0.533928	0.445266	9.41853	23.3822
		C27H5.3	contains similarity to Pfam domains PF00641 (Zn-finger in Ran binding protein and others), PF00076 (RNA recognition motif. (aka RRM, RBD, or RNP domain))	1.19813	0.449567	0.375225	9.41853	23.4418
		F36A2.9a	http://genome-www4.stanford.edu/cgi-bin/SMD/source/sourceResult?choice=Gene&option=Name&criteria=	1.19712	0.4224	0.352847	9.41853	23.5024
		Y59E9AR.4	http://genome-www4.stanford.edu/cgi-bin/SMD/source/sourceResult?choice=Gene&option=Name&criteria=	1.19568	0.508317	0.425127	9.41853	23.5888
		F33E11.3	contains similarity to Pfam domain PF01529 (DHHC zinc finger domain)	1.195	0.55865	0.467491	9.41853	23.6301
		R08D7.1	contains similarity to Drosophila melanogaster Flybase gene name is CG13625-PA; FLYBASE:CG13625-PA	1.19454	0.575462	0.481744	9.41853	23.6577
		Y66D12A.8	http://genome-www4.stanford.edu/cgi-bin/SMD/source/sourceResult?choice=Gene&option=Name&criteria=	1.19418	0.49665	0.415891	9.41853	23.6792
		T23B12.7	C. elegans DNJ-22 protein; contains similarity to Pfam domain PF00226 (DnaJ, prokaryotic heat shock protein)	1.19373	0.43065	0.360761	9.41853	23.7067
		Y55H10B.2	http://genome-www4.stanford.edu/cgi-bin/SMD/source/sourceResult?choice=Gene&option=Name&criteria=	1.19344	0.7289	0.610755	9.41853	23.7241
		ZK970.2	contains similarity to Pfam domain PF00595 (PDZ domain (Also known as DHR or GLGF))	1.19249	0.55565	0.465958	9.41853	23.7816
		Y66D12A.10	http://genome-www4.stanford.edu/cgi-bin/SMD/source/sourceResult?choice=Gene&option=Name&criteria=	1.19031	0.491369	0.412806	9.41853	23.9135
		D2030.6	contains similarity to Pfam domain PF02171 (Piwi domain)	1.18999	0.42915	0.360633	9.41853	23.9331
		F01F1.2	contains similarity to Anopheles gambiae str PEST AgCP11397.; TR:Q7Q3K3	1.18837	0.6499	0.546882	9.41853	24.0315
		W05E10.1	contains similarity to Interpro domain IPR007114 (Major facilitator superfamily)	1.18779	0.62015	0.522106	9.41853	24.0673
		F58G6.4	contains similarity to Mus musculus Hypothetical protein.; TR:Q8C1Y8	1.18732	0.604119	0.508809	9.41853	24.0957
		F33H2.5	contains similarity to Pfam domain PF05970 (Eukaryotic protein of unknown function (DUF889))	1.18567	0.36215	0.305439	9.41853	24.1964
		F53F4.5	contains similarity to Drosophila melanogaster Flybase gene name is CG13226-PA; FLYBASE:CG13226-PA	1.18534	0.5204	0.439031	9.41853	24.2168
		C09H10.6	contains similarity to Pfam domain PF05743 (Tumour susceptibility gene 101 protein (TSG101))	1.18514	0.5864	0.494794	9.41853	24.2289
		Y56A3A.7	http://genome-www4.stanford.edu/cgi-bin/SMD/source/sourceResult?choice=Gene&option=Name&criteria=	1.18491	0.60815	0.513244	9.41853	24.2427
		Y54E10A.1	http://genome-www4.stanford.edu/cgi-bin/SMD/source/sourceResult?choice=Gene&option=Name&criteria=	1.18491	0.48265	0.407331	9.41853	24.2431
		F59C6.4	contains similarity to Homo sapiens Angiomotin; ENSEMBL:ENSP00000305557	1.18468	0.52265	0.441174	9.41853	24.2571
		F21C3.5	contains similarity to Pfam domain PF00001 (7 transmembrane receptor (rhodopsin family))	1.18205	0.4364	0.369189	9.41853	24.4186
		Y71G12B.10	http://genome-www4.stanford.edu/cgi-bin/SMD/source/sourceResult?choice=Gene&option=Name&criteria=	1.18194	0.4784	0.404759	9.41853	24.4254
		K08E3.8	C. elegans MDT-29 protein; contains similarity to Homo sapiens Splice isoform 2 of Q96RN5 Positive cofactor 2 glutamine/Q-rich-associated protein; ENSEMBL:ENSP00000292733	1.18034	0.578306	0.48995	9.41853	24.524
		F37B4.12	C. elegans STR-39 protein; contains similarity to Pfam domain PF01461 (7TM chemoreceptor)	1.17959	1.27065	1.0772	9.41853	24.5701
		R03G5.5	contains similarity to Pfam domain PF00255 (Glutathione peroxidases)	1.17927	0.4974	0.421785	9.41853	24.5896
		Y75B8A.17	contains similarity to Plasmodium falciparum Hypothetical protein.; TR:Q8I3Z1	1.17904	0.712678	0.604455	9.41853	24.6039
		F09G8.7	contains similarity to Plasmodium yoelii yoelii Serine/threonine-protein kinase, putative (Fragment).; TR:Q7RN77	1.17843	0.61665	0.523281	9.41853	24.6417
		F02E8.1	C. elegans ASB-2 protein; contains similarity to Pfam domain PF05405 (Mitochondrial ATP synthase B chain precursor (ATP-synt_B))	1.17833	0.41515	0.352319	9.41853	24.6476
		C33G8.11	C. elegans SRW-127 protein; contains similarity to Interpro domain IPR000276 (Rhodopsin-like GPCR superfamily)	1.17642	0.4149	0.352682	9.41853	24.7664
		C53D6.6	contains similarity to Pfam domain PF05699 (hAT family dimerisation domain)	1.17594	0.502337	0.42718	9.41853	24.796
		C52D10.9_244	http://genome-www4.stanford.edu/cgi-bin/SMD/source/sourceResult?choice=Gene&option=Name&criteria=	1.17593	0.635872	0.540741	9.41853	24.7967
		C15H11.8	contains similarity to Pfam domain PF01096 (Transcription factor S-II (TFIIS))	1.17572	0.53915	0.458569	9.41853	24.8095
		F17C11.10	contains similarity to Interpro domain IPR001304 (C-type lectin)	1.17545	0.5064	0.430815	9.41853	24.8265
		C10A4.8	contains similarity to Pfam domain PF00096 (Zinc finger, C2H2 type)	1.174	0.4552	0.387733	9.41853	24.9162
		ZK632.12	contains similarity to Pfam domains PF00169 (PH (pleckstrin homology) domain), PF01363 (FYVE zinc finger)	1.17379	0.3979	0.338987	9.41853	24.9293
		K07C5.1	C. elegans ARX-2 protein; contains similarity to Pfam domain PF00022 (Actins)	1.17362	0.514428	0.438326	9.41853	24.9402
		F42F12.7	contains similarity to Paramecium tetraurelia 51C surface protein.; TR:Q94711	1.17096	0.5534	0.472604	9.41853	25.1059
		B0250.4	contains similarity to Pfam domain PF00096 (Zinc finger, C2H2 type)	1.17056	0.645025	0.551037	9.41853	25.1306
		Y23H5B.7a	http://genome-www4.stanford.edu/cgi-bin/SMD/source/sourceResult?choice=Gene&option=Name&criteria=	1.17025	0.3739	0.319503	9.41853	25.15
		D2030.8	contains similarity to Anabaena sp Hypothetical protein Asr7038.; TR:Q8YL97	1.16621	0.412175	0.35343	10.9526	25.4035
		R08F11.3	contains similarity to Pfam domain PF00067 (Cytochrome P450)	1.16606	0.731575	0.627391	10.9526	25.4132
		W03G9.2	contains similarity to Interpro domain IPR001545 (Gonadotropin, beta chain)	1.16486	0.4849	0.416275	10.9526	25.489
		R12H7.2	contains similarity to Pfam domain PF00076 (RNA recognition motif. (aka RRM, RBD, or RNP domain))	1.16464	0.5744	0.4932	10.9526	25.5027
		K08D10.2	contains similarity to Homo sapiens ubiquitin and ribosomal protein S27a precursor; ENSEMBL:ENSP00000272317	1.16456	0.4344	0.373018	10.9526	25.5079
		C41C4.7a	http://genome-www4.stanford.edu/cgi-bin/SMD/source/sourceResult?choice=Gene&option=Name&criteria=	1.1626	0.3724	0.320317	10.9526	25.6315
		Y75B8A.29	contains similarity to Plasmodium falciparum Hypothetical protein.; TR:Q8I3Z1	1.16216	0.6394	0.550181	10.9526	25.6591
		F35H8.3	contains similarity to Pfam domain PF00096 (Zinc finger, C2H2 type)	1.16182	0.472325	0.406537	10.9526	25.6804
		C41D11.5	contains similarity to Interpro domain IPR001604 (DNA/RNA non-specific endonuclease)	1.16123	0.47165	0.406165	10.9526	25.7183
		C49C3.6	contains similarity to Neurospora crassa Hypothetical protein.; TR:Q7SD99	1.16013	0.6429	0.554161	10.9526	25.7877
		Y39B6A.1	http://genome-www4.stanford.edu/cgi-bin/SMD/source/sourceResult?choice=Gene&option=Name&criteria=	1.15997	0.5769	0.49734	10.9526	25.7978
		C07G2.1	contains similarity to Arabidopsis thaliana Dehydrin COR47 (Cold-induced COR47 protein).; SW:DH47_ARATH	1.15838	0.6429	0.554999	10.9526	25.8989
		Y45F10C.3	contains similarity to Pfam domains PF01827 (FTH domain), PF00646 (F-box domain)	1.15744	0.566775	0.489678	10.9526	25.9586
		R08C7.5	contains similarity to Pfam domain PF00646 (F-box domain)	1.1559	0.66815	0.578037	10.9526	26.0572
		F46B6.3a	http://genome-www4.stanford.edu/cgi-bin/SMD/source/sourceResult?choice=Gene&option=Name&criteria=	1.15578	0.4569	0.395317	10.9526	26.0644
		F54F11.3	C. elegans HIS-57 protein; contains similarity to Pfam domain PF00125 (Core histones H2A, H2B, H3 and H4)	1.15555	0.509875	0.441241	10.9526	26.0794
		Y47D3A.4	http://genome-www4.stanford.edu/cgi-bin/SMD/source/sourceResult?choice=Gene&option=Name&criteria=	1.15488	0.4544	0.393461	10.9526	26.1221
		C46C11.2	C. elegans HCF-1 protein; contains similarity to Pfam domain PF01344 (Kelch motif)	1.15455	0.449372	0.389218	10.9526	26.143
		Y73B3A.18a	http://genome-www4.stanford.edu/cgi-bin/SMD/source/sourceResult?choice=Gene&option=Name&criteria=	1.15361	0.525733	0.455729	10.9526	26.2033
		C47B2.9	http://genome-www4.stanford.edu/cgi-bin/SMD/source/sourceResult?choice=Gene&option=Name&criteria=	1.15318	0.72515	0.628826	10.9526	26.2307
		Y53C12B.6	contains similarity to Pfam domain PF00100 (Zona pellucida-like domain)	1.15164	0.5229	0.454049	10.9526	26.3296
		T20B12.7	contains similarity to Pfam domain PF05093 (Protein of unknown function (DUF689))	1.15051	0.45215	0.392999	10.9526	26.402
		F10E9.3	contains similarity to Homo sapiens Splice isoform 1 of Q9UER7 Death domain-associated protein 6; ENSEMBL:ENSP00000266000	1.15039	0.58315	0.506916	10.9526	26.4099
		F42H10.2	contains similarity to Pfam domain PF06747 (CHCH domain)	1.14922	0.6329	0.550719	10.9526	26.4847
		W01A11.1	contains similarity to Bradyrhizobium japonicum Transcriptional regulatory protein.; TR:Q89UQ2	1.14899	0.463178	0.403116	10.9526	26.4997
		C49H3.1	C. elegans GCY-8 protein; contains similarity to Pfam domains PF00069 (Eukaryotic protein kinase domain), PF00211 (Adenylate and Guanylate cyclase catalytic domain), PF01094 (Receptor family ligand binding region)	1.14831	0.46805	0.4076	10.9526	26.5438
		Y32F6B.1	contains similarity to Pfam domain PF03137 (Organic Anion Transporter Polypeptide (OATP) family, C-terminus)	1.14748	0.37315	0.325191	10.9526	26.5971
		Y63D3A.7	contains similarity to Plasmodium falciparum Hypothetical protein.; TR:Q8I3Z1	1.14642	0.691125	0.602854	10.9526	26.6655
		B0252.4a	http://genome-www4.stanford.edu/cgi-bin/SMD/source/sourceResult?choice=Gene&option=Name&criteria=	1.14573	0.628539	0.548591	10.9526	26.71
		ZK1010.2	contains similarity to Pfam domain PF00069 (Eukaryotic protein kinase domain)	1.14543	0.4909	0.428573	10.9526	26.7297
		F56D5.5	contains similarity to Interpro domain IPR000533 (Tropomyosin)	1.14421	0.69165	0.60448	10.9526	26.8088
		F32H5.1	contains similarity to Pfam domain PF00112 (Cysteine proteases)	1.1437	0.3974	0.347468	10.9526	26.8415
		E01H11.1a	http://genome-www4.stanford.edu/cgi-bin/SMD/source/sourceResult?choice=Gene&option=Name&criteria=	1.14365	0.3529	0.308573	10.9526	26.8449
		C07G2.2b	http://genome-www4.stanford.edu/cgi-bin/SMD/source/sourceResult?choice=Gene&option=Name&criteria=	1.14253	0.5792	0.506946	10.9526	26.9177
		F32D1.1	contains similarity to Pfam domain PF00004 (ATPases associated with various cellular activities (AAA))	1.14178	0.46815	0.410017	10.9526	26.9661
		ZK792.2	C. elegans INX-8 protein; contains similarity to Pfam domain PF00876 (Innexin)	1.14177	0.4939	0.432574	10.9526	26.9669
		Y39B6A.36	http://genome-www4.stanford.edu/cgi-bin/SMD/source/sourceResult?choice=Gene&option=Name&criteria=	1.14163	0.495025	0.433612	10.9526	26.976
		C25H3.4	contains similarity to Pfam domains PF01472 (PUA domain), PF01253 (Translation initiation factor SUI1)	1.14108	0.488056	0.427715	10.9526	27.012
		Y47D7A.13	http://genome-www4.stanford.edu/cgi-bin/SMD/source/sourceResult?choice=Gene&option=Name&criteria=	1.14105	0.5244	0.459577	10.9526	27.0138
		F45E4.9	contains similarity to Methanococcus jannaschii Hypothetical UPF0131 protein MJ1514.; SW:YF14_METJA	1.14046	0.52665	0.461788	10.9526	27.0524
		T13F2.2	contains similarity to Pfam domain PF02229 (Transcriptional Coactivator p15 (PC4))	1.13972	0.4239	0.371933	10.9526	27.1003
		ZC395.2	C. elegans CLK-1 protein; contains similarity to Pfam domain PF03232 (Ubiquinone biosynthesis protein COQ7)	1.13953	0.557622	0.489345	10.9526	27.113
		C05D10.3	contains similarity to Interpro domain IPR000345 (Cytochrome c heme-binding site)	1.13764	0.507317	0.445938	10.9526	27.2362
		T08B2.10	C. elegans RPS-17 protein; contains similarity to Pfam domain PF00833 (Ribosomal S17)	1.13444	0.63865	0.562966	10.9526	27.4459
		F42G2.5	contains similarity to Pfam domains PF00635 (MSP (Major sperm protein) domain), PF00097 (Zinc finger, C3HC4 type (RING finger))	1.13384	0.570817	0.503436	10.9526	27.485
		C23G10.8	contains similarity to Interpro domain IPR009057 (Homeodomain-like)	1.13318	0.48315	0.426367	10.9526	27.5285
		R13D11.4	C. elegans GCY-2 protein; contains similarity to Pfam domains PF00069 (Eukaryotic protein kinase domain), PF00211 (Adenylate and Guanylate cyclase catalytic domain), PF01094 (Receptor family ligand binding region)	1.13234	0.506011	0.446871	10.9526	27.5835
		M04G7.3	contains similarity to Anopheles gambiae str PEST AgCP12601.; TR:Q7PYB7	1.13221	0.7349	0.649084	10.9526	27.5922
		T07A9.8	contains similarity to Pfam domain PF05148 (Hypothetical methyltransferase)	1.13207	0.45715	0.403818	10.9526	27.6015
		B0310.4	contains similarity to Pfam domain PF05671 (GETHR pentapeptide repeat (5 copies))	1.13002	0.5179	0.45831	10.9526	27.7365
		F02H6.3b	http://genome-www4.stanford.edu/cgi-bin/SMD/source/sourceResult?choice=Gene&option=Name&criteria=	1.12991	0.62965	0.557255	10.9526	27.7436
		K04D7.5	C. elegans GON-4 protein; contains similarity to Interpro domain IPR006089 (Acyl-CoA dehydrogenase)	1.12956	0.505625	0.447632	10.9526	27.7672
		Y48G9A.1	http://genome-www4.stanford.edu/cgi-bin/SMD/source/sourceResult?choice=Gene&option=Name&criteria=	1.12955	0.743975	0.658649	10.9526	27.7678
		ZK632.2	contains similarity to Anopheles gambiae str PEST ENSANGP00000016002 (Fragment).; TR:Q7PTH5	1.12883	0.5889	0.521689	10.9526	27.815
		F17C11.12	http://genome-www4.stanford.edu/cgi-bin/SMD/source/sourceResult?choice=Gene&option=Name&criteria=	1.12865	0.64315	0.569839	10.9526	27.827
		W02D3.5	contains similarity to Drosophila melanogaster Flybase gene name is CG7224-PA; FLYBASE:CG7224-PA	1.12856	0.5509	0.488144	10.9526	27.8331
		Y46G5A.23	http://genome-www4.stanford.edu/cgi-bin/SMD/source/sourceResult?choice=Gene&option=Name&criteria=	1.12834	0.538364	0.477129	10.9526	27.8476
		F53F4.10	contains similarity to Pfam domain PF01257 (Respiratory-chain NADH dehydrogenase 24 Kd subunit)	1.12822	0.323275	0.286535	10.9526	27.8555
		F22A3.1	contains similarity to Pfam domains PF02198 (Sterile alpha motif (SAM)/Pointed domain), PF00178 (Ets-domain)	1.12793	0.595622	0.528065	10.9526	27.8745
		C53D6.4	contains similarity to Interpro domains IPR000276 (Rhodopsin-like GPCR superfamily), IPR006663 (Thioredoxin domain 2)	1.12774	0.505067	0.447858	10.9526	27.8873
		F08F8.4	contains similarity to Homo sapiens similar to RIKEN cDNA 2410004I17; ENSEMBL:ENSP00000306999	1.12714	0.6959	0.617402	10.9526	27.9268
		K12G11.3	contains similarity to Pfam domain PF00107 (Zinc-binding dehydrogenases)	1.12582	0.5849	0.519532	10.9526	28.0144
		T06E4.3a	http://genome-www4.stanford.edu/cgi-bin/SMD/source/sourceResult?choice=Gene&option=Name&criteria=	1.12574	0.4012	0.356387	10.9526	28.0196
		T12D8.1	contains similarity to Pfam domains PF02178 (AT hook motif), PF05965 (F/Y rich C-terminus), PF05964 (F/Y-rich N-terminus), PF00628 (PHD-finger)(4), PF00856 (SET domain)	1.12559	0.4259	0.378381	10.9526	28.03
		C25H3.3	contains similarity to Pfam domain PF03061 (Thioesterase superfamily)	1.12513	0.552011	0.490619	10.9526	28.0602
		Y32H12A.8	http://genome-www4.stanford.edu/cgi-bin/SMD/source/sourceResult?choice=Gene&option=Name&criteria=	1.12322	0.486275	0.432929	11.6612	28.1871
		R12B2.4	contains similarity to Pfam domain PF00076 (RNA recognition motif. (aka RRM, RBD, or RNP domain))	1.12295	0.533733	0.475296	11.6612	28.2053
		F33D11.9b	http://genome-www4.stanford.edu/cgi-bin/SMD/source/sourceResult?choice=Gene&option=Name&criteria=	1.12119	0.4669	0.416431	11.6612	28.3223
		F40A3.3	contains similarity to Pfam domain PF01161 (Phosphatidylethanolamine-binding protein)	1.12111	0.5188	0.462758	11.6612	28.3281
		R151.2a	http://genome-www4.stanford.edu/cgi-bin/SMD/source/sourceResult?choice=Gene&option=Name&criteria=	1.12105	0.502431	0.44818	11.6612	28.332
		ZK287.3	contains similarity to Sulfolobus tokodaii Hypothetical protein ST2231.; TR:Q96YD7	1.12096	0.45445	0.405411	11.6612	28.3377
		H20J04.6	http://genome-www4.stanford.edu/cgi-bin/SMD/source/sourceResult?choice=Gene&option=Name&criteria=	1.12078	0.45665	0.407441	11.6612	28.3501
		F54C8.4	contains similarity to Interpro domain IPR000387 (Tyrosine specific protein phosphatase and dual specificity protein phosphatase)	1.12071	0.47965	0.427988	11.6612	28.3545
		B0416.4	contains similarity to Pfam domain PF00097 (Zinc finger, C3HC4 type (RING finger))	1.11949	0.6404	0.572049	11.6612	28.4363
		Y11D7A.10	contains similarity to Drosophila melanogaster Flybase gene name is CG2919-PA; FLYBASE:CG2919-PA	1.11888	0.5564	0.497285	11.6612	28.477
		R07H5.3	contains similarity to Pfam domain PF00755 (Choline/Carnitine o-acyltransferase)	1.1181	0.4349	0.388965	11.6612	28.5293
		T10B11.1	C. elegans UNC-10 protein; contains similarity to Pfam domains PF00168 (C2 domain), PF00595 (PDZ domain (Also known as DHR or GLGF))	1.11725	0.5429	0.485925	11.6612	28.5859
		T06C12.10	C. elegans STR-60 protein; contains similarity to Pfam domain PF01461 (7TM chemoreceptor)	1.1169	0.3494	0.31283	11.6612	28.6094
		Y54E10A.3	http://genome-www4.stanford.edu/cgi-bin/SMD/source/sourceResult?choice=Gene&option=Name&criteria=	1.11683	0.5584	0.499988	11.6612	28.6143
		F20G4.1	contains similarity to Homo sapiens Neuroblastoma-amplified protein; ENSEMBL:ENSP00000281513	1.11681	0.386289	0.345885	11.6612	28.6152
		F58B3.4	contains similarity to Brachydanio rerio Hypothetical protein.; TR:Q7SYL9	1.11667	0.53765	0.481478	11.6612	28.6251
		C06A5.10	contains similarity to Drosophila melanogaster Flybase gene name is CG3173-PA; FLYBASE:CG3173-PA	1.1161	0.4209	0.377115	11.6612	28.6628
		D2030.7	contains similarity to Anabaena sp Hypothetical protein Asr7038.; TR:Q8YL97	1.11588	0.3674	0.329247	11.6612	28.6779
		Y113G7B.7	contains similarity to Drosophila melanogaster Flybase gene name is CG2919-PA; FLYBASE:CG2919-PA	1.11541	0.465094	0.416973	11.6612	28.7095
		Y48C3A.18	http://genome-www4.stanford.edu/cgi-bin/SMD/source/sourceResult?choice=Gene&option=Name&criteria=	1.11439	0.465675	0.417874	11.6612	28.7779
		H08M01.2	contains similarity to Interpro domain IPR001841 (Zn-finger, RING)	1.11315	0.530212	0.476318	11.6612	28.8615
		ZC328.4	C. elegans SAN-1 protein; contains similarity to Arabidopsis thaliana Hypothetical protein.; TR:Q8L9V1	1.11311	0.5334	0.479198	11.6612	28.8642
		C29F9.11	contains similarity to Neisseria meningitidis Hypothetical protein NMA0428.; TR:Q9JWD7	1.11293	0.46355	0.416513	11.6612	28.8762
		Y32H12A.7	http://genome-www4.stanford.edu/cgi-bin/SMD/source/sourceResult?choice=Gene&option=Name&criteria=	1.11288	0.52815	0.474579	11.6612	28.8795
		Y105C5B.10	http://genome-www4.stanford.edu/cgi-bin/SMD/source/sourceResult?choice=Gene&option=Name&criteria=	1.11233	0.7959	0.715525	11.6612	28.9167
		K01D12.12	contains similarity to Anopheles gambiae str PEST EbiP8196 (Fragment).; TR:Q7QHS5	1.11173	0.532344	0.478843	11.6612	28.957
		C01B12.8	contains similarity to Bombyx mori Prothoracicostatic peptide.; TR:Q95YF7	1.11081	0.6129	0.551762	11.6612	29.0195
		C54H2.1	C. elegans SYM-3 protein; contains similarity to Drosophila melanogaster Flybase gene name is CG8671-PB; FLYBASE:CG8671-PB	1.10998	0.521681	0.469992	11.6612	29.0754
		M01F1.6	http://genome-www4.stanford.edu/cgi-bin/SMD/source/sourceResult?choice=Gene&option=Name&criteria=	1.10858	0.522817	0.471611	11.6612	29.1703
		K11H3.4	contains similarity to Pfam domain PF02213 (GYF domain)	1.10829	0.35965	0.324508	11.6612	29.1894
		Y39B6A.42	http://genome-www4.stanford.edu/cgi-bin/SMD/source/sourceResult?choice=Gene&option=Name&criteria=	1.10777	0.51465	0.464582	11.6612	29.2248
		F45E12.5b	http://genome-www4.stanford.edu/cgi-bin/SMD/source/sourceResult?choice=Gene&option=Name&criteria=	1.10718	0.418725	0.37819	11.6612	29.2648
		F54D7.6	http://genome-www4.stanford.edu/cgi-bin/SMD/source/sourceResult?choice=Gene&option=Name&criteria=	1.1067	0.53575	0.484096	11.6612	29.2973
		C28D4.2	C. elegans CKA-1 protein; contains similarity to Pfam domain PF01633 (Choline/ethanolamine kinase)	1.10665	0.48215	0.435686	11.6612	29.3012
		F07E5.1	contains similarity to Pfam domain PF00646 (F-box domain)	1.10499	0.521483	0.471937	11.6612	29.414
		Y38E10A.24	http://genome-www4.stanford.edu/cgi-bin/SMD/source/sourceResult?choice=Gene&option=Name&criteria=	1.10443	0.55115	0.499037	11.6612	29.4519
		F07C3.4	contains similarity to Pfam domains PF00104 (Ligand-binding domain of nuclear hormone receptors), PF00105 (Zinc finger, C4 type (two domains))	1.10442	0.4354	0.394232	11.6612	29.4521
		F53B2.1	contains similarity to Homo sapiens Similar to T54 protein; ENSEMBL:ENSP00000156109	1.10343	1.3115	1.18857	11.6612	29.5201
		C24A11.9	contains similarity to Pfam domain PF01359 (Transposase)	1.1031	0.78065	0.707688	11.6612	29.5423
		T13C5.5a	http://genome-www4.stanford.edu/cgi-bin/SMD/source/sourceResult?choice=Gene&option=Name&criteria=	1.10266	0.5379	0.487822	11.6612	29.5726
		F59B2.3	contains similarity to Pfam domain PF01979 (Amidohydrolase family)	1.10233	0.4444	0.403146	11.6612	29.5947
		T27E9.2	contains similarity to Pfam domain PF02320 (Ubiquinol-cytochrome C reductase hinge protein)	1.10222	0.6434	0.583731	11.6612	29.6023
		F28C6.3	C. elegans SRA-22 protein; contains similarity to Pfam domain PF02117 (C.elegans Sra family integral membrane protein)	1.10213	0.517817	0.469835	11.6612	29.6088
		F26F12.3a	contains similarity to Pfam domain PF00255 (Glutathione peroxidases)	1.10128	0.4534	0.411702	11.6612	29.6663
		R05D11.6	contains similarity to Drosophila melanogaster Flybase gene name is CG31301-PA; FLYBASE:CG31301-PA	1.10105	0.37215	0.337997	11.6612	29.6825
		Y105E8A.17	http://genome-www4.stanford.edu/cgi-bin/SMD/source/sourceResult?choice=Gene&option=Name&criteria=	1.10103	0.48715	0.442449	11.6612	29.6835
		K10H10.2	contains similarity to Pfam domain PF00291 (beta-synthase)	1.10096	0.5944	0.539892	11.6612	29.6882
		F21G4.5	contains similarity to Interpro domain IPR007087 (Zn-finger, C2H2 type)	1.1006	0.39765	0.361305	11.6612	29.7133
		Y47H9C.5	contains similarity to ;	1.1003	0.55005	0.499907	11.6612	29.7331
		Y37D8A.6	contains similarity to Interpro domains IPR006209 (EGF-like domain), IPR006629 (LPS-induced tumor necrosis factor alpha factor)	1.09975	0.6814	0.619595	11.6612	29.771
		F21C3.3	contains similarity to Pfam domain PF00001 (7 transmembrane receptor (rhodopsin family))	1.09961	0.478178	0.43486	11.6612	29.7803
		W06D4.5	C. elegans SRH-31 protein; contains similarity to Pfam domain PF01604 (7TM chemoreceptor)	1.09951	0.431925	0.392833	11.6612	29.7872
		Y43F4B.3	contains similarity to Enterococcus faecalis Cell wall surface anchor family protein.; TR:Q839R5	1.09931	0.4384	0.398794	11.6612	29.8009
		F58B4.5	contains similarity to Pfam domain PF02958 (Domain of unknown function (DUF227))	1.09836	1.1499	1.04692	11.6612	29.8661
		K10C8.3	contains similarity to Pfam domain PF03398 (Eukaryotic protein of unknown function, DUF292)	1.09833	0.43765	0.398469	11.6612	29.8684
Negative genes (105)
		Gene ID	Gene Name	Score(d)	Numerator(r)	Denominator(s+s0)	q-value(%)	localfdr(%)
		C31E10.2	contains similarity to Homo sapiens FILAGGRIN; TR:Q05331	-2.59337	-0.832037	0.320832	10.9526	11.047
		F15E11.1	C. elegans FLP-16 protein; contains similarity to Pfam domain PF01581 (FMRFamide related peptide family)	-2.32833	-2.36385	1.01525	10.9526	9.80614
		C04F5.4	C. elegans FCE-1 protein; contains similarity to Pfam domain PF01435 (Peptidase family M48)	-2.16532	-0.718944	0.332027	10.9526	9.1301
		ZC168.6	contains similarity to Pfam domain PF00635 (MSP (Major sperm protein) domain)	-2.12211	-0.8806	0.414964	10.9526	8.9858
		F22E5.15	C. elegans EGL-9 protein; contains similarity to Pfam domain PF01753 (MYND finger)	-2.07941	-0.8185	0.393621	10.9526	8.86744
		C36E6.1a	http://genome-www4.stanford.edu/cgi-bin/SMD/source/sourceResult?choice=Gene&option=Name&criteria=	-2.04851	-0.720725	0.351828	10.9526	8.80066
		C26E6.9c	http://genome-www4.stanford.edu/cgi-bin/SMD/source/sourceResult?choice=Gene&option=Name&criteria=	-2.03815	-0.888575	0.435971	10.9526	8.78233
		C30G12.2	contains similarity to Pfam domain PF00180 (Isocitrate and isopropylmalate dehydrogenases)	-2.01908	-1.62685	0.805737	10.9526	8.75444
		T13H5.2	contains similarity to Pfam domain PF00650 (CRAL/TRIO domain)	-2.01598	-0.6446	0.319745	10.9526	8.75065
		Y63D3A.2	contains similarity to Plasmodium falciparum Hypothetical protein.; TR:Q8I3Z1	-1.98048	-0.9196	0.464331	10.9526	8.72359
		W02D9.5	contains similarity to Pfam domain PF00635 (MSP (Major sperm protein) domain)	-1.9534	-0.67835	0.347267	10.9526	8.7252
		T23F11.2	C. elegans DPF-1 protein; contains similarity to Pfam domains PF00930 (Dipeptidyl peptidase IV (DPP IV) N-terminal region), PF00326 (Prolyl oligopeptidase family)	-1.92799	-1.08185	0.561129	10.9526	8.74646
		K11D9.2b	http://genome-www4.stanford.edu/cgi-bin/SMD/source/sourceResult?choice=Gene&option=Name&criteria=	-1.91627	-0.748767	0.390741	10.9526	8.76327
		B0280.10	C. elegans UNC-5 protein; contains similarity to Pfam domains PF00531 (Death domain), PF00090 (Thrombospondin type 1 domain)(2), PF00047 (IG (immunoglobulin) superfamily), PF00791 (ZU5 domain)	-1.90201	-0.849788	0.446783	10.9526	8.79008
		F59D12.2	contains similarity to Homo sapiens Angiomotin; ENSEMBL:ENSP00000305557	-1.88291	-0.6516	0.34606	10.9526	8.83754
		K09E4.1	contains similarity to Interpro domain IPR000719 (Eukaryotic protein kinase)	-1.86617	-1.26238	0.676454	10.9526	8.89064
		F13G11.2	contains similarity to Bacillus cereus Chemotaxis motB protein.; TR:Q817M6	-1.86348	-0.7941	0.426139	10.9526	8.90022
		C02F5.5	contains similarity to ;	-1.84453	-1.10035	0.596549	10.9526	8.97617
		D2092.4	contains similarity to Interpro domain IPR006663 (Thioredoxin domain 2)	-1.83325	-0.783564	0.427418	10.9526	9.02868
		C41G7.2	contains similarity to Bombyx mori AKH receptor.; TR:Q8T6U9	-1.82234	-0.58885	0.323129	10.9526	9.0849
		Y37D8A.5	contains similarity to Pfam domain PF05884 (Caenorhabditis elegans protein of unknown function (DUF856))	-1.80496	-1.0411	0.576801	10.9526	9.18578
		ZK39.5	contains similarity to Pfam domain PF00026 (Eukaryotic aspartyl proteases)	-1.79393	-0.6586	0.367126	10.9526	9.25727
		Y39B6A.48	http://genome-www4.stanford.edu/cgi-bin/SMD/source/sourceResult?choice=Gene&option=Name&criteria=	-1.79055	-0.7341	0.409986	10.9526	9.28043
		W03D8.10	contains similarity to Drosophila virilis Glue protein.; TR:Q27423	-1.78853	-1.1421	0.638569	10.9526	9.29452
		ZK643.7	contains similarity to Pfam domain PF01549 (ShTK domain)	-1.77531	-0.8066	0.454344	10.9526	9.39191
		R10E11.6	C. elegans LIN-12 protein; contains similarity to Pfam domains PF00066 (Notch)(3), PF00008 (EGF-like domain)(13), PF06816 (NOTCH protein), PF00023 (Ank repeat)(6)	-1.77123	-0.6856	0.387075	10.9526	9.42372
		C33F10.1	contains similarity to Corynebacterium efficiens Putative beta-ketoadipyl CoA thiolase.; TR:Q8FSQ7	-1.76691	-1.0356	0.586109	10.9526	9.45849
		T02E1.7	contains similarity to Pfam domain PF02077 (SURF4 family)	-1.75618	-0.7906	0.450181	10.9526	9.54897
		Y69E1A.2	contains similarity to Plasmodium falciparum Hypothetical protein.; TR:Q8I3Z1	-1.75405	-1.5676	0.893705	10.9526	9.56775
		F47B8.11	contains similarity to Wolinella succinogenes Sensor kinase of TWO-component regulatory system ,.; TR:Q7MA84	-1.75311	-1.2656	0.721917	10.9526	9.57606
		ZK6.11	contains similarity to Entamoeba histolytica Hypothetical protein (Fragment).; TR:Q8I8X9	-1.75227	-1.63985	0.935842	10.9526	9.58355
		F08D12.8	contains similarity to Xenopus laevis Hypothetical protein.; TR:Q7ZXQ2	-1.75181	-0.90845	0.518579	10.9526	9.58771
		F11D11.7	contains similarity to Drosophila melanogaster Flybase gene name is Hcf-PA; FLYBASE:CG1710-PA	-1.75179	-0.737325	0.420897	10.9526	9.58783
		C08E3.11	contains similarity to ;	-1.7443	-0.794961	0.455747	10.9526	9.6566
		B0035.12	contains similarity to Anopheles gambiae str PEST AgCP12601.; TR:Q7PYB7	-1.74338	-0.6576	0.377199	10.9526	9.66533
		T21E8.2	contains similarity to Mycoplasma penetrans DNA topoisomerase IV subunit A.; TR:Q8EVB9	-1.74262	-1.1956	0.686092	10.9526	9.67246
		F52D2.1	contains similarity to Pfam domains PF01827 (FTH domain), PF00646 (F-box domain)	-1.73254	-0.72405	0.417911	10.9526	9.77099
		ZK39.3	contains similarity to Pfam domain PF00026 (Eukaryotic aspartyl proteases)	-1.72445	-0.640461	0.371401	10.9526	9.85443
		W09D10.1	contains similarity to Bacteroides thetaiotaomicron ATP-dependent exonuclease sbcC.; TR:Q8AB66	-1.7123	-0.639683	0.373582	10.9526	9.98688
		C49G7.7	contains similarity to Pfam domain PF02408 (Domain of unknown function DUF141)	-1.70956	-0.78285	0.457925	10.9526	10.0179
		F42A9.4	C. elegans NAS-28 protein; contains similarity to Pfam domains PF00431 (CUB domain), PF01400 (Astacin (Peptidase family M12A))	-1.70767	-0.61175	0.358236	10.9526	10.0396
		F13E9.12	http://genome-www4.stanford.edu/cgi-bin/SMD/source/sourceResult?choice=Gene&option=Name&criteria=	-1.70375	-0.72505	0.425562	10.9526	10.0854
		C06B3.3	contains similarity to Pfam domain PF00067 (Cytochrome P450)	-1.69725	-0.95435	0.562291	10.9526	10.1632
		C41A3.2b	http://genome-www4.stanford.edu/cgi-bin/SMD/source/sourceResult?choice=Gene&option=Name&criteria=	-1.67655	-0.632819	0.377453	10.9526	10.4291
		Y37E11B.10	contains similarity to Interpro domain IPR006629 (LPS-induced tumor necrosis factor alpha factor)	-1.66969	-0.6241	0.373782	10.9526	10.5232
		K02E7.5	contains similarity to Plasmodium yoelii yoelii Hypothetical protein.; TR:Q7RAG0	-1.66858	-0.64135	0.384369	10.9526	10.5387
		F55D12.6	contains similarity to Interpro domain IPR001865 (Ribosomal protein S2)	-1.66676	-0.840072	0.504015	10.9526	10.5643
		Y5H2B.5	http://genome-www4.stanford.edu/cgi-bin/SMD/source/sourceResult?choice=Gene&option=Name&criteria=	-1.66463	-0.6951	0.417571	10.9526	10.5946
		C32C4.3	contains similarity to Plasmodium yoelii yoelii Hypothetical protein.; TR:Q7RM82	-1.65676	-0.863822	0.521394	10.9526	10.709
		F08H9.2	contains similarity to Gallus gallus Splicing factor, arginine/serine-rich 2 (Splicing factor SC35) (SC-35)s(Splicing component, 35 kDa) (PR264 protein).; SW:SFR2_CHICK	-1.65643	-0.9421	0.568753	10.9526	10.7139
		C15C6.2b	http://genome-www4.stanford.edu/cgi-bin/SMD/source/sourceResult?choice=Gene&option=Name&criteria=	-1.65165	-0.93735	0.567525	10.9526	10.7856
		F21A9.2	contains similarity to Arabidopsis thaliana Hypothetical protein.; TR:Q8L8Y4	-1.64823	-0.679993	0.412559	10.9526	10.8377
		C30A5.7b	http://genome-www4.stanford.edu/cgi-bin/SMD/source/sourceResult?choice=Gene&option=Name&criteria=	-1.63571	-0.6361	0.388883	10.9526	11.0356
		F01D5.5	contains similarity to Pfam domain PF01549 (ShTK domain)	-1.63268	-0.655989	0.401787	10.9526	11.0851
		F56D6.4	contains similarity to Pfam domain PF02695 (Domain of unknown function DUF)	-1.63223	-0.62915	0.385454	10.9526	11.0925
		W01D2.3	contains similarity to Homo sapiens Hypothetical protein; ENSEMBL:ENSP00000233596	-1.63139	-0.85385	0.523387	10.9526	11.1063
		F36G9.14	C. elegans SRW-57 protein; contains similarity to Pfam domain PF06976 (Protein of unknown function (DUF1300))	-1.63079	-0.647944	0.39732	10.9526	11.1164
		ZK1127.5	contains similarity to Pfam domain PF00069 (Eukaryotic protein kinase domain)	-1.63057	-0.54485	0.334146	10.9526	11.1199
		F56B3.6	contains similarity to Pfam domains PF01466 (Skp1 family, dimerisation domain), PF03931 (Skp1 family, tetramerisation domain)	-1.62998	-0.9336	0.572768	10.9526	11.1298
		C16A11.7	contains similarity to Plasmodium yoelii yoelii Drosophila melanogaster GH13165p (Fragment).; TR:Q7RM02	-1.62462	-0.626825	0.38583	11.6612	11.22
		C33F10.10	contains similarity to Corynebacterium efficiens Putative beta-ketoadipyl CoA thiolase.; TR:Q8FSQ7	-1.6168	-1.12335	0.694797	11.6612	11.3551
		C33H5.13	contains similarity to Arabidopsis thaliana At1g12810/F13K23_4.; TR:Q940Z6	-1.61643	-0.79885	0.494208	11.6612	11.3618
		K07F5.8	contains similarity to Pfam domain PF00102 (Protein-tyrosine phosphatase)	-1.61131	-0.703287	0.43647	11.6612	11.4527
		Y18D10A.6a	http://genome-www4.stanford.edu/cgi-bin/SMD/source/sourceResult?choice=Gene&option=Name&criteria=	-1.61094	-0.627683	0.389639	11.6612	11.4595
		F28B4.4	http://genome-www4.stanford.edu/cgi-bin/SMD/source/sourceResult?choice=Gene&option=Name&criteria=	-1.60065	-0.503756	0.314719	11.6612	11.6484
		C39H7.1	contains similarity to Pfam domain PF00069 (Eukaryotic protein kinase domain)	-1.60028	-1.0836	0.677131	11.6612	11.6553
		C28D4.5	contains similarity to Pfam domain PF06852 (Protein of unknown function (DUF1248))	-1.59842	-0.86035	0.538251	11.6612	11.6904
		K12D9.8	contains similarity to Mus musculus Similar to ribonuclease H1.; TR:Q8BU23	-1.59522	-0.594239	0.372511	11.6612	11.7512
		F26A3.5	contains similarity to Plasmodium yoelii yoelii Hypothetical protein (Fragment).; TR:Q7RTC2	-1.59344	-0.85995	0.539683	11.6612	11.7855
		C04C3.2	contains similarity to Pfam domains PF02931 (Neurotransmitter-gated ion-channel ligand binding domain), PF02932 (Neurotransmitter-gated ion-channel transmembrane region)	-1.59188	-0.597529	0.37536	11.6612	11.8156
		F02C9.4	contains similarity to Pfam domain PF00067 (Cytochrome P450)	-1.59008	-0.9676	0.608521	11.6612	11.8506
		ZK938.1	contains similarity to Pfam domain PF00595 (PDZ domain (Also known as DHR or GLGF))	-1.58929	-0.88085	0.55424	11.6612	11.866
		C17H12.5	contains similarity to Pfam domain PF00102 (Protein-tyrosine phosphatase)	-1.58856	-0.92715	0.583642	11.6612	11.8804
		C17C3.12c	http://genome-www4.stanford.edu/cgi-bin/SMD/source/sourceResult?choice=Gene&option=Name&criteria=	-1.58844	-0.553575	0.348502	11.6612	11.8828
		F55G11.3	contains similarity to Pfam domain PF02408 (Domain of unknown function DUF141)	-1.58756	-1.1146	0.702082	11.6612	11.9001
		F21H7.5	contains similarity to Pfam domain PF00082 (Subtilase family of serine proteases)	-1.58603	-1.1831	0.745949	11.6612	11.9303
		C55C2.2	C. elegans SSP-19 protein; contains similarity to Pfam domain PF00635 (MSP (Major sperm protein) domain)	-1.58293	-1.05535	0.666706	11.6612	11.9922
		C35E7.6	contains similarity to Rattus norvegicus Cyclic nucleotide-gated channel beta subunit.; TR:O35788	-1.58231	-0.72885	0.460624	11.6612	12.0047
		F11D11.8	contains similarity to Drosophila melanogaster Flybase gene name is Hcf-PA; FLYBASE:CG1710-PA	-1.5805	-0.879767	0.55664	11.6612	12.0413
		R07E5.15	contains similarity to Pfam domain PF01585 (G-patch domain)	-1.56945	-0.7671	0.48877	11.6612	12.2696
		C47C12.6	C. elegans DEG-1 protein; contains similarity to Pfam domain PF00858 (Amiloride-sensitive sodium channel)	-1.56693	-0.608912	0.388601	11.6612	12.3228
		Y24D9B.1	contains similarity to Homo sapiens Hypothetical protein KIAA0323; ENSEMBL:ENSP00000251343	-1.56668	-0.62985	0.402029	11.6612	12.3283
		C24A11.1	contains similarity to Pfam domain PF01359 (Transposase)	-1.56647	-0.82815	0.528674	11.6612	12.3328
		F42A10.3	contains similarity to Pfam domain PF01234 (NNMT/PNMT/TEMT family)	-1.56585	-0.8551	0.546094	11.6612	12.346
		C04F12.6	C. elegans LIM-7 protein; contains similarity to Pfam domains PF00046 (Homeobox domain), PF00412 (LIM domain containing proteins)(2)	-1.55999	-0.4866	0.311926	11.6612	12.4725
		W04B5.4	contains similarity to Drosophila melanogaster Flybase gene name is mRpL30-PA; FLYBASE:CG7038-PA	-1.55639	-0.5929	0.380947	11.6612	12.5515
		C50F4.2	contains similarity to Pfam domain PF00365 (Phosphofructokinase)	-1.55638	-0.5916	0.380113	11.6612	12.5517
		W03D8.9	contains similarity to Pfam domain PF05884 (Caenorhabditis elegans protein of unknown function (DUF856))	-1.54998	-1.1001	0.709752	11.6612	12.6947
		F19B10.8	C. elegans CDK-4 protein; contains similarity to Pfam domain PF00069 (Eukaryotic protein kinase domain)	-1.54984	-0.610819	0.394118	11.6612	12.6979
		C10G8.5c	http://genome-www4.stanford.edu/cgi-bin/SMD/source/sourceResult?choice=Gene&option=Name&criteria=	-1.54923	-0.637156	0.411272	11.6612	12.7116
		K06A5.2	contains similarity to Pfam domain PF05884 (Caenorhabditis elegans protein of unknown function (DUF856))	-1.54805	-1.24863	0.806577	11.6612	12.7382
		K08D10.8	contains similarity to Homo sapiens ubiquitin and ribosomal protein S27a precursor; ENSEMBL:ENSP00000272317	-1.54723	-0.850819	0.549899	11.6612	12.757
		T10B9.5	contains similarity to Pfam domain PF00642 (Zinc finger C-x8-C-x5-C-x3-H type (and similar))	-1.54521	-0.612006	0.396067	11.6612	12.8032
		C34F11.2	contains similarity to Trichomonas vaginalis Chaperonin subunit alpha2 CCTalpha (Fragment).; TR:Q9GU10	-1.54353	-0.6556	0.424741	11.6612	12.8419
		T27E7.1	contains similarity to Drosophila melanogaster Flybase gene name is CG4998-PA; FLYBASE:CG4998-PA	-1.54241	-0.825325	0.535087	11.6612	12.8678
		T23D8.8	C. elegans CFI-1 protein; contains similarity to Pfam domain PF01388 (ARID/BRIGHT DNA binding domain)	-1.54133	-0.705788	0.457907	11.6612	12.8928
		C48E7.5	C. elegans COF-2 protein; contains similarity to Pfam domains PF02191 (Olfactomedin-like domain), PF01391 (Collagen triple helix repeat (20 copies))	-1.53528	-0.461564	0.300638	11.6612	13.035
		F28B3.1	contains similarity to Pfam domain PF00501 (AMP-binding enzymes)	-1.53524	-0.52435	0.341543	11.6612	13.036
		ZK512.8	contains similarity to Drosophila melanogaster Flybase gene name is CG33184-PB; FLYBASE:CG33184-PB	-1.53343	-0.808125	0.527004	11.6612	13.079
		F21C10.6	contains similarity to Pfam domain PF01705 (CX module)	-1.53338	-0.676425	0.441134	11.6612	13.0804
		Y71F9B.13b	http://genome-www4.stanford.edu/cgi-bin/SMD/source/sourceResult?choice=Gene&option=Name&criteria=	-1.53326	-0.6061	0.395301	11.6612	13.0831
		T27E4.9_102	http://genome-www4.stanford.edu/cgi-bin/SMD/source/sourceResult?choice=Gene&option=Name&criteria=	-1.53154	-1.29435	0.845129	11.6612	13.1244
		K08D10.11	contains similarity to Homo sapiens ubiquitin and ribosomal protein S27a precursor; ENSEMBL:ENSP00000272317	-1.52098	-0.708575	0.465867	11.6612	13.3826
		F15E11.12	C. elegans FLP-16 protein; contains similarity to Pfam domain PF01581 (FMRFamide related peptide family)	-1.51653	-1.8501	1.21996	11.6612	13.4941
		F13H8.11	http://genome-www4.stanford.edu/cgi-bin/SMD/source/sourceResult?choice=Gene&option=Name&criteria=	-1.51491	-0.7576	0.500095	11.6612	13.535
