# Supplementary material for: A Regulated Response to Impaired Respiration Slows Behavioral Rates and Increases Lifespan in Caenorhabditis elegans
Source: PLoS Genet. 2009 Apr 10;5(4):e1000450. doi: 10.1371/journal.pgen.1000450 (PMC2660839; doi:10.1371/journal.pgen.1000450)
Supplement: Table S7 — Significant genes from cyc-1(RNAi) microarrays using SAM algorithm with an FDR≈0.1 from adult only chips. SAM plot attached, plotting observed distribution versus randomized distribution. (2.47 MB XLS) [file pgen.1000450.s012.xls]

## Sheet: Sheet1
Suplementary Table 7. SAM results from cyc-1(RNAi) Microarrays
False Discovery Rate (%)
		11.9102
List of Significant Genes for Delta = 0.475
Positive genes (4074)
		Gene ID	Gene Name	Score(d)	Numerator(r)	Denominator(s+s0)	q-value(%)	localfdr(%)
		Y116A8C.5	contains similarity to Drosophila melanogaster Flybase gene name is CG2919-PA; FLYBASE:CG2919-PA	12.9552	2.01267	0.155355	0	0
		F52H3.7a	http://genome-www4.stanford.edu/cgi-bin/SMD/source/sourceResult?choice=Gene&option=Name&criteria=	11.2627	3.04407	0.270279	0	0.0359243
		F53A9.2	contains similarity to Pfam domain PF02145 (Rap/ran-GAP)	10.9121	2.57154	0.235659	0	0.050575
		F58B4.5	contains similarity to Pfam domain PF02958 (Domain of unknown function (DUF227))	10.8046	2.34204	0.216764	0	0.0552097
		K12G11.3	contains similarity to Pfam domain PF00107 (Zinc-binding dehydrogenases)	10.4389	2.88821	0.276678	0	0.0709034
		F41C3.1	contains similarity to Pfam domain PF06887 (Protein of unknown function (DUF1265))	8.68593	3.39929	0.391356	0	0.0549914
		F36A4.8	C. elegans NHR-78 protein; contains similarity to Pfam domains PF00104 (Ligand-binding domain of nuclear hormone receptors), PF00105 (Zinc finger, C4 type (two domains))	8.49706	3.41529	0.401938	0	0.0282571
		F14H12.3	contains similarity to Allium sativum Alliin lyase 1 precursor (EC 4.4.1.4) (Alliinase 1) (Cysteinessulphoxide lyase 1).; SW:ALL1_ALLSA	8.20231	2.40504	0.293215	0	0
		Y38E10A.16	http://genome-www4.stanford.edu/cgi-bin/SMD/source/sourceResult?choice=Gene&option=Name&criteria=	8.19582	1.94929	0.23784	0	0
		C17B7.2	contains similarity to Pfam domain PF01579 (Domain of unknown function DUF19)	8.05892	2.43029	0.301566	0	0
		T05D4.1	contains similarity to Pfam domain PF00274 (Fructose-bisphosphate aldolase class-I)	8.02224	1.28417	0.160076	0	0
		R07C12.1	contains similarity to Pfam domains PF00104 (Ligand-binding domain of nuclear hormone receptors), PF00105 (Zinc finger, C4 type (two domains))	8.00449	3.62479	0.452845	0	0
		T05D4.4	contains similarity to Drosophila melanogaster Flybase gene name is CG16838-PD; FLYBASE:CG16838-PD	7.99096	1.71254	0.21431	0	0
		ZK105.1	http://genome-www4.stanford.edu/cgi-bin/SMD/source/sourceResult?choice=Gene&option=Name&criteria=	7.77972	3.15379	0.405386	0	0
		C12C8.1	C. elegans HSP-70 protein; contains similarity to Pfam domain PF00012 (Heat shock hsp70 proteins)	7.48658	1.69819	0.226831	0	0
		F52E1.8	contains similarity to Pfam domain PF00328 (Histidine acid phosphatases)	7.3906	4.24179	0.573944	0	0
		AC3.8	contains similarity to Pfam domain PF00201 (UDP-glucoronosyl and UDP-glucosyl transferases)	7.33954	2.82379	0.384737	0	0
		K03B8.8	contains similarity to Sesbania rostrata Nodulin precursor.; TR:Q41402	7.31592	2.15379	0.294398	0	0
		C50H2.10	http://genome-www4.stanford.edu/cgi-bin/SMD/source/sourceResult?choice=Gene&option=Name&criteria=	7.30296	1.67304	0.229091	0	0
		F17A9.4	contains similarity to Pfam domain PF00724 (NADH:flavin oxidoreductase / NADH oxidase family)	7.28717	1.52954	0.209895	0	0
		F41G4.8	contains similarity to Plasmodium yoelii yoelii Hypothetical protein.; TR:Q7RNX9	7.2645	2.10979	0.290425	0	0
		C15H9.11	http://genome-www4.stanford.edu/cgi-bin/SMD/source/sourceResult?choice=Gene&option=Name&criteria=	7.22949	2.45404	0.339449	0	0
		C46A5.3	C. elegans COL-14 protein; contains similarity to Pfam domains PF01484 (Nematode cuticle collagen N-terminal domain), PF01391 (Collagen triple helix repeat (20 copies))(3)	7.22398	3.99124	0.552499	0	0
		Y55B1BL.1	http://genome-www4.stanford.edu/cgi-bin/SMD/source/sourceResult?choice=Gene&option=Name&criteria=	7.18249	1.94704	0.271082	0	0
		C42D4.3	contains similarity to Pfam domain PF01682 (DB module)	7.05427	4.08876	0.579616	0	0
		F35B3.4	contains similarity to Pfam domain PF03045 (DAN domain)	6.94582	5.30454	0.763702	0	0
		ZK75.1	C. elegans LBP-4 protein; contains similarity to Pfam domain PF00061 (lipocalins)	6.94155	3.55154	0.511635	0	0
		C45B2.2	contains similarity to Yersinia pestis Hypothetical.; TR:Q8CLQ7	6.80872	4.96629	0.729402	0	0
		Y46G5A.11	http://genome-www4.stanford.edu/cgi-bin/SMD/source/sourceResult?choice=Gene&option=Name&criteria=	6.72949	1.85129	0.275101	0	0
		K08D8.6	contains similarity to Pfam domain PF02408 (Domain of unknown function DUF141)	6.69318	2.03004	0.3033	0	0
		C14C6.2	C. elegans PQN-13 protein; contains similarity to Pfam domain PF02363 (Cysteine rich repeat)	6.68897	2.65879	0.397489	0	0
		K11H12.6	C. elegans ACR-3 protein; contains similarity to Pfam domains PF02931 (Neurotransmitter-gated ion-channel ligand binding domain), PF02932 (Neurotransmitter-gated ion-channel transmembrane region)	6.68311	1.59434	0.238563	0	0
		F55G11.3	contains similarity to Pfam domain PF02408 (Domain of unknown function DUF141)	6.50767	2.18522	0.335791	0	0
		B0213.6	C. elegans NLP-31 protein; contains similarity to Mus musculus Keratin-associated protein 16.1.; TR:Q925I0	6.49093	3.21117	0.494716	0	0
		C34C6.7	contains similarity to Homo sapiens GRB2-associated binding protein 1; ENSEMBL:ENSP00000262994	6.47422	2.51479	0.388432	0	0
		T04H1.9	C. elegans SRW-80 protein; contains similarity to Mus musculus Glycine transporter 2a.; TR:Q8CFM5	6.44154	1.66054	0.257787	0	0
		R01B10.3	contains similarity to Anopheles gambiae str PEST AgCP13315 (Fragment).; TR:Q7QEJ8	6.42487	1.37504	0.214019	0	0
		F56D1.6	contains similarity to Pfam domain PF00036 (EF hand)	6.39116	1.62804	0.254733	0	0
		F54C9.1	C. elegans IFF-2 protein; contains similarity to Pfam domains PF01287 (Eukaryotic initiation factor 5A hypusine, DNA-binding OB fold), PF00467 (Ribosomal protein L24)	6.35764	1.33382	0.209798	0	0
		T05A10.3	contains similarity to Anopheles gambiae str PEST EbiP8929 (Fragment).; TR:Q7Q0C3	6.32205	3.3081	0.523264	0	0
		F54F7.3	contains similarity to Plasmodium yoelii yoelii Hypothetical protein.; TR:Q7RRG3	6.30147	2.03329	0.322669	0	0
		R08E5.3	contains similarity to Interpro domains IPR009058 (Winged helix DNA-binding), IPR000051 (SAM (and some other nucleotide) binding motif)	6.22567	2.12379	0.341135	0	0
		Y38E10A.13	http://genome-www4.stanford.edu/cgi-bin/SMD/source/sourceResult?choice=Gene&option=Name&criteria=	6.20528	2.09804	0.338106	0	0
		M88.1	contains similarity to Schizosaccharomyces pombe Dnaj protein.; TR:Q9UTQ5	6.18998	2.97329	0.480339	0	0
		C03H5.1	contains similarity to Pfam domains PF00431 (CUB domain), PF00059 (Lectin C-type domain short and long forms)(2)	6.17576	3.12579	0.506138	0	0
		F58G6.2	contains similarity to Mus musculus Hypothetical protein.; TR:Q8C1Y8	6.16269	3.52014	0.571202	0	0
		ZK1251.2	contains similarity to Pfam domain PF00069 (Eukaryotic protein kinase domain)	6.08453	2.84179	0.467052	0	0
		Y54F10AR.2	http://genome-www4.stanford.edu/cgi-bin/SMD/source/sourceResult?choice=Gene&option=Name&criteria=	6.05751	1.19204	0.196787	0	0
		ZK652.11	http://genome-www4.stanford.edu/cgi-bin/SMD/source/sourceResult?choice=Gene&option=Name&criteria=	6.0544	1.47704	0.243962	0	0
		M60.7	contains similarity to Schizosaccharomyces pombe Dnaj protein.; TR:Q9UTQ5	5.97606	2.74754	0.459758	0	0
		T13B5.4	C. elegans COL-40 protein; contains similarity to Pfam domains PF01484 (Nematode cuticle collagen N-terminal domain), PF01391 (Collagen triple helix repeat (20 copies))(3)	5.92208	2.76834	0.467461	0	0
		F09B9.1	C. elegans FLR-4 protein; contains similarity to Pfam domain PF00069 (Eukaryotic protein kinase domain)	5.91957	2.76679	0.467397	0	0
		C52D10.13	contains similarity to Pseudomonas aeruginosa Hypothetical protein PA1494.; TR:Q9I3L8	5.89757	2.86304	0.485461	0	0
		F14D7.7	C. elegans TAG-24 protein; contains similarity to Pfam domain PF00001 (7 transmembrane receptor (rhodopsin family))	5.85299	1.76729	0.301947	0	0
		ZK792.3	C. elegans INX-9 protein; contains similarity to Pfam domain PF00876 (Innexin)	5.83972	1.3326	0.228196	0	0
		F56H11.1c	http://genome-www4.stanford.edu/cgi-bin/SMD/source/sourceResult?choice=Gene&option=Name&criteria=	5.83822	1.10829	0.189834	0	0
		F15E6.7	C. elegans SRV-4 protein; contains similarity to Rousettus lanosus EDG1 (Fragment).; TR:Q9BF53	5.83037	1.43504	0.246132	0	0
		F02D10.1	contains similarity to Pfam domain PF00067 (Cytochrome P450)	5.8158	3.13629	0.539271	0	0
		ZC416.6	contains similarity to Pfam domain PF01433 (Peptidase family M1)	5.76713	1.3454	0.233287	0	0
		K08C7.2	C. elegans FMO-11 protein; contains similarity to Pfam domain PF00743 (Flavin-binding monooxygenase-like)	5.71683	2.61129	0.456773	0	0
		F53F1.6	C. elegans SRD-19 protein; contains similarity to Pfam domain PF01461 (7TM chemoreceptor)	5.62774	1.80179	0.320162	0	0
		F52E10.4	contains similarity to Pfam domains PF01476 (LysM domain), PF02893 (GRAM domain)	5.60545	1.71454	0.305871	0	0
		C30F12.3	contains similarity to Pfam domain PF03409 (Protein of unknown function (DUF274))	5.60101	2.63229	0.469967	0	0
		C17C3.4	C. elegans INS-38 protein; contains similarity to Pfam domain PF03488 (Nematode insulin-related peptide beta type)	5.53539	2.28704	0.413168	0	0
		T06E4.4	C. elegans COL-147 protein; contains similarity to Pfam domains PF01484 (Nematode cuticle collagen N-terminal domain), PF01391 (Collagen triple helix repeat (20 copies))(3)	5.51523	2.96854	0.538244	0	0
		F45E4.5	contains similarity to Echinometra mathaei Bindin (Fragment).; TR:Q24886	5.4971	3.54004	0.643983	0	0
		F56D1.5	C. elegans DHS-5 protein; contains similarity to Pfam domain PF00106 (Alcohol/other dehydrogenases, short chain type)	5.49666	2.37304	0.431725	0	0
		F58H10.1	contains similarity to Pfam domain PF00057 (Low-density lipoprotein receptor domain class A)	5.47487	1.33229	0.243347	0	0
		F55B12.5	contains similarity to Pfam domain PF01273 (LBP / BPI / CETP family, N-terminal domain)	5.45455	1.46504	0.268591	0	0
		F47B10.5	contains similarity to Pfam domains PF01734 (Patatin-like phospholipase), PF00023 (Ank repeat)(5)	5.38863	1.47554	0.273825	0	0
		F23H12.9	http://genome-www4.stanford.edu/cgi-bin/SMD/source/sourceResult?choice=Gene&option=Name&criteria=	5.32201	2.33179	0.438141	0	0
		F58G1.8	contains similarity to Interpro domain IPR009022 (Elongation factor G, III and V)	5.29568	1.41989	0.268121	0	0
		Y56A3A.3	contains similarity to Homo sapiens Cardiac titin N2BA isoform; TR:Q7Z2X3	5.27025	0.927292	0.175948	0	0
		B0496.7	contains similarity to Pfam domain PF00412 (LIM domain containing proteins)	5.26825	1.70504	0.323645	0	0
		R12E2.15	contains similarity to Pfam domain PF00076 (RNA recognition motif. (aka RRM, RBD, or RNP domain))	5.25354	2.27837	0.433682	0	0
		F28F5.3c	http://genome-www4.stanford.edu/cgi-bin/SMD/source/sourceResult?choice=Gene&option=Name&criteria=	5.2184	1.04579	0.200405	0	0
		T26C5.4	C. elegans GCY-23 protein; contains similarity to Pfam domains PF00069 (Eukaryotic protein kinase domain), PF00211 (Adenylate and Guanylate cyclase catalytic domain), PF01094 (Receptor family ligand binding region)	5.21776	1.13379	0.217295	0	0
		B0454.6	C. elegans SRI-30 protein; contains similarity to Pfam domain PF01604 (7TM chemoreceptor)	5.21351	1.71529	0.329009	0	0
		R08F11.3	contains similarity to Pfam domain PF00067 (Cytochrome P450)	5.18551	2.89654	0.558584	0	0
		B0511.6	contains similarity to Mus musculus Pecanex-like protein 3.; SW:PCX3_MOUSE	5.17211	1.31985	0.255186	0	0
		T27B7.3	contains similarity to Pfam domains PF00104 (Ligand-binding domain of nuclear hormone receptors), PF00105 (Zinc finger, C4 type (two domains))	5.15791	1.71854	0.333186	0	0
		F56A11.4	contains similarity to Pfam domain PF00096 (Zinc finger, C2H2 type)	5.14646	1.27097	0.24696	0	0
		H14A12.1	contains similarity to Pfam domain PF01359 (Transposase)	5.14366	1.18148	0.229696	0	0
		C45B2.3	contains similarity to Calystegia soldanella Putative ripening protein.; TR:Q9FRV9	5.09678	4.51679	0.886206	0	0
		Y38E10A.12	http://genome-www4.stanford.edu/cgi-bin/SMD/source/sourceResult?choice=Gene&option=Name&criteria=	5.02411	1.83604	0.365446	0	0
		Y46G5A.10	http://genome-www4.stanford.edu/cgi-bin/SMD/source/sourceResult?choice=Gene&option=Name&criteria=	5.0164	2.45629	0.489652	0	0
		B0024.9	contains similarity to Pfam domain PF01762 (Galactosyltransferase)	5.00313	1.42179	0.284181	0	0
		ZC64.2	contains similarity to Pfam domain PF00069 (Eukaryotic protein kinase domain)	4.99991	0.850292	0.170061	0	0
		F45E12.5b	http://genome-www4.stanford.edu/cgi-bin/SMD/source/sourceResult?choice=Gene&option=Name&criteria=	4.99866	1.23354	0.246775	0	0
		T07H6.3	C. elegans MOM-1 protein; contains similarity to Pfam domain PF03062 (MBOAT family)	4.99692	2.52454	0.50522	0	0
		T27B7.4	C. elegans NHR-115 protein; contains similarity to Pfam domain PF00105 (Zinc finger, C4 type (two domains))	4.98998	2.76204	0.553517	0	0
		K09H9.5	contains similarity to Pfam domain PF00702 (haloacid dehalogenase-like hydrolase)	4.96647	1.36954	0.275757	0	0
		F47B8.2	contains similarity to Wolinella succinogenes Sensor kinase of TWO-component regulatory system ,.; TR:Q7MA84	4.93183	1.37229	0.278252	0	0
		R07C12.2	contains similarity to Pfam domains PF00104 (Ligand-binding domain of nuclear hormone receptors), PF00105 (Zinc finger, C4 type (two domains))	4.89183	2.46154	0.503195	0	0
		F18E3.7a	http://genome-www4.stanford.edu/cgi-bin/SMD/source/sourceResult?choice=Gene&option=Name&criteria=	4.87205	1.74579	0.358328	0	0
		Y5F2A.2	contains similarity to Plasmodium falciparum Hypothetical protein.; TR:Q8I3Z1	4.86725	1.29579	0.266226	0	0
		F49E11.10	contains similarity to Drosophila melanogaster Flybase gene name is CG30392-PA; FLYBASE:CG30392-PA	4.79028	1.23968	0.258791	0	0
		F49D11.8	C. elegans CPN-4 protein; contains similarity to Pfam domain PF00307 (Actinin-type actin-binding domain containing proteins)	4.78779	1.42954	0.298581	0	0
		R07B1.2	contains similarity to Pfam domain PF00071 (Ras family (contains ATP/GTP binding P-loop))	4.78208	1.40854	0.294546	0	0
		C35C5.9	contains similarity to Haemophilus influenzae Monofunctional biosynthetic peptidoglycan transglycosylases(EC 2.4.2.-) (Monofunctional TGase).; SW:MTGA_HAEIN	4.77074	2.10826	0.441915	0	0
		M04G12.2	contains similarity to Homo sapiens Splice isoform 1 of O43312 Metastasis suppressor protein 1; ENSEMBL:ENSP00000322804	4.76111	1.64354	0.345202	0	0
		R12G8.1	contains similarity to Pfam domain PF00076 (RNA recognition motif. (aka RRM, RBD, or RNP domain))	4.75052	1.42583	0.300143	0	0
		K08D10.10	contains similarity to Homo sapiens ubiquitin and ribosomal protein S27a precursor; ENSEMBL:ENSP00000272317	4.74743	2.31429	0.487483	0	0
		C02F12.3	contains similarity to Interpro domain IPR008957 (Fibronectin, type III-like fold)	4.73675	1.17973	0.249059	0	0
		F25B4.6	contains similarity to Pfam domain PF01154 (Hydroxymethylglutaryl-coenzyme A synthase)	4.70343	0.898042	0.190933	0	0
		T04C12.3	contains similarity to Temnoplectron aeneopiceum Cytochrome oxidase subunit 1 (Fragment).; TR:Q8HJ52	4.69448	1.95429	0.416296	0.136136	0
		F11G11.12	C. elegans GST-8 protein; contains similarity to Pfam domains PF00043 (Glutathione S-transferases.), PF02798 (Glutathione S-transferase, N-terminal domain)	4.68406	2.92704	0.624894	0.136136	0
		F41E7.4	contains similarity to Drosophila melanogaster Flybase gene name is CG9759-PA; FLYBASE:CG9759-PA	4.68065	2.90029	0.619635	0.136136	0
		F32B5.1	contains similarity to Pfam domains PF02807 (ATP:guanido phosphotransferase, N-terminal domain), PF00217 (ATP:guanido phosphotransferases)	4.67757	1.85604	0.396796	0.136136	0
		F48C1.9	http://genome-www4.stanford.edu/cgi-bin/SMD/source/sourceResult?choice=Gene&option=Name&criteria=	4.66821	1.65037	0.353533	0.136136	0
		R10H1.1	C. elegans LIN-12 protein; contains similarity to Pfam domains PF00066 (Notch)(3), PF00008 (EGF-like domain)(13), PF06816 (NOTCH protein), PF00023 (Ank repeat)(6)	4.66594	1.55054	0.332311	0.136136	0
		C37H5.8	C. elegans HSP-6 protein; contains similarity to Pfam domain PF00012 (Heat shock hsp70 proteins)	4.65697	0.846292	0.181726	0.136136	0
		B0213.5	C. elegans NLP-30 protein; contains similarity to Mus musculus Keratin-associated protein 16.1.; TR:Q925I0	4.65621	3.63035	0.779678	0.136136	0
		F46G10.2	contains similarity to Mus musculus Hypothetical RNA-binding region RNP-1.; TR:Q8CDN0	4.65347	1.1876	0.255208	0.136136	0
		F32A5.4a	http://genome-www4.stanford.edu/cgi-bin/SMD/source/sourceResult?choice=Gene&option=Name&criteria=	4.65205	1.97309	0.424134	0.136136	0
		T05E12.3	contains similarity to Pfam domain PF00635 (MSP (Major sperm protein) domain)	4.64603	2.68464	0.577835	0.136136	0
		C29E4.1	C. elegans COL-90 protein; contains similarity to Pfam domains PF01484 (Nematode cuticle collagen N-terminal domain), PF01391 (Collagen triple helix repeat (20 copies))(2)	4.63494	2.48954	0.537125	0.136136	0
		C50F2.10	http://genome-www4.stanford.edu/cgi-bin/SMD/source/sourceResult?choice=Gene&option=Name&criteria=	4.63467	1.96254	0.423448	0.136136	0
		H28G03.1c	http://genome-www4.stanford.edu/cgi-bin/SMD/source/sourceResult?choice=Gene&option=Name&criteria=	4.62357	1.62172	0.35075	0.136136	0
		Y60C6A.1	contains similarity to Plasmodium falciparum Hypothetical protein.; TR:Q8I3Z1	4.62201	2.70671	0.585613	0.136136	0
		Y51H4A.17	http://genome-www4.stanford.edu/cgi-bin/SMD/source/sourceResult?choice=Gene&option=Name&criteria=	4.61096	1.10254	0.239113	0.136136	0
		ZK1320.4	contains similarity to Pfam domain PF00069 (Eukaryotic protein kinase domain)	4.58382	1.23354	0.269108	0.136136	0
		F07H5.4	C. elegans SGN-1 protein; contains similarity to Pfam domain PF04790 (Sarcoglycan complex subunit protein)	4.5755	1.70173	0.371922	0.136136	0
		ZK856.7	contains similarity to Pfam domain PF00595 (PDZ domain (Also known as DHR or GLGF))	4.57306	0.719792	0.157398	0.136136	0
		C45G9.6b	http://genome-www4.stanford.edu/cgi-bin/SMD/source/sourceResult?choice=Gene&option=Name&criteria=	4.56618	1.80779	0.395909	0.136136	0
		C46A5.1	contains similarity to Pfam domain PF00102 (Protein-tyrosine phosphatase)	4.5596	2.60904	0.572209	0.136136	0
		F58G1.7	contains similarity to Streptococcus pneumoniae Sodium:solute symporter family protein.; TR:Q97Q97	4.54384	1.14071	0.251045	0.136136	0
		C47D2.2	contains similarity to Pfam domain PF02732 (ERCC4 domain)	4.53507	1.2134	0.26756	0.136136	0
		T23F2.4	contains similarity to Pfam domain PF01682 (DB module)	4.52621	2.10557	0.465195	0.136136	0
		F53F4.5	contains similarity to Drosophila melanogaster Flybase gene name is CG13226-PA; FLYBASE:CG13226-PA	4.51868	2.28004	0.504581	0.136136	0
		C14C6.5	C. elegans PQN-13 protein; contains similarity to Pfam domain PF02363 (Cysteine rich repeat)	4.51856	2.55479	0.565399	0.136136	0
		C49A9.3	contains similarity to Pfam domain PF03312 (Protein of unknown function, DUF272)	4.50228	1.56854	0.348388	0.136136	0
		C37C3.6c	http://genome-www4.stanford.edu/cgi-bin/SMD/source/sourceResult?choice=Gene&option=Name&criteria=	4.46724	1.39304	0.311835	0.136136	0
		F41C3.7	contains similarity to Bordetella bronchiseptica Probable sigma(54) modulation protein.; TR:Q7WEX4	4.46065	2.48147	0.556302	0.136136	0
		C34D1.4	contains similarity to ;	4.4571	1.42954	0.320733	0.136136	0
		Y60A3A.8	http://genome-www4.stanford.edu/cgi-bin/SMD/source/sourceResult?choice=Gene&option=Name&criteria=	4.44919	1.06354	0.239042	0.136136	0
		H14N18.4a	http://genome-www4.stanford.edu/cgi-bin/SMD/source/sourceResult?choice=Gene&option=Name&criteria=	4.44812	2.18354	0.490891	0.136136	0
		C05C12.3	C. elegans LIP-1 protein; contains similarity to Pfam domain PF00782 (Dual specificity phosphatase, catalytic domain)	4.44765	1.34779	0.303035	0.136136	0
		ZK337.1a	http://genome-www4.stanford.edu/cgi-bin/SMD/source/sourceResult?choice=Gene&option=Name&criteria=	4.44476	2.69397	0.6061	0.136136	0
		F47B10.2	contains similarity to Pfam domains PF01734 (Patatin-like phospholipase), PF00023 (Ank repeat)(5)	4.4433	1.62654	0.366066	0.136136	0
		T15B7.5	contains similarity to Pfam domain PF00069 (Eukaryotic protein kinase domain)	4.42812	1.54704	0.349367	0.136136	0
		Y116A8B.4	contains similarity to Drosophila melanogaster Flybase gene name is CG2919-PA; FLYBASE:CG2919-PA	4.4149	1.56414	0.354287	0.136136	0
		C06C6.5a	http://genome-www4.stanford.edu/cgi-bin/SMD/source/sourceResult?choice=Gene&option=Name&criteria=	4.40789	1.32804	0.301288	0.136136	0
		F01D5.5	contains similarity to Pfam domain PF01549 (ShTK domain)	4.39313	2.71329	0.617622	0.136136	0
		T01B11.2	contains similarity to Interpro domain IPR009689 (Protein of unknown function DUF1280)	4.3931	1.90629	0.433928	0.136136	0
		Y54E10BL.2	http://genome-www4.stanford.edu/cgi-bin/SMD/source/sourceResult?choice=Gene&option=Name&criteria=	4.39119	3.84704	0.876081	0.136136	0
		C31H2.1b	http://genome-www4.stanford.edu/cgi-bin/SMD/source/sourceResult?choice=Gene&option=Name&criteria=	4.39006	0.779542	0.17757	0.136136	0
		W02D9.10	C. elegans PRI-2 protein; contains similarity to Pfam domain PF04104 (Eukaryotic-type DNA primase, large subunit)	4.38755	1.18954	0.271118	0.136136	0
		Y15E3A.4	http://genome-www4.stanford.edu/cgi-bin/SMD/source/sourceResult?choice=Gene&option=Name&criteria=	4.38048	1.52004	0.347004	0.136136	0
		K12F2.1	C. elegans MYO-3 protein; contains similarity to Pfam domains PF01576 (Myosin tail), PF00612 (IQ calmodulin-binding motif), PF02736 (Myosin N-terminal SH3-like domain), PF00063 (Myosin head (motor domain) (contains ATP/GTP binding P-loop))	4.36465	1.20037	0.275022	0.136136	0
		F09E10.1	contains similarity to Pfam domain PF01431 (Peptidase family M13)	4.33299	0.822792	0.18989	0.136136	0
		K06B9.1	contains similarity to Pfam domain PF00067 (Cytochrome P450)	4.32613	0.867292	0.200478	0.136136	0
		C02F5.7b	http://genome-www4.stanford.edu/cgi-bin/SMD/source/sourceResult?choice=Gene&option=Name&criteria=	4.32609	0.994792	0.229952	0.136136	0
		R03E1.3	contains similarity to Pfam domain PF02931 (Neurotransmitter-gated ion-channel ligand binding domain)	4.32039	1.14779	0.265669	0.136136	0
		F11D11.3	contains similarity to Drosophila melanogaster Flybase gene name is Hcf-PA; FLYBASE:CG1710-PA	4.31827	2.58076	0.597638	0.136136	0
		D2021.4	contains similarity to Yersinia pestis Acyl-CoA thioesterase II (EC 3.1.2.-).; TR:Q8ZC81	4.29797	0.683792	0.159097	0.136136	0
		Y71H2B.7	http://genome-www4.stanford.edu/cgi-bin/SMD/source/sourceResult?choice=Gene&option=Name&criteria=	4.28803	1.56054	0.363929	0.136136	0
		F52H3.5	contains similarity to Pfam domain PF00515 (TPR Domain)	4.28685	1.12865	0.263282	0.136136	0
		C18H9.6	contains similarity to Plasmodium knowlesi Maebl.; TR:Q8T5C9	4.27506	2.91529	0.68193	0.136136	0
		Y46H3A.5	http://genome-www4.stanford.edu/cgi-bin/SMD/source/sourceResult?choice=Gene&option=Name&criteria=	4.27496	2.54679	0.595746	0.136136	0
		F08B1.1b	http://genome-www4.stanford.edu/cgi-bin/SMD/source/sourceResult?choice=Gene&option=Name&criteria=	4.26845	1.00454	0.235341	0.136136	0
		ZC443.3	contains similarity to Plasmodium falciparum Hypothetical protein.; TR:Q8IL30	4.26113	1.80279	0.423078	0.136136	0
		B0563.5	contains similarity to Schizosaccharomyces pombe Cohesin subunit psc3 (SCC3 homolog).; SW:SCC3_SCHPO	4.26006	0.911717	0.214015	0.136136	0
		F42C5.3	contains similarity to Interpro domain IPR010149 (CRISPR-associated protein, TM1810 C-terminal)	4.25003	2.82907	0.665658	0.136136	0
		W02A2.5	contains similarity to Pfam domain PF01679 (Uncharacterized protein family UPF0057)	4.2466	1.54554	0.363948	0.136136	0
		E03D2.1	C. elegans NLP-13 protein; contains similarity to Aplysia californica FMRFamide neuropeptides type FMRF-2 precursor.; SW:FMR2_APLCA	4.24373	1.76272	0.41537	0.136136	0
		F08G5.4	C. elegans COL-130 protein; contains similarity to Pfam domains PF01484 (Nematode cuticle collagen N-terminal domain), PF01391 (Collagen triple helix repeat (20 copies))(3)	4.22608	1.78579	0.422565	0.136136	0
		F29B9.9	contains similarity to Drosophila mauritiana Cytochrome c oxidase polypeptide VIII.; TR:Q7YZD8	4.22558	2.14786	0.5083	0.136136	0
		C07G1.7	contains similarity to Arabidopsis thaliana Dehydrin COR47 (Cold-induced COR47 protein).; SW:DH47_ARATH	4.225	1.78574	0.422659	0.136136	0
		Y50D7A.7	http://genome-www4.stanford.edu/cgi-bin/SMD/source/sourceResult?choice=Gene&option=Name&criteria=	4.21661	1.19054	0.282346	0.136136	0
		C56E10.4	C. elegans NHR-137 protein; contains similarity to Pfam domains PF00104 (Ligand-binding domain of nuclear hormone receptors), PF00105 (Zinc finger, C4 type (two domains))	4.21564	1.76504	0.418689	0.136136	0
		T27F6.8	contains similarity to Pfam domain PF00646 (F-box domain)	4.20823	2.88679	0.685987	0.136136	0
		C54G6.2	contains similarity to Pfam domain PF00153 (Mitochondrial carrier proteins)	4.20129	1.16254	0.276711	0.136136	0
		T16D1.2	C. elegans PHO-4 protein; contains similarity to Pfam domain PF00328 (Histidine acid phosphatases)	4.19692	1.52574	0.363537	0.136136	0
		F31D4.4	contains similarity to Pfam domains PF00431 (CUB domain), PF00059 (Lectin C-type domain short and long forms)	4.1913	1.75234	0.41809	0.136136	0
		F59F5.2	contains similarity to Plasmodium falciparum Flap endonuclease-1.; TR:Q9GZ01	4.18625	1.13379	0.270837	0.136136	0
		K05B2.3	C. elegans IFA-4 protein; contains similarity to Pfam domains PF00932 (Intermediate filament tail domain), PF00038 (Intermediate filament proteins)	4.18178	2.28804	0.547145	0.136136	0
		R01E6.4	C. elegans ACR-12 protein; contains similarity to Pfam domains PF02931 (Neurotransmitter-gated ion-channel ligand binding domain), PF02932 (Neurotransmitter-gated ion-channel transmembrane region)	4.16723	1.27672	0.30637	0.136136	0
		C10G6.1	contains similarity to Pfam domain PF01612 (3'-5' exonuclease)	4.1672	1.48504	0.356365	0.136136	0
		F55H2.1	C. elegans SOD-4 protein; contains similarity to Pfam domain PF00080 (Copper/zinc superoxide dismutases (SODC))	4.16248	1.45372	0.349243	0.136136	0
		E04A4.8	C. elegans RPL-20 protein; contains similarity to Pfam domain PF01775 (Ribosomal L18ae protein family)	4.15274	1.32969	0.320196	0.136136	0
		F42D1.2	contains similarity to Pfam domain PF00155 (Aminotransferases class-I)	4.15188	1.45729	0.350995	0.136136	0
		Y75B8A.2b	http://genome-www4.stanford.edu/cgi-bin/SMD/source/sourceResult?choice=Gene&option=Name&criteria=	4.14577	1.73812	0.41925	0.136136	0
		C17G1.7	contains similarity to Pfam domain PF00291 (beta-synthase)	4.12848	0.987792	0.239263	0.136136	0
		Y54G2A.33	http://genome-www4.stanford.edu/cgi-bin/SMD/source/sourceResult?choice=Gene&option=Name&criteria=	4.12019	0.998792	0.242414	0.136136	0
		F17C8.4	contains similarity to Pfam domain PF00083 (Sugar (and other) transporters)	4.11608	1.75317	0.425932	0.136136	0
		T10B5.3	contains similarity to Pfam domain PF00642 (Zinc finger C-x8-C-x5-C-x3-H type (and similar))	4.11363	0.648792	0.157717	0.136136	0
		Y37H2A.11	http://genome-www4.stanford.edu/cgi-bin/SMD/source/sourceResult?choice=Gene&option=Name&criteria=	4.0998	3.09729	0.755474	0.136136	0
		C05A9.1	C. elegans PGP-5 protein; contains similarity to Pfam domains PF00664 (ABC transporter transmembrane region)(2), PF00005 (ABC transporters)(2)	4.09153	1.98915	0.486163	0.136136	0
		W01D2.2a	http://genome-www4.stanford.edu/cgi-bin/SMD/source/sourceResult?choice=Gene&option=Name&criteria=	4.08924	2.52129	0.616567	0.136136	0
		T07D3.4	contains similarity to Pfam domain PF06828 (Fukutin-related)	4.08622	0.869042	0.212676	0.136136	0
		C47E12.7	contains similarity to Methanococcus jannaschii DNA-directed RNA polymerase subunit N (EC 2.7.7.6).; SW:RPON_METJA	4.085	0.700792	0.171552	0.136136	0
		C06A5.7b	http://genome-www4.stanford.edu/cgi-bin/SMD/source/sourceResult?choice=Gene&option=Name&criteria=	4.08475	0.877292	0.214773	0.136136	0
		K10B3.6	contains similarity to Pfam domain PF00096 (Zinc finger, C2H2 type)	4.06564	0.956792	0.235336	0.136136	0
		F58G1.4	contains similarity to Interpro domain IPR000886 (Endoplasmic reticulum targeting sequence)	4.06109	1.46772	0.361409	0.136136	0
		C27A7.1	contains similarity to Pfam domain PF01663 (Type I phosphodiesterase / nucleotide pyrophosphatase)	4.05673	1.19704	0.295075	0.136136	0
		F48B9.5	contains similarity to Pfam domain PF00292 ('Paired box' domain)	4.05578	1.59429	0.393091	0.136136	0
		C52B9.2	C. elegans CKA-2 protein; contains similarity to Pfam domain PF01633 (Choline/ethanolamine kinase)	4.05332	1.05329	0.259859	0.136136	0
		F01D5.1	contains similarity to Pfam domain PF01549 (ShTK domain)	4.04183	2.86865	0.709741	0.136136	0
		K10B3.9	C. elegans MAI-1 protein; contains similarity to Pfam domain PF04568 (Mitochondrial ATPase inhibitor, IATP)	4.03497	1.21554	0.301252	0.136136	0
		C46A5.6	contains similarity to Mus musculus Neural-restrictive silencer factor (Fragment).; TR:Q60694	4.02332	1.11179	0.276337	0.136136	0
		W06H8.7	http://genome-www4.stanford.edu/cgi-bin/SMD/source/sourceResult?choice=Gene&option=Name&criteria=	4.02305	1.17914	0.293097	0.136136	0
		ZC455.6a	http://genome-www4.stanford.edu/cgi-bin/SMD/source/sourceResult?choice=Gene&option=Name&criteria=	4.02277	0.952542	0.236787	0.136136	0
		M05B5.2	contains similarity to Leishmania major L549.1.; TR:O60962	4.01402	1.87479	0.467061	0.136136	0
		ZK666.6	contains similarity to Bacteroides thetaiotaomicron Hypothetical protein.; TR:Q8A2T8	4.01363	1.95529	0.487163	0.136136	0
		C31E10.8	contains similarity to Pfam domain PF00566 (TBC domain)	4.00307	1.36329	0.340561	0.136136	0
		R10E11.9	C. elegans LIN-12 protein; contains similarity to Pfam domains PF00066 (Notch)(3), PF00008 (EGF-like domain)(13), PF06816 (NOTCH protein), PF00023 (Ank repeat)(6)	4.00208	1.17988	0.294815	0.136136	0
		F43G6.8	contains similarity to Interpro domain IPR001841 (Zn-finger, RING)	3.99304	1.09629	0.27455	0.136136	0
		F44D12.1	contains similarity to Pfam domain PF00595 (PDZ domain (Also known as DHR or GLGF))	3.99291	0.929542	0.232798	0.136136	0
		K09F6.7	contains similarity to Pfam domain PF00097 (Zinc finger, C3HC4 type (RING finger))	3.99137	1.56554	0.392231	0.136136	0
		C34D4.11	contains similarity to Pfam domain PF00642 (Zinc finger C-x8-C-x5-C-x3-H type (and similar))	3.98795	1.97004	0.493999	0.136136	0
		K01A2.2	contains similarity to Homo sapiens Beta-sarcoglycan; ENSEMBL:ENSP00000295211	3.98369	2.38629	0.599015	0.136136	0
		Y47D3B.2b	http://genome-www4.stanford.edu/cgi-bin/SMD/source/sourceResult?choice=Gene&option=Name&criteria=	3.97566	1.20704	0.303608	0.136136	0
		Y97E10C.1	http://genome-www4.stanford.edu/cgi-bin/SMD/source/sourceResult?choice=Gene&option=Name&criteria=	3.97261	1.90479	0.479482	0.136136	0
		F18G5.2	C. elegans PES-8 protein; contains similarity to Arabidopsis thaliana Putative glycine and proline-rich protein.; TR:Q8LEP5	3.9656	2.77379	0.699464	0.136136	0
		F41C6.1	C. elegans UNC-6 protein; contains similarity to Pfam domains PF00055 (Laminin N-terminal (Domain VI)), PF01759 (NTR/C345C module), PF00053 (Laminin EGF-like (Domains III and V))(3)	3.96448	1.00004	0.25225	0.136136	0
		Y71H2AM.23	http://genome-www4.stanford.edu/cgi-bin/SMD/source/sourceResult?choice=Gene&option=Name&criteria=	3.96413	0.613067	0.154653	0.136136	0
		T23E7.4	C. elegans NLP-6 protein; contains similarity to Blatta orientalis Allatostatin neuropeptide (Fragment).; TR:O96502	3.96402	1.00229	0.252848	0.136136	0
		Y37D8A.2	contains similarity to Pfam domain PF04916 (Laminin A)	3.95815	0.821292	0.207494	0.136136	0
		K01D12.11	contains similarity to Interpro domain IPR004046 (Glutathione S-transferase, C-terminal)	3.95381	2.34238	0.592435	0.136136	0
		C32H11.12	contains similarity to Pfam domain PF02408 (Domain of unknown function DUF141)	3.95091	1.53929	0.389604	0.136136	0
		W09H1.6b	http://genome-www4.stanford.edu/cgi-bin/SMD/source/sourceResult?choice=Gene&option=Name&criteria=	3.95076	1.35279	0.342413	0.136136	0
		ZC190.4	contains similarity to Pfam domain PF00536 (SAM domain (Sterile alpha motif))	3.94852	1.77604	0.449799	0.136136	0
		T21B10.1	contains similarity to Pfam domain PF01498 (Transposase)	3.94761	0.977042	0.247502	0.136136	0
		T22C8.5	contains similarity to Pfam domain PF00096 (Zinc finger, C2H2 type)	3.93912	1.81129	0.459821	0.136136	0
		F37B4.13	http://genome-www4.stanford.edu/cgi-bin/SMD/source/sourceResult?choice=Gene&option=Name&criteria=	3.93371	1.18874	0.302192	0.136136	0
		T12B3.3	contains similarity to Pfam domain PF03009 (Glycerophosphoryl diester phosphodiesterase family)	3.92797	2.07832	0.529108	0.136136	0
		F23H12.8	http://genome-www4.stanford.edu/cgi-bin/SMD/source/sourceResult?choice=Gene&option=Name&criteria=	3.92093	1.62879	0.415409	0.136136	0
		F58A4.7b	http://genome-www4.stanford.edu/cgi-bin/SMD/source/sourceResult?choice=Gene&option=Name&criteria=	3.9184	1.05554	0.269381	0.136136	0
		C54D10.1	contains similarity to Interpro domain IPR008973 (C2 calcium/lipid-binding domain, CaLB)	3.91562	2.3331	0.595844	0.136136	0
		ZK669.1a	http://genome-www4.stanford.edu/cgi-bin/SMD/source/sourceResult?choice=Gene&option=Name&criteria=	3.91421	0.843042	0.21538	0.136136	0
		C28A5.3	C. elegans NEX-3 protein; contains similarity to Pfam domain PF00191 (Annexins)	3.90754	1.24829	0.319457	0.136136	0
		D1086.7	contains similarity to Agrobacterium tumefaciens Hypothetical protein Atu0904.; TR:Q8UGY1	3.90699	1.89254	0.484399	0.136136	0
		C16A3.6	contains similarity to Interpro domain IPR001304 (C-type lectin)	3.90372	1.81354	0.464568	0.136136	0
		T12G3.1	contains similarity to Pfam domain PF00569 (Zinc finger, ZZ type)	3.89856	1.51489	0.388576	0.136136	0
		F31D5.3a	http://genome-www4.stanford.edu/cgi-bin/SMD/source/sourceResult?choice=Gene&option=Name&criteria=	3.8874	1.01904	0.26214	0.136136	0
		F41E6.6	contains similarity to Pfam domains PF00112 (Cysteine proteases), PF00031 (Cystatin domain)	3.87767	1.92304	0.495928	0.136136	0
		C18H9.5	contains similarity to Pfam domain PF00083 (Sugar (and other) transporters)	3.87655	1.99473	0.514563	0.136136	0
		C31H2.4	contains similarity to Pfam domain PF00903 (Glyoxalase/Bleomycin resistance protein/Dioxygenase superfamily)	3.86408	1.49382	0.38659	0.159019	0
		R04B5.9	contains similarity to Pfam domains PF00149 (Ser/Thr protein phosphatases), PF00201 (UDP-glucoronosyl and UDP-glucosyl transferases)	3.86169	1.58454	0.410323	0.159019	0
		F10D7.1	contains similarity to Pfam domain PF01273 (LBP / BPI / CETP family, N-terminal domain)	3.85999	1.22117	0.316365	0.159019	0
		F47E1.2	contains similarity to Pfam domain PF03137 (Organic Anion Transporter Polypeptide (OATP) family, C-terminus)	3.85791	2.92479	0.758128	0.159019	0
		F41C3.3	contains similarity to Pfam domain PF00501 (AMP-binding enzymes)	3.84633	1.61254	0.419242	0.159019	0.0299011
		Y119D3B.17	http://genome-www4.stanford.edu/cgi-bin/SMD/source/sourceResult?choice=Gene&option=Name&criteria=	3.84615	0.610042	0.158611	0.159019	0.030745
		B0511.8	contains similarity to Mus musculus Pecanex-like protein 3.; SW:PCX3_MOUSE	3.84003	0.904042	0.235426	0.159019	0.0603642
		ZK180.5a	http://genome-www4.stanford.edu/cgi-bin/SMD/source/sourceResult?choice=Gene&option=Name&criteria=	3.83727	1.46497	0.381773	0.159019	0.0738203
		F57G4.1	contains similarity to Pfam domain PF01827 (FTH domain)	3.83429	2.12079	0.553113	0.159019	0.0883933
		C10G8.8a	http://genome-www4.stanford.edu/cgi-bin/SMD/source/sourceResult?choice=Gene&option=Name&criteria=	3.83021	0.962542	0.251303	0.159019	0.10841
		Y80D3A.7	http://genome-www4.stanford.edu/cgi-bin/SMD/source/sourceResult?choice=Gene&option=Name&criteria=	3.82752	1.94654	0.508565	0.159019	0.12169
		F45E4.1	C. elegans ARL-6 protein; contains similarity to Pfam domain PF00025 (ADP-ribosylation factors (Arf family) (contains ATP/GTP binding P-loop))	3.82546	1.57242	0.411039	0.159019	0.13186
		F26A1.10	contains similarity to Mus musculus Lens fiber cell beaded-filament structure protein homologs(Fragment).; TR:Q8BKB1	3.81689	1.62151	0.424826	0.159019	0.174633
		F41B5.3	contains similarity to Pfam domain PF00067 (Cytochrome P450)	3.81079	0.965292	0.253305	0.159019	0.205381
		F09G2.6	contains similarity to Pfam domain PF00201 (UDP-glucoronosyl and UDP-glucosyl transferases)	3.8087	1.53118	0.402022	0.159019	0.215956
		C37H5.6b	http://genome-www4.stanford.edu/cgi-bin/SMD/source/sourceResult?choice=Gene&option=Name&criteria=	3.7999	0.994292	0.261662	0.159019	0.260886
		Y48E1B.13b	http://genome-www4.stanford.edu/cgi-bin/SMD/source/sourceResult?choice=Gene&option=Name&criteria=	3.79768	1.14997	0.302808	0.159019	0.272319
		F54D1.6	contains similarity to Pfam domains PF03782 (AMOP domain), PF06119 (Nidogen-like)	3.79576	1.50029	0.395254	0.159019	0.282211
		C07E3.3	contains similarity to Plasmodium yoelii yoelii Hypothetical protein (Fragment).; TR:Q7RP11	3.79335	1.37804	0.363278	0.159019	0.294681
		K06G5.1	contains similarity to Pfam domain PF00431 (CUB domain)	3.79314	1.16749	0.307789	0.159019	0.295795
		ZK909.2a	http://genome-www4.stanford.edu/cgi-bin/SMD/source/sourceResult?choice=Gene&option=Name&criteria=	3.77597	0.698792	0.185063	0.159019	0.385829
		T26E4.2	contains similarity to Bacteriophage Cp-1 Orf16 protein.; TR:Q38002	3.76885	1.55742	0.413234	0.159019	0.423797
		F22B3.7	contains similarity to Philepitta castanea Oocyte maturation factor Mos (Fragment).; TR:Q8QH37	3.76803	3.15779	0.838049	0.159019	0.428227
		T27F2.4	contains similarity to Interpro domain IPR004827 (Basic-leucine zipper (bZIP) transcription factor)	3.76797	1.88604	0.500545	0.159019	0.428514
		F43C9.2	contains similarity to Pfam domain PF02343 (Domain of unknown function DUF130)	3.75705	1.92829	0.513246	0.159019	0.487551
		T01H10.6	C. elegans KIN-10 protein; contains similarity to Pfam domain PF01214 (Casein kinase II regulatory subunit)	3.75195	0.602392	0.160554	0.159019	0.515423
		C39E6.2	contains similarity to Lymantria dispar multicapsid nuclear polyhedrosis virus Capsid associated protein.; TR:Q9YMN6	3.74624	1.98885	0.530893	0.159019	0.546792
		C25E10.8	contains similarity to Pfam domain PF01826 (Trypsin Inhibitor like cysteine rich domain)	3.74254	2.74761	0.734157	0.159019	0.5673
		F42G8.5	contains similarity to Arabidopsis thaliana F13O11.11 protein.; TR:Q9XIR4	3.73981	1.57151	0.42021	0.159019	0.582461
		B0218.8	contains similarity to Pfam domain PF00059 (Lectin C-type domain short and long forms)	3.73959	1.64064	0.43872	0.159019	0.583676
		Y11D7A.10	contains similarity to Drosophila melanogaster Flybase gene name is CG2919-PA; FLYBASE:CG2919-PA	3.73153	0.858042	0.229943	0.159019	0.628817
		Y119D3B.13	http://genome-www4.stanford.edu/cgi-bin/SMD/source/sourceResult?choice=Gene&option=Name&criteria=	3.72869	0.914542	0.245272	0.159019	0.644867
		C27H5.6	contains similarity to Mus musculus RF-amide G protein-coupled receptor.; TR:Q91WW2	3.72723	2.79174	0.749013	0.159019	0.653149
		F29C12.4	contains similarity to Drosophila mauritiana Cytochrome c oxidase polypeptide VIII.; TR:Q7YZD8	3.72663	0.841792	0.225886	0.159019	0.656527
		W06B3.2b	http://genome-www4.stanford.edu/cgi-bin/SMD/source/sourceResult?choice=Gene&option=Name&criteria=	3.72554	1.87779	0.504032	0.159019	0.662709
		F17H10.2	contains similarity to Neisseria meningitidis Cation transport ATPase, E1-E2 family.; TR:Q9JZ27	3.72358	1.26104	0.338663	0.159019	0.673812
		F21E9.3	contains similarity to Pfam domain PF01060 (Transthyretin-like family)	3.72058	1.47229	0.395716	0.159019	0.690952
		M05D6.4	contains similarity to Pfam domain PF00144 (Beta-lactamase)	3.71816	1.04204	0.280257	0.159019	0.704795
		T28F3.4a	http://genome-www4.stanford.edu/cgi-bin/SMD/source/sourceResult?choice=Gene&option=Name&criteria=	3.71512	2.30529	0.620516	0.159019	0.722232
		C30E1.2	contains similarity to Plasmodium yoelii yoelii Homo sapiens KIAA0851 protein, putative.; TR:Q7RGR5	3.71277	1.05504	0.284165	0.159019	0.735762
		F41G3.10	contains similarity to Capra hircus Interleukin-6 precursor (IL-6).; SW:IL6_CAPHI	3.7111	1.78954	0.482214	0.159019	0.745443
		F53B6.9	http://genome-www4.stanford.edu/cgi-bin/SMD/source/sourceResult?choice=Gene&option=Name&criteria=	3.70521	1.63489	0.441241	0.159019	0.779622
		F40F12.1	contains similarity to Pfam domains PF02206 (Domain of unknown function), PF00023 (Ank repeat), PF00533 (BRCA1 C Terminus (BRCT) domain)	3.70167	1.21285	0.327649	0.159019	0.800316
		C49G7.3	contains similarity to Pfam domain PF01549 (ShTK domain)	3.69946	1.97954	0.53509	0.159019	0.813266
		T01G1.2	contains similarity to Xanthomonas axonopodis Hypothetical protein XAC2953.; TR:Q8PIE5	3.6989	1.15367	0.311895	0.159019	0.816548
		ZK520.2	contains similarity to Bacillus anthracis Conserved repeat domain protein.; TR:Q81Y32	3.69581	0.700792	0.189618	0.159019	0.834724
		T02B11.3	contains similarity to Pfam domain PF02138 (Beige/BEACH domain)	3.69196	0.852542	0.230918	0.159019	0.857469
		F15B9.8	contains similarity to Fusobacterium nucleatum Hypothetical protein FN0286.; TR:Q8RGK6	3.6883	2.65792	0.720634	0.159019	0.879216
		Y38C9B.3	http://genome-www4.stanford.edu/cgi-bin/SMD/source/sourceResult?choice=Gene&option=Name&criteria=	3.68423	1.50895	0.40957	0.159019	0.903571
		F53F8.4	contains similarity to Pfam domain PF01682 (DB module)	3.67942	1.19821	0.325651	0.159019	0.932425
		Y46G5A.2	http://genome-www4.stanford.edu/cgi-bin/SMD/source/sourceResult?choice=Gene&option=Name&criteria=	3.67602	1.24169	0.337782	0.159019	0.95296
		K09A11.2	contains similarity to Pfam domain PF04051 (Transport protein particle (TRAPP) component, Bet3)	3.67563	1.62318	0.441606	0.159019	0.955319
		M7.12	contains similarity to Schizosaccharomyces pombe Dnaj protein.; TR:Q9UTQ5	3.67506	1.32672	0.361006	0.159019	0.958757
		F19C7.2	contains similarity to Pfam domain PF05577 (Serine carboxypeptidase S28)	3.67292	1.48204	0.403505	0.159019	0.971737
		C23H3.9b	http://genome-www4.stanford.edu/cgi-bin/SMD/source/sourceResult?choice=Gene&option=Name&criteria=	3.66139	1.45432	0.397203	0.159019	1.04225
		C34C6.6	contains similarity to Homo sapiens GRB2-associated binding protein 1; ENSEMBL:ENSP00000262994	3.66055	1.14354	0.312396	0.159019	1.04743
		T07A9.3	C. elegans KGB-1 protein; contains similarity to Pfam domain PF00069 (Eukaryotic protein kinase domain)	3.65971	1.17012	0.31973	0.159019	1.05266
		F10C1.2b	http://genome-www4.stanford.edu/cgi-bin/SMD/source/sourceResult?choice=Gene&option=Name&criteria=	3.65827	2.33979	0.639589	0.159019	1.06153
		T28H11.3	C. elegans SRM-2 protein; contains similarity to Pfam domain PF01461 (7TM chemoreceptor)	3.6575	1.16901	0.319621	0.159019	1.06633
		C07A12.2	contains similarity to Interpro domain IPR000276 (Rhodopsin-like GPCR superfamily)	3.64933	2.75204	0.754123	0.159019	1.11718
		T14G10.4	C. elegans LIN-32 protein; contains similarity to Pfam domain PF00010 (Helix-loop-helix DNA-binding domain)	3.64573	0.850042	0.233161	0.159019	1.13977
		F54D5.11	C. elegans PCS-1 protein; contains similarity to Pfam domain PF05023 (Phytochelatin synthase)	3.64528	0.557042	0.152812	0.159019	1.14255
		C01B4.7	contains similarity to Interpro domain IPR007124 (Histone-fold/TFIID-TAF/NF-Y)	3.64524	1.02904	0.282297	0.159019	1.14282
		F41D9.2	contains similarity to Pfam domain PF03351 (DOMON domain)	3.63855	1.97379	0.542467	0.159019	1.18507
		ZC395.2	C. elegans CLK-1 protein; contains similarity to Pfam domain PF03232 (Ubiquinone biosynthesis protein COQ7)	3.63391	0.645042	0.177506	0.159019	1.21458
		Y75B8A.1	contains similarity to Plasmodium falciparum Hypothetical protein.; TR:Q8I3Z1	3.62646	1.00504	0.277141	0.159019	1.26229
		Y47D9A.1b	http://genome-www4.stanford.edu/cgi-bin/SMD/source/sourceResult?choice=Gene&option=Name&criteria=	3.62607	0.670792	0.184992	0.159019	1.26485
		F15D4.3	contains similarity to Homo sapiens Protein C20orf52; ENSEMBL:ENSP00000328418	3.62369	0.829217	0.228832	0.159019	1.2802
		T28F3.4b	http://genome-www4.stanford.edu/cgi-bin/SMD/source/sourceResult?choice=Gene&option=Name&criteria=	3.62316	1.83304	0.505924	0.159019	1.28363
		Y67H2A.4a	http://genome-www4.stanford.edu/cgi-bin/SMD/source/sourceResult?choice=Gene&option=Name&criteria=	3.62298	0.869292	0.239938	0.159019	1.28476
		Y40B10A.2	http://genome-www4.stanford.edu/cgi-bin/SMD/source/sourceResult?choice=Gene&option=Name&criteria=	3.62058	1.69576	0.468368	0.159019	1.3003
		Y37D8A.6	contains similarity to Interpro domains IPR006209 (EGF-like domain), IPR006629 (LPS-induced tumor necrosis factor alpha factor)	3.61843	1.69179	0.467549	0.159019	1.31428
		D1007.14	C. elegans CEH-17 protein; contains similarity to Pfam domain PF00046 (Homeobox domain)	3.61778	1.12679	0.311459	0.159019	1.31848
		D1046.5	contains similarity to Interpro domain IPR000585 (Hemopexin)	3.61362	1.42529	0.394422	0.159019	1.34563
		W02C12.3a	http://genome-www4.stanford.edu/cgi-bin/SMD/source/sourceResult?choice=Gene&option=Name&criteria=	3.61286	1.20354	0.333127	0.159019	1.3506
		W04G3.3	contains similarity to Gloeobacter violaceus Glr0966 protein.; TR:Q7NM03	3.61124	1.48807	0.412067	0.17923	1.36124
		C37C3.6a	http://genome-www4.stanford.edu/cgi-bin/SMD/source/sourceResult?choice=Gene&option=Name&criteria=	3.60948	1.40154	0.388295	0.17923	1.37279
		C51E3.7b	http://genome-www4.stanford.edu/cgi-bin/SMD/source/sourceResult?choice=Gene&option=Name&criteria=	3.60681	1.27179	0.352608	0.17923	1.39033
		Y58A7A.5	http://genome-www4.stanford.edu/cgi-bin/SMD/source/sourceResult?choice=Gene&option=Name&criteria=	3.6065	1.74129	0.482821	0.17923	1.39242
		E03H4.10	contains similarity to Pfam domain PF01359 (Transposase)	3.60581	2.00429	0.555851	0.17923	1.39696
		F54H5.4	contains similarity to Pfam domain PF00736 (EF-1 guanine nucleotide exchange domain)	3.6036	1.54629	0.429097	0.17923	1.41158
		C07A12.1	contains similarity to Interpro domain IPR000276 (Rhodopsin-like GPCR superfamily)	3.59388	1.00204	0.278819	0.17923	1.47627
		F37B4.12	C. elegans STR-39 protein; contains similarity to Pfam domain PF01461 (7TM chemoreceptor)	3.58985	1.99113	0.554655	0.17923	1.50337
		F22B7.5a	http://genome-www4.stanford.edu/cgi-bin/SMD/source/sourceResult?choice=Gene&option=Name&criteria=	3.58591	0.705542	0.196754	0.17923	1.52991
		F36A2.3	contains similarity to Pfam domain PF02615 (Malate/L-lactate dehydrogenase)	3.58511	1.68574	0.470204	0.17923	1.53532
		ZK488.2	C. elegans NHR-90 protein; contains similarity to Pfam domains PF00104 (Ligand-binding domain of nuclear hormone receptors), PF00105 (Zinc finger, C4 type (two domains))	3.58334	1.14104	0.318429	0.17923	1.54731
		M02B7.4	contains similarity to Homo sapiens Similar to RIKEN cDNA 5430428G01 gene; ENSEMBL:ENSP00000303404	3.58293	1.47104	0.410569	0.17923	1.5501
		T22H6.5	C. elegans ABF-5 protein; contains similarity to Medicago truncatula MtN15 protein precursor.; TR:O24094	3.58042	1.29827	0.362602	0.17923	1.56721
		F44F4.4	C. elegans PTR-8 protein; contains similarity to Pfam domain PF02460 (Patched family)	3.57718	1.85329	0.518087	0.17923	1.58927
		F13D12.2	C. elegans GEI-10 protein; contains similarity to Oryza sativa Hypothetical protein.; TR:Q8GRU4	3.57265	1.01029	0.282785	0.17923	1.62035
		T28A11.19	contains similarity to Pfam domain PF01253 (Translation initiation factor SUI1)	3.56723	1.55929	0.437116	0.17923	1.65772
		Y81G3A.4	contains similarity to Plasmodium falciparum Hypothetical protein.; TR:Q8I3Z1	3.56546	1.29937	0.364431	0.17923	1.66993
		K11D12.4	C. elegans UNC-68 protein; contains similarity to Pfam domains PF06459 (Ryanodine Receptor TM 4-6), PF01365 (RIH domain)(2), PF00622 (SPRY domain)(3), PF00036 (EF hand)(2), PF00520 (Ion transport proteins), PF02026 (RyR domain)(4), PF02815 (MIR domain)(3)	3.56483	3.25929	0.91429	0.17923	1.67431
		C03G5.7	C. elegans FLP-5 protein; contains similarity to Pfam domain PF01581 (FMRFamide related peptide family)	3.55231	1.27179	0.358018	0.17923	1.76182
		F15D4.5	contains similarity to Interpro domain IPR001878 (Zn-finger, CCHC type)	3.55039	1.84079	0.518476	0.17923	1.77536
		F15A4.6	contains similarity to Pfam domains PF04942 (CC domain), PF01549 (ShTK domain)(2)	3.54776	1.59242	0.448851	0.17923	1.7939
		C03A7.12	contains similarity to Arabidopsis thaliana Genomic DNA, chromosome 3, BAC clone: T19N8.; TR:Q9LH98	3.54212	1.76942	0.499535	0.17923	1.83395
		M162.5	contains similarity to Schizosaccharomyces pombe Hypothetical protein.; TR:P87297	3.54095	1.65354	0.466977	0.17923	1.84234
		T23H2.2	C. elegans SNT-4 protein; contains similarity to Pfam domain PF00168 (C2 domain)	3.53972	0.996792	0.281601	0.17923	1.85107
		B0213.2	C. elegans NLP-27 protein; contains similarity to Anopheles gambiae str PEST AgCP8505 (Fragment).; TR:Q7Q1T7	3.53113	2.30104	0.651645	0.17923	1.91279
		K02F3.7	contains similarity to Pfam domains PF00270 (DEAD and DEAH box helicases), PF00271 (Helicases conserved C-terminal domain)	3.5299	1.53799	0.435703	0.17923	1.92168
		F13E9.8	contains similarity to Bacillus cereus Chemotaxis motB protein.; TR:Q817M6	3.52004	1.48429	0.42167	0.17923	1.99337
		F59E11.5	C. elegans STR-87 protein; contains similarity to Pfam domain PF01461 (7TM chemoreceptor)	3.51778	1.63279	0.464154	0.17923	2.00988
		F26F12.3b	http://genome-www4.stanford.edu/cgi-bin/SMD/source/sourceResult?choice=Gene&option=Name&criteria=	3.51244	2.49754	0.711057	0.17923	2.04917
		W02F12.2	contains similarity to Pfam domain PF05875 (Alkaline phytoceramidase (aPHC))	3.51062	1.25304	0.356929	0.17923	2.06257
		ZK287.2	contains similarity to Pfam domains PF01740 (STAS domain), PF00916 (Sulfate transporter family)	3.50934	0.831792	0.237022	0.17923	2.07204
		K08E5.3	C. elegans MUA-3 protein; contains similarity to Pfam domains PF00008 (EGF-like domain)(29), PF01390 (SEA domain)(2), PF00092 (von Willebrand factor type A domain), PF00057 (Low-density lipoprotein receptor domain class A)(3)	3.50718	1.87195	0.533748	0.17923	2.08805
		F54B8.4	contains similarity to Pfam domain PF02408 (Domain of unknown function DUF141)	3.50147	1.86729	0.533288	0.17923	2.13054
		CD4.1	contains similarity to ;	3.4959	0.926742	0.265094	0.17923	2.17229
		C12D5.8b	http://genome-www4.stanford.edu/cgi-bin/SMD/source/sourceResult?choice=Gene&option=Name&criteria=	3.49538	1.01229	0.289608	0.17923	2.17617
		F54D5.3	contains similarity to Bradyrhizobium japonicum Bll3563 protein.; TR:Q89PB9	3.49242	1.44567	0.413944	0.17923	2.19845
		B0218.1	contains similarity to Bacteroides thetaiotaomicron Hypothetical protein.; TR:Q8AAZ7	3.49134	1.09304	0.313072	0.17923	2.2066
		C02F5.8	contains similarity to Plasmodium yoelii yoelii Hypothetical protein (Fragment).; TR:Q7RAA6	3.49013	1.44679	0.414538	0.17923	2.21575
		ZK337.1b	http://genome-www4.stanford.edu/cgi-bin/SMD/source/sourceResult?choice=Gene&option=Name&criteria=	3.48725	2.38579	0.684147	0.17923	2.2376
		F11G11.10	C. elegans GST-8 protein; contains similarity to Pfam domains PF00043 (Glutathione S-transferases.), PF02798 (Glutathione S-transferase, N-terminal domain)	3.48463	3.25329	0.933611	0.17923	2.25749
		T28H11.8	contains similarity to Homo sapiens Sialin; ENSEMBL:ENSP00000311506	3.48446	1.76179	0.505614	0.17923	2.25878
		C26D10.5d	http://genome-www4.stanford.edu/cgi-bin/SMD/source/sourceResult?choice=Gene&option=Name&criteria=	3.48258	1.33895	0.38447	0.225311	2.27312
		W04D2.6b	http://genome-www4.stanford.edu/cgi-bin/SMD/source/sourceResult?choice=Gene&option=Name&criteria=	3.47581	0.617792	0.17774	0.225311	2.32497
		T17H7.4d	http://genome-www4.stanford.edu/cgi-bin/SMD/source/sourceResult?choice=Gene&option=Name&criteria=	3.47509	1.10604	0.318277	0.225311	2.33051
		K02E11.7	contains similarity to Interpro domain IPR007110 (Immunoglobulin-like)	3.47325	0.900292	0.259207	0.225311	2.34467
		F09C8.1	contains similarity to Pfam domain PF00657 (GDSL-like Lipase/Acylhydrolase)	3.4714	0.792569	0.228314	0.225311	2.35898
		K10H10.3	contains similarity to Pfam domain PF00291 (beta-synthase)	3.46734	1.11104	0.32043	0.225311	2.39035
		F47D12.6	contains similarity to Gallus gallus Follicle stimulating hormone receptor precursor (FSH-R) (Follitropinsreceptor).; SW:FSHR_CHICK	3.46047	1.47567	0.426435	0.225311	2.44388
		C54F6.14	C. elegans SRH-268 protein; contains similarity to Pfam domain PF01604 (7TM chemoreceptor)	3.45358	1.76304	0.510496	0.225311	2.49795
		E04F6.1	C. elegans SRD-59 protein; contains similarity to Interpro domain IPR000168 (Nematode 7TM chemoreceptor (probably olfactory))	3.45201	1.22422	0.354639	0.225311	2.51039
		F18E9.2	C. elegans NLP-7 protein; contains similarity to Leptospira interrogans Hypothetical protein.; TR:Q8F229	3.44916	1.45429	0.421637	0.225311	2.53292
		F53A9.8	contains similarity to Pfam domain PF02145 (Rap/ran-GAP)	3.44476	2.21892	0.644143	0.225311	2.56784
		T21E8.2	contains similarity to Mycoplasma penetrans DNA topoisomerase IV subunit A.; TR:Q8EVB9	3.43816	1.54804	0.450253	0.225311	2.62057
		T27E4.8_92	http://genome-www4.stanford.edu/cgi-bin/SMD/source/sourceResult?choice=Gene&option=Name&criteria=	3.43736	1.18579	0.344972	0.225311	2.62697
		F58F9.3	contains similarity to Escherichia coli O6 Hypothetical protein.; TR:Q8FES7	3.43696	0.837792	0.24376	0.225311	2.63019
		C52B9.9	contains similarity to Pfam domain PF00071 (Ras family (contains ATP/GTP binding P-loop))	3.43492	1.97162	0.573995	0.225311	2.64657
		C18A11.2	C. elegans VHA-8 protein; contains similarity to Pfam domain PF01991 (ATP synthase (E/31 kDa) subunit)	3.43221	1.22832	0.35788	0.225311	2.66841
		C29F7.2	contains similarity to Pfam domain PF02958 (Domain of unknown function (DUF227))	3.43074	1.18429	0.345201	0.225311	2.68029
		K09F6.10	http://genome-www4.stanford.edu/cgi-bin/SMD/source/sourceResult?choice=Gene&option=Name&criteria=	3.42914	1.49954	0.437294	0.225311	2.69322
		K10G9.1	contains similarity to Interpro domain IPR007114 (Major facilitator superfamily)	3.42121	0.920292	0.268996	0.225311	2.75765
		T01B6.4	contains similarity to Streptomyces avermitilis Hypothetical protein.; TR:Q82J48	3.41666	1.14479	0.335062	0.225311	2.79488
		K02B9.4	C. elegans ZHP-3 protein; contains similarity to Interpro domain IPR001841 (Zn-finger, RING)	3.41236	0.764067	0.223912	0.225311	2.83029
		ZK84.7_108	http://genome-www4.stanford.edu/cgi-bin/SMD/source/sourceResult?choice=Gene&option=Name&criteria=	3.41187	2.65179	0.777225	0.225311	2.83428
		K03E6.1	C. elegans LIM-6 protein; contains similarity to Pfam domains PF00046 (Homeobox domain), PF00412 (LIM domain containing proteins)(2)	3.40491	1.08254	0.317935	0.225311	2.8919
		Y75B8A.3	contains similarity to Plasmodium falciparum Hypothetical protein.; TR:Q8I3Z1	3.40467	1.45265	0.426664	0.225311	2.89394
		T24F1.3	contains similarity to Pfam domains PF00788 (Ras association (RalGDS/AF-6) domain), PF00130 (Phorbol esters / diacylglycerol binding domain)	3.39981	0.882042	0.259438	0.225311	2.93439
		F52C6.13	contains similarity to Pfam domains PF00651 (BTB/POZ domain), PF00917 (MATH domain)	3.39885	1.11629	0.328432	0.225311	2.94242
		C51E3.9	http://genome-www4.stanford.edu/cgi-bin/SMD/source/sourceResult?choice=Gene&option=Name&criteria=	3.39736	0.916542	0.26978	0.225311	2.95487
		T26G10.5	contains similarity to Staphylococcus aureus Hypothetical protein SAV0974 (MW0856 protein).; TR:Q99VB6	3.3964	1.29893	0.382444	0.225311	2.96297
		C14A4.1	contains similarity to Pfam domain PF03130 (PBS lyase HEAT-like repeat)	3.3962	1.28579	0.378597	0.225311	2.9646
		F10G2.3	contains similarity to Pfam domains PF00431 (CUB domain), PF00059 (Lectin C-type domain short and long forms)(2)	3.39465	1.36879	0.403221	0.225311	2.97767
		T20D3.6	contains similarity to Pfam domain PF04588 (Hypoxia induced protein conserved region)	3.38841	0.951792	0.280896	0.225311	3.03024
		W02C12.3b	http://genome-www4.stanford.edu/cgi-bin/SMD/source/sourceResult?choice=Gene&option=Name&criteria=	3.38257	1.22904	0.363346	0.225311	3.0798
		C52D10.11	contains similarity to Pseudomonas aeruginosa Hypothetical protein PA1494.; TR:Q9I3L8	3.37882	1.42729	0.422423	0.225311	3.11176
		C25G4.2	contains similarity to Pfam domain PF03959 (Domain of unknown function (DUF341))	3.37817	1.26459	0.374342	0.225311	3.11728
		B0222.6	C. elegans COL-144 protein; contains similarity to Pfam domains PF01484 (Nematode cuticle collagen N-terminal domain), PF01391 (Collagen triple helix repeat (20 copies))(3)	3.37656	3.00629	0.890343	0.225311	3.13112
		T12B5.10	contains similarity to Pfam domains PF01827 (FTH domain), PF00646 (F-box domain)	3.37235	0.920292	0.272893	0.225311	3.16721
		F59F5.8	http://genome-www4.stanford.edu/cgi-bin/SMD/source/sourceResult?choice=Gene&option=Name&criteria=	3.37032	1.36679	0.405537	0.225311	3.18467
		T08A9.11	http://genome-www4.stanford.edu/cgi-bin/SMD/source/sourceResult?choice=Gene&option=Name&criteria=	3.36964	1.81222	0.537808	0.225311	3.1906
		T22B7.3	contains similarity to Pfam domains PF02779 (Transketolase, pyridine binding domain), PF00676 (Dehydrogenase E1 component)	3.3613	0.912792	0.271559	0.225311	3.26282
		F18A11.4	contains similarity to Anopheles gambiae str PEST AgCP6646 (Fragment).; TR:Q7Q6A6	3.36028	0.899792	0.267773	0.225311	3.27172
		DC2.5	contains similarity to Pfam domain PF00106 (Alcohol/other dehydrogenases, short chain type)	3.35983	2.05472	0.611555	0.225311	3.27562
		F14F3.1c	http://genome-www4.stanford.edu/cgi-bin/SMD/source/sourceResult?choice=Gene&option=Name&criteria=	3.35939	0.452542	0.13471	0.225311	3.27948
		ZC247.1	contains similarity to Pfam domain PF05877 (Caenorhabditis elegans repeat of unknown function (DUF854))	3.35817	1.50454	0.448025	0.225311	3.29015
		Y39A1A.6	contains similarity to Interpro domain IPR001063 (Ribosomal protein L22/L17)	3.35784	1.10254	0.328348	0.225311	3.29298
		ZC204.12	contains similarity to Mycoplasma gallisepticum GrpE.; TR:Q7NBE4	3.35379	1.87954	0.560423	0.225311	3.32844
		Y40B1B.7	C. elegans SRJ-15 protein; contains similarity to Pfam domain PF01461 (7TM chemoreceptor)	3.33967	1.48054	0.44332	0.225311	3.45324
		Y44A6B.3	contains similarity to Interpro domain IPR006583 (CW)	3.33935	1.35704	0.406379	0.225311	3.45601
		C52A10.2	contains similarity to Pfam domain PF00135 (Carboxylesterases)	3.33915	0.919042	0.275233	0.225311	3.45786
		C28C12.4	contains similarity to Pfam domain PF02520 (Domain of unknown function DUF148)	3.33656	1.31704	0.394731	0.225311	3.48093
		EGAP9.2	C. elegans FUT-2 protein; contains similarity to Pfam domain PF01531 (Glycosyl transferase family 11)	3.3365	1.17848	0.353209	0.225311	3.48149
		R11G11.12	contains similarity to Pfam domain PF00076 (RNA recognition motif. (aka RRM, RBD, or RNP domain))	3.33085	1.45379	0.436463	0.225311	3.53207
		K10H10.2	contains similarity to Pfam domain PF00291 (beta-synthase)	3.32581	1.75504	0.527704	0.225311	3.57747
		C34B7.3	contains similarity to Pfam domain PF00067 (Cytochrome P450)	3.32281	1.37204	0.412916	0.225311	3.60455
		C02E7.6	contains similarity to Helianthus annuus Anther-specific protein SF18 precursor (Fragment).; SW:ASF1_HELAN	3.32236	1.65629	0.498529	0.225311	3.60866
		T25F10.5	C. elegans BBS-8 protein; contains similarity to Pfam domain PF00515 (TPR Domain)	3.31985	1.04554	0.314936	0.225311	3.63141
		Y51A2D.11	contains similarity to Pfam domain PF00112 (Cysteine proteases)	3.31895	2.13654	0.64374	0.225311	3.63959
		K11D9.2a	http://genome-www4.stanford.edu/cgi-bin/SMD/source/sourceResult?choice=Gene&option=Name&criteria=	3.31779	0.850292	0.256282	0.225311	3.65013
		Y41D4B.17	http://genome-www4.stanford.edu/cgi-bin/SMD/source/sourceResult?choice=Gene&option=Name&criteria=	3.31336	1.40965	0.425444	0.225311	3.69058
		Y119D3A.3	http://genome-www4.stanford.edu/cgi-bin/SMD/source/sourceResult?choice=Gene&option=Name&criteria=	3.3086	1.43938	0.435041	0.225311	3.73424
		T04B2.5	contains similarity to Pfam domain PF01734 (Patatin-like phospholipase)	3.30799	1.05579	0.319164	0.225311	3.73978
		Y116A8C.29	contains similarity to Drosophila melanogaster Flybase gene name is CG2919-PA; FLYBASE:CG2919-PA	3.3076	0.915792	0.276875	0.225311	3.74339
		Y54G2A.7	http://genome-www4.stanford.edu/cgi-bin/SMD/source/sourceResult?choice=Gene&option=Name&criteria=	3.30327	1.30189	0.394122	0.225311	3.78329
		T20D4.11	contains similarity to Archaeoglobus fulgidus F420H2:quinone oxidoreductase, 41.2 kDa subunit, putative.; TR:O28444	3.30321	1.44029	0.436028	0.225311	3.78385
		T20G5.2	contains similarity to Lymantria dispar multicapsid nuclear polyhedrosis virus Ld-bro-p.; TR:Q9YMG7	3.30062	0.822067	0.249064	0.225311	3.80784
		F46A8.2	contains similarity to Pfam domain PF06747 (CHCH domain)	3.30046	1.55454	0.471008	0.225311	3.80932
		T20G5.8	contains similarity to Lymantria dispar multicapsid nuclear polyhedrosis virus Ld-bro-p.; TR:Q9YMG7	3.29282	1.39854	0.424725	0.225311	3.8804
		F48F7.5	contains similarity to Pfam domain PF00096 (Zinc finger, C2H2 type)	3.29041	1.16429	0.353844	0.225311	3.90289
		W07G4.5	contains similarity to Drosophila melanogaster Flybase gene name is cIF2-PB; FLYBASE:CG10840-PB	3.28266	1.00279	0.305482	0.225311	3.97572
		K08B4.3	contains similarity to Pfam domain PF00201 (UDP-glucoronosyl and UDP-glucosyl transferases)	3.27937	1.43329	0.437063	0.225311	4.00677
		T05A8.2	contains similarity to Pfam domains PF00271 (Helicases conserved C-terminal domain), PF00097 (Zinc finger, C3HC4 type (RING finger)), PF00176 (SNF2 and others N-terminal domain)	3.2731	1.40618	0.429618	0.225311	4.06634
		F18E9.3	contains similarity to Drosophila virilis Glue protein.; TR:Q27423	3.2723	0.723042	0.220958	0.225311	4.07392
		F09F7.7a	http://genome-www4.stanford.edu/cgi-bin/SMD/source/sourceResult?choice=Gene&option=Name&criteria=	3.2681	1.69154	0.517592	0.225311	4.11405
		C53B4.7b	http://genome-www4.stanford.edu/cgi-bin/SMD/source/sourceResult?choice=Gene&option=Name&criteria=	3.2671	0.849442	0.259999	0.225311	4.12363
		C18B12.2	contains similarity to Pfam domains PF02793 (Hormone receptor domain), PF00002 (7 transmembrane receptor (Secretin family))	3.26642	0.763823	0.233841	0.225311	4.13011
		R09D1.12	contains similarity to Pfam domain PF00704 (Glycosyl hydrolases family 18)	3.26067	1.37104	0.420478	0.225311	4.18542
		K10C2.6	contains similarity to Plasmodium falciparum Hypothetical protein.; TR:O97316	3.26058	1.54874	0.474987	0.225311	4.18625
		F36H5.2a	http://genome-www4.stanford.edu/cgi-bin/SMD/source/sourceResult?choice=Gene&option=Name&criteria=	3.25874	1.42429	0.437069	0.225311	4.20409
		F15E6.6	contains similarity to Pfam domains PF00941 (FAD binding domain in molybdopterin dehydrogenase), PF02738 (Aldehyde oxidase and xanthine dehydrogenase, molybdopterin binding domain), PF00111 (2Fe-2S iron-sulfur cluster binding domain), PF01799 ([2Fe-2S] bi	3.25841	0.544542	0.167119	0.225311	4.2072
		C16B8.3	contains similarity to Neurospora crassa Hypothetical protein.; TR:Q96U76	3.25296	0.875042	0.268999	0.225311	4.26008
		W01F3.2	contains similarity to Interpro domain IPR000585 (Hemopexin)	3.24908	1.48979	0.458527	0.225311	4.29778
		C39E9.8	C. elegans DLI-1 protein; contains similarity to Pfam domain PF05783 (Dynein light intermediate chain (DLIC))	3.24888	1.63529	0.50334	0.225311	4.29976
		F10D2.5	contains similarity to Pfam domain PF01273 (LBP / BPI / CETP family, N-terminal domain)	3.24702	1.13329	0.349025	0.225311	4.31794
		F59D6.7	contains similarity to Pfam domain PF00036 (EF hand)	3.24616	1.20154	0.370142	0.225311	4.3263
		Y59H11AR.4	http://genome-www4.stanford.edu/cgi-bin/SMD/source/sourceResult?choice=Gene&option=Name&criteria=	3.24604	1.25579	0.386869	0.225311	4.3275
		F44C8.4	C. elegans NHR-103 protein; contains similarity to Pfam domains PF00104 (Ligand-binding domain of nuclear hormone receptors), PF00105 (Zinc finger, C4 type (two domains))	3.24065	0.865242	0.266996	0.225311	4.38036
		C34D4.15	contains similarity to Pfam domain PF00642 (Zinc finger C-x8-C-x5-C-x3-H type (and similar))	3.24025	2.96804	0.91599	0.225311	4.38424
		R05H10.1	contains similarity to Drosophila melanogaster Flybase gene name is EG:BACR25B3.5-PA; FLYBASE:CG13759-PA	3.23808	2.04279	0.630864	0.225311	4.40562
		C33A11.4	contains similarity to Pfam domains PF02198 (Sterile alpha motif (SAM)/Pointed domain), PF00178 (Ets-domain)	3.23755	0.647042	0.199856	0.225311	4.41093
		ZC8.3	contains similarity to Pfam domain PF00069 (Eukaryotic protein kinase domain)	3.23567	1.31383	0.406044	0.225311	4.42941
		H05L03.3	contains similarity to Anopheles gambiae str PEST AgCP11347 (Fragment).; TR:Q7Q4F1	3.23464	1.23579	0.382049	0.225311	4.43961
		C49A9.6	contains similarity to Pfam domain PF03312 (Protein of unknown function, DUF272)	3.23211	1.18229	0.365796	0.225311	4.46472
		Y71A12B.1	http://genome-www4.stanford.edu/cgi-bin/SMD/source/sourceResult?choice=Gene&option=Name&criteria=	3.23014	1.35939	0.420846	0.225311	4.4842
		Y94H6A.8	http://genome-www4.stanford.edu/cgi-bin/SMD/source/sourceResult?choice=Gene&option=Name&criteria=	3.22599	0.602792	0.186855	0.225311	4.52549
		C35A5.6	contains similarity to Clostridium tetani Chemotaxis sensory transducer protein.; TR:Q896Y5	3.21924	1.6407	0.509654	0.225311	4.59308
		K03H1.3	contains similarity to Pfam domain PF01060 (Transthyretin-like family)	3.21813	1.32767	0.412558	0.225311	4.60423
		W05B10.4	contains similarity to Pfam domain PF00059 (Lectin C-type domain short and long forms)	3.21783	1.08619	0.337554	0.225311	4.60728
		F09A5.4e	http://genome-www4.stanford.edu/cgi-bin/SMD/source/sourceResult?choice=Gene&option=Name&criteria=	3.21757	0.591792	0.183925	0.225311	4.6099
		F33E2.2	contains similarity to Homo sapiens Hypothetical protein FLJ10975; TR:Q9NV26	3.20886	1.18712	0.369953	0.225311	4.69786
		Y39B6A.33	http://genome-www4.stanford.edu/cgi-bin/SMD/source/sourceResult?choice=Gene&option=Name&criteria=	3.19978	1.23379	0.385586	0.225311	4.79032
		F09F3.9	C. elegans SRX-137 protein; contains similarity to Interpro domain IPR000276 (Rhodopsin-like GPCR superfamily)	3.19974	1.03429	0.323242	0.225311	4.79073
		H28G03.2c	http://genome-www4.stanford.edu/cgi-bin/SMD/source/sourceResult?choice=Gene&option=Name&criteria=	3.19525	0.707417	0.221396	0.225311	4.83678
		K03H1.10	C. elegans GLN-2 protein; contains similarity to Pfam domains PF03951 (Glutamine synthetase, beta-Grasp domain), PF00120 (Glutamine synthetase)	3.19411	1.37804	0.431432	0.225311	4.84844
		C03B1.2	contains similarity to ;	3.19312	1.68276	0.526997	0.225311	4.85866
		C09G12.3	contains similarity to Photorhabdus luminescens Hypothetical secreted protein.; TR:Q7N5X1	3.18992	2.05354	0.64376	0.225311	4.89166
		D1009.4	C. elegans NLP-14 protein; contains similarity to Interpro domain IPR005829 (Sugar transporter superfamily)	3.18916	1.17404	0.368136	0.225311	4.89956
		T22C8.6	contains similarity to Homo sapiens ; ENSEMBL:ENSP00000336839	3.18895	0.781917	0.245195	0.225311	4.90165
		ZK688.3	contains similarity to Pfam domain PF01557 (Fumarylacetoacetate (FAA) hydrolase family)	3.18693	1.00129	0.314187	0.225311	4.92255
		T28A11.3	contains similarity to Pfam domains PF01827 (FTH domain), PF00646 (F-box domain)	3.18572	1.33807	0.420021	0.225311	4.93515
		F28G4.4	contains similarity to Pfam domain PF03407 (Protein of unknown function (DUF271))	3.18313	1.54904	0.48664	0.225311	4.96196
		F16H6.10	contains similarity to Pfam domains PF00431 (CUB domain)(2), PF00059 (Lectin C-type domain short and long forms)(2)	3.18012	0.878792	0.276339	0.225311	4.99329
		C26B2.6	contains similarity to Pfam domain PF05625 (PAXNEB protein)	3.17802	0.498292	0.156793	0.225311	5.01522
		T09B4.6	contains similarity to Leptospira interrogans Hypothetical protein.; TR:Q8F4L7	3.17037	0.932292	0.294064	0.225311	5.09541
		B0416.7	contains similarity to Pfam domain PF05912 (Caenorhabditis elegans protein of unknown function (DUF870))	3.16733	2.02942	0.640734	0.225311	5.12744
		T08A9.2	contains similarity to Pfam domain PF01060 (Transthyretin-like family)	3.16477	2.48929	0.786564	0.225311	5.15455
		F08G2.5	contains similarity to Homo sapiens Dentin sialophosphoprotein precursor; ENSEMBL:ENSP00000282478	3.16232	1.42079	0.449288	0.225311	5.18046
		F45E1.1	contains similarity to Homo sapiens Hypothetical protein; ENSEMBL:ENSP00000236135	3.16172	0.826506	0.26141	0.225311	5.1868
		F45G2.10	C. elegans NAS-1 protein; contains similarity to Pfam domain PF01400 (Astacin (Peptidase family M12A))	3.16043	0.722792	0.2287	0.225311	5.2005
		Y46C8AL.2	http://genome-www4.stanford.edu/cgi-bin/SMD/source/sourceResult?choice=Gene&option=Name&criteria=	3.15924	1.80654	0.571828	0.225311	5.21315
		F47H4.10	contains similarity to Pfam domain PF00096 (Zinc finger, C2H2 type)	3.15825	1.63002	0.516114	0.225311	5.2237
		T22C8.8	C. elegans VAB-9 protein; contains similarity to Drosophila melanogaster Flybase gene name is CG6982-PA; FLYBASE:CG6982-PA	3.15814	1.06879	0.338424	0.225311	5.22482
		C18C4.6	contains similarity to Candida albicans CaSLN1 protein.; TR:O42695	3.15737	1.54382	0.488959	0.225311	5.23307
		F13H8.4	contains similarity to Agaricus bisporus Hypothetical protein (Fragment).; TR:Q9P8A8	3.15617	1.36104	0.431232	0.225311	5.24582
		K02D7.1	contains similarity to Pfam domain PF05739 (SNARE domain)	3.15497	1.18404	0.375294	0.225311	5.25858
		F38H4.3	contains similarity to Pfam domain PF01838 (Domain of unknown function DUF40)	3.15187	1.35768	0.430754	0.225311	5.2918
		F15B9.2	contains similarity to Fusobacterium nucleatum Hypothetical protein FN0286.; TR:Q8RGK6	3.15136	1.48654	0.471715	0.225311	5.29727
		E01H11.3	http://genome-www4.stanford.edu/cgi-bin/SMD/source/sourceResult?choice=Gene&option=Name&criteria=	3.14872	0.793542	0.25202	0.225311	5.32549
		F32A5.4b	http://genome-www4.stanford.edu/cgi-bin/SMD/source/sourceResult?choice=Gene&option=Name&criteria=	3.14588	1.47179	0.467848	0.225311	5.35611
		Y39A1A.19	http://genome-www4.stanford.edu/cgi-bin/SMD/source/sourceResult?choice=Gene&option=Name&criteria=	3.14306	2.56254	0.815302	0.225311	5.38648
		T05F1.10	contains similarity to Interpro domain IPR002048 (Calcium-binding EF-hand)	3.14229	1.03054	0.327959	0.225311	5.39481
		T13C5.5a	http://genome-www4.stanford.edu/cgi-bin/SMD/source/sourceResult?choice=Gene&option=Name&criteria=	3.14087	1.20654	0.384142	0.225311	5.41009
		T04H1.7	C. elegans SRW-80 protein; contains similarity to Mus musculus Glycine transporter 2a.; TR:Q8CFM5	3.13876	1.08479	0.345612	0.225311	5.43299
		Y51A2D.13a	http://genome-www4.stanford.edu/cgi-bin/SMD/source/sourceResult?choice=Gene&option=Name&criteria=	3.13313	0.817792	0.261015	0.36146	5.49417
		F36H5.2b	http://genome-www4.stanford.edu/cgi-bin/SMD/source/sourceResult?choice=Gene&option=Name&criteria=	3.13299	1.29179	0.41232	0.36146	5.49568
		C50D2.1	contains similarity to Thermoproteus tenax virus 1 Viral protein TPX-VT3 exhibiting genomic variation.; TR:Q88914	3.12924	2.83679	0.906544	0.36146	5.53661
		C10A4.8	contains similarity to Pfam domain PF00096 (Zinc finger, C2H2 type)	3.12734	0.853942	0.273057	0.36146	5.55735
		W08F4.6	contains similarity to Pfam domain PF00646 (F-box domain)	3.11898	2.28879	0.733827	0.36146	5.64926
		C26E1.2	contains similarity to Interpro domain IPR000169 (Eukaryotic thiol (cysteine) protease)	3.1181	0.702442	0.225279	0.36146	5.65899
		F40F12.7	contains similarity to Pfam domains PF02206 (Domain of unknown function), PF00023 (Ank repeat), PF00533 (BRCA1 C Terminus (BRCT) domain)	3.11705	1.71329	0.549652	0.36146	5.67062
		ZK930.7	contains similarity to Pfam domain PF00595 (PDZ domain (Also known as DHR or GLGF))	3.11383	0.613042	0.196877	0.36146	5.70622
		T17A3.8	C. elegans VER-2 protein; contains similarity to Pfam domains PF00069 (Eukaryotic protein kinase domain), PF00569 (Zinc finger, ZZ type)	3.11271	0.770542	0.247547	0.36146	5.7187
		F30B5.7	contains similarity to Pfam domain PF02535 (ZIP Zinc transporter)	3.10913	1.79779	0.57823	0.36146	5.7585
		Y71G12B.4	http://genome-www4.stanford.edu/cgi-bin/SMD/source/sourceResult?choice=Gene&option=Name&criteria=	3.10904	1.05029	0.337818	0.36146	5.75943
		ZC443.4	contains similarity to Plasmodium yoelii yoelii Hypothetical protein.; TR:Q7RCY6	3.10776	1.65479	0.532471	0.36146	5.77371
		C46H11.4b	http://genome-www4.stanford.edu/cgi-bin/SMD/source/sourceResult?choice=Gene&option=Name&criteria=	3.10706	0.763292	0.245663	0.36146	5.7815
		ZC477.1	C. elegans SSQ-3 protein; contains similarity to Ascaris suum MFP3.; TR:Q7YXK1	3.10691	2.10354	0.677053	0.36146	5.78323
		R13A5.6	C. elegans GCY-2 protein; contains similarity to Pfam domains PF00069 (Eukaryotic protein kinase domain), PF00211 (Adenylate and Guanylate cyclase catalytic domain), PF01094 (Receptor family ligand binding region)	3.1053	1.65004	0.531362	0.36146	5.80114
		F11A5.10	C. elegans SRH-281 protein; contains similarity to Pfam domain PF01604 (7TM chemoreceptor)	3.10031	1.49754	0.48303	0.36146	5.85708
		C18H7.9	contains similarity to Interpro domain IPR000051 (SAM (and some other nucleotide) binding motif)	3.09852	1.35079	0.435948	0.36146	5.8772
		H28G03.1a	http://genome-www4.stanford.edu/cgi-bin/SMD/source/sourceResult?choice=Gene&option=Name&criteria=	3.0981	1.33604	0.431245	0.36146	5.8819
		R11.2	C. elegans LIN-12 protein; contains similarity to Pfam domains PF00066 (Notch)(3), PF00008 (EGF-like domain)(13), PF06816 (NOTCH protein), PF00023 (Ank repeat)(6)	3.09446	2.10876	0.681463	0.36146	5.92297
		Y48A6B.7	contains similarity to Mus musculus Hypothetical protein.; TR:Q8CFT2	3.0931	1.61529	0.522224	0.36146	5.9383
		F11F1.1a	http://genome-www4.stanford.edu/cgi-bin/SMD/source/sourceResult?choice=Gene&option=Name&criteria=	3.08894	0.625042	0.202348	0.36146	5.98538
		F16H6.1	contains similarity to Pfam domains PF00431 (CUB domain)(2), PF00059 (Lectin C-type domain short and long forms)(2)	3.08653	1.86367	0.603806	0.36146	6.01271
		C48E7.10	http://genome-www4.stanford.edu/cgi-bin/SMD/source/sourceResult?choice=Gene&option=Name&criteria=	3.08583	1.46304	0.474116	0.36146	6.02073
		F41B5.6	contains similarity to Pfam domain PF03564 (Peptidase family A16)	3.08385	0.861931	0.279498	0.36146	6.0432
		C37C3.7	contains similarity to Interpro domains IPR000742 (EGF-like domain, subtype 2), IPR006209 (EGF-like domain), IPR006210 (Type I EGF)	3.07992	0.990236	0.321514	0.36146	6.08816
		T03F7.1	C. elegans SNF-11 protein; contains similarity to Pfam domain PF00209 (Sodium:neurotransmitter symporter family)	3.07806	1.22454	0.397829	0.36146	6.10939
		ZC123.1	contains similarity to Plasmodium falciparum Hypothetical protein.; TR:Q8I3Z1	3.07546	1.23454	0.401418	0.36146	6.13927
		Y5H2B.6	http://genome-www4.stanford.edu/cgi-bin/SMD/source/sourceResult?choice=Gene&option=Name&criteria=	3.07542	3.46539	1.1268	0.36146	6.13964
		K06A4.7	http://genome-www4.stanford.edu/cgi-bin/SMD/source/sourceResult?choice=Gene&option=Name&criteria=	3.07329	0.572492	0.18628	0.36146	6.16417
		C28G1.5	http://genome-www4.stanford.edu/cgi-bin/SMD/source/sourceResult?choice=Gene&option=Name&criteria=	3.07027	1.26332	0.411468	0.36146	6.19893
		F21C10.9	contains similarity to Pfam domain PF00001 (7 transmembrane receptor (rhodopsin family))	3.06879	1.95779	0.637969	0.36146	6.21605
		E04F6.9	contains similarity to Pfam domain PF00106 (Alcohol/other dehydrogenases, short chain type)	3.06843	2.03754	0.664033	0.36146	6.22013
		C25F9.5	contains similarity to Pfam domain PF00176 (SNF2 and others N-terminal domain)	3.0667	1.55954	0.50854	0.36146	6.24015
		R06C1.4	contains similarity to Pfam domain PF00076 (RNA recognition motif. (aka RRM, RBD, or RNP domain))	3.06398	1.19579	0.390274	0.36146	6.27166
		ZK622.3b	http://genome-www4.stanford.edu/cgi-bin/SMD/source/sourceResult?choice=Gene&option=Name&criteria=	3.05763	1.86414	0.609669	0.36146	6.3456
		C05C12.4	C. elegans LIP-1 protein; contains similarity to Pfam domain PF00782 (Dual specificity phosphatase, catalytic domain)	3.05634	0.749992	0.245389	0.36146	6.3606
		Y45F10D.4	contains similarity to Clostridium acetobutylicum Predicted permease.; TR:Q97GD6	3.05495	0.821292	0.26884	0.36146	6.37686
		C25E10.10	contains similarity to Pfam domain PF00105 (Zinc finger, C4 type (two domains))	3.05212	1.31679	0.431435	0.36146	6.41002
		F44G3.2	contains similarity to Pfam domains PF02807 (ATP:guanido phosphotransferase, N-terminal domain), PF00217 (ATP:guanido phosphotransferases)	3.04996	1.90529	0.624695	0.36146	6.4354
		T01E8.6	contains similarity to Pfam domain PF00253 (Ribosomal protein S14)	3.04553	1.09504	0.359557	0.36146	6.4875
		Y40B10A.7	http://genome-www4.stanford.edu/cgi-bin/SMD/source/sourceResult?choice=Gene&option=Name&criteria=	3.04372	0.863542	0.283713	0.36146	6.50886
		T09A5.5	contains similarity to Pfam domain PF06624 (Ribosome associated membrane protein RAMP4)	3.0434	0.559542	0.183854	0.36146	6.51263
		F13D12.3	C. elegans GEI-10 protein; contains similarity to Oryza sativa Hypothetical protein.; TR:Q8GRU4	3.04065	2.18904	0.719926	0.36146	6.54517
		K11D12.3	C. elegans UNC-68 protein; contains similarity to Pfam domains PF06459 (Ryanodine Receptor TM 4-6), PF01365 (RIH domain)(2), PF00622 (SPRY domain)(3), PF00036 (EF hand)(2), PF00520 (Ion transport proteins), PF02026 (RyR domain)(4), PF02815 (MIR domain)(3)	3.04036	2.15279	0.708071	0.36146	6.54859
		Y43B11AR.3	http://genome-www4.stanford.edu/cgi-bin/SMD/source/sourceResult?choice=Gene&option=Name&criteria=	3.03932	0.645792	0.212479	0.36146	6.56095
		F58G6.7	http://genome-www4.stanford.edu/cgi-bin/SMD/source/sourceResult?choice=Gene&option=Name&criteria=	3.03793	1.71679	0.56512	0.36146	6.57745
		T06D8.5	contains similarity to Pfam domain PF02628 (Cytochrome oxidase assembly protein)	3.03565	0.627292	0.206642	0.36146	6.60449
		F55C12.1a	http://genome-www4.stanford.edu/cgi-bin/SMD/source/sourceResult?choice=Gene&option=Name&criteria=	3.03433	1.04204	0.343418	0.36146	6.62025
		T19D12.4	contains similarity to Thermoplasma acidophilum Hypothetical membrane protein.; TR:Q9HJ70	3.03165	2.16754	0.714972	0.36146	6.6522
		C35D10.14	contains similarity to Mus musculus Hypothetical protein.; TR:Q8C237	3.03098	2.18129	0.719665	0.36146	6.66012
		R06F6.7	contains similarity to Plasmodium falciparum Serine repeat antigen (Fragment).; TR:Q7Z0R4	3.02611	1.46104	0.482812	0.36146	6.71844
		T06A1.4	contains similarity to Spodoptera exigua nucleopolyhedrovirus ORF137.; TR:Q9J806	3.02596	0.901319	0.297862	0.36146	6.72028
		ZK1240.3	contains similarity to Pfam domain PF00069 (Eukaryotic protein kinase domain)	3.02545	1.11204	0.367562	0.36146	6.72633
		F56D12.2	C. elegans DAZ-1 protein; contains similarity to Pfam domain PF00076 (RNA recognition motif. (aka RRM, RBD, or RNP domain))	3.02405	1.45858	0.482325	0.36146	6.74315
		Y70G10A.3	contains similarity to Plasmodium falciparum Hypothetical protein.; TR:Q8I3Z1	3.02263	1.36879	0.452848	0.36146	6.76026
		T12B5.8	contains similarity to Pfam domain PF01827 (FTH domain)	3.01797	1.15404	0.382391	0.467271	6.8165
		Y37A1B.7	C. elegans GEI-18 protein; contains similarity to Pfam domains PF00621 (RhoGEF domain), PF00018 (Src homology domain 3)(3)	3.01669	1.61985	0.536961	0.467271	6.83187
		C26B9.3	contains similarity to Arabidopsis thaliana Putative lipid transfer protein.; TR:Q9C9T4	3.01608	1.23493	0.409449	0.467271	6.83929
		Y73E7A.2	http://genome-www4.stanford.edu/cgi-bin/SMD/source/sourceResult?choice=Gene&option=Name&criteria=	3.01554	0.524292	0.173864	0.467271	6.84589
		F40F8.7	C. elegans PQM-1 protein; contains similarity to Pfam domain PF00096 (Zinc finger, C2H2 type)	3.01333	1.19954	0.398078	0.467271	6.87256
		C46H11.9	contains similarity to Pfam domain PF02181 (Formin Homology 2 Domain)	3.01154	1.41854	0.471036	0.467271	6.89437
		F44C4.5	C. elegans PPT-1 protein; contains similarity to Pfam domain PF02089 (Palmitoyl protein thioesterase)	3.01126	1.03398	0.343371	0.467271	6.89775
		T19C4.5	contains similarity to Interpro domain IPR009050 (Globin-like)	3.01053	1.43029	0.475096	0.467271	6.90662
		C49C3.1	C. elegans SNF-9 protein; contains similarity to Pfam domain PF00209 (Sodium:neurotransmitter symporter family)	3.01014	0.834042	0.277077	0.467271	6.91132
		B0238.13	contains similarity to Pfam domain PF00135 (Carboxylesterases)	3.00677	0.681792	0.226752	0.467271	6.95243
		F20D1.10	http://genome-www4.stanford.edu/cgi-bin/SMD/source/sourceResult?choice=Gene&option=Name&criteria=	3.00437	0.962792	0.320464	0.467271	6.98175
		K09F6.9	http://genome-www4.stanford.edu/cgi-bin/SMD/source/sourceResult?choice=Gene&option=Name&criteria=	3.00267	1.33704	0.445285	0.467271	7.00254
		ZK84.3	contains similarity to Drosophila melanogaster Flybase gene name is Ucp4A-PA; FLYBASE:CG6492-PA	3.00024	0.925486	0.308471	0.467271	7.03232
		E02A10.3	contains similarity to Pfam domain PF00036 (EF hand)	2.99874	0.869792	0.290052	0.467271	7.05071
		F09G8.8	contains similarity to Pfam domains PF00092 (von Willebrand factor type A domain), PF00059 (Lectin C-type domain short and long forms)	2.99546	0.966717	0.322728	0.467271	7.09108
		T26C12.3	contains similarity to Pfam domain PF00071 (Ras family (contains ATP/GTP binding P-loop))	2.99243	1.65954	0.55458	0.467271	7.1284
		F13A2.6	contains similarity to Interpro domain IPR006583 (CW)	2.99114	1.36443	0.456158	0.467271	7.14439
		C01F1.1	contains similarity to Pfam domain PF05793 (Transcription initiation factor IIF, alpha subunit (TFIIF-alpha))	2.98966	0.433917	0.145139	0.467271	7.16263
		F48C5.1	contains similarity to Pfam domain PF00047 (IG (immunoglobulin) superfamily)	2.98724	1.33687	0.447526	0.467271	7.19265
		B0379.4b	http://genome-www4.stanford.edu/cgi-bin/SMD/source/sourceResult?choice=Gene&option=Name&criteria=	2.98423	1.26754	0.424746	0.467271	7.22999
		H23N18.1	contains similarity to Pfam domain PF00201 (UDP-glucoronosyl and UDP-glucosyl transferases)	2.9833	1.19354	0.400074	0.467271	7.24159
		F56H11.1b	http://genome-www4.stanford.edu/cgi-bin/SMD/source/sourceResult?choice=Gene&option=Name&criteria=	2.98247	0.998542	0.334803	0.467271	7.25191
		F11D5.1a	http://genome-www4.stanford.edu/cgi-bin/SMD/source/sourceResult?choice=Gene&option=Name&criteria=	2.98242	0.772042	0.258864	0.467271	7.25258
		F01G12.5b	http://genome-www4.stanford.edu/cgi-bin/SMD/source/sourceResult?choice=Gene&option=Name&criteria=	2.98199	1.01704	0.341061	0.467271	7.2579
		ZC168.5	C. elegans GRL-21 protein; contains similarity to Pfam domain PF04155 (Domain of unknown function (DUF398))	2.9817	1.76604	0.592294	0.467271	7.26157
		T23F2.3	contains similarity to Pfam domain PF01682 (DB module)	2.98107	1.70954	0.573465	0.467271	7.26935
		B0244.3	C. elegans IDA-1 protein; contains similarity to Pfam domain PF00102 (Protein-tyrosine phosphatase)	2.97667	1.12832	0.379054	0.467271	7.32438
		T22H2.3	C. elegans SRI-11 protein; contains similarity to Pfam domain PF01604 (7TM chemoreceptor)	2.97593	0.556167	0.186888	0.467271	7.33356
		D1007.12	C. elegans CEH-17 protein; contains similarity to Pfam domain PF00046 (Homeobox domain)	2.97547	0.793442	0.266661	0.467271	7.33935
		F22H10.2	contains similarity to Bacillus subtilis YeeK protein.; TR:O31510	2.97523	1.59129	0.534846	0.467271	7.34236
		T10E9.7	C. elegans COL-171 protein; contains similarity to Pfam domains PF01484 (Nematode cuticle collagen N-terminal domain), PF01391 (Collagen triple helix repeat (20 copies))(3)	2.97362	0.607792	0.204395	0.467271	7.3626
		Y45F10C.5	contains similarity to Pfam domain PF01359 (Transposase)	2.97299	1.28735	0.433015	0.467271	7.3705
		W06H8.6	http://genome-www4.stanford.edu/cgi-bin/SMD/source/sourceResult?choice=Gene&option=Name&criteria=	2.96911	0.869792	0.292947	0.467271	7.41924
		F25C8.4	contains similarity to Pfam domain PF00501 (AMP-binding enzymes)	2.96418	0.796542	0.268722	0.467271	7.48149
		T21C12.2	contains similarity to Pfam domain PF00118 (Chaperonins cpn60 and TCP-1)	2.96118	0.838192	0.28306	0.467271	7.51956
		Y37D8A.16	C. elegans ARX-5 protein; contains similarity to Pfam domain PF04062 (P21-ARC (ARP2/3 complex 21 kDa subunit))	2.96089	0.761392	0.25715	0.467271	7.52318
		F54D10.2	contains similarity to Pfam domains PF03782 (AMOP domain), PF06119 (Nidogen-like)	2.95958	2.03294	0.686901	0.467271	7.53976
		C14A6.8	C. elegans SSR-2 protein; contains similarity to Pfam domain PF00071 (Ras family (contains ATP/GTP binding P-loop))	2.95558	1.80265	0.609916	0.467271	7.59072
		Y45F10D.13	contains similarity to Pfam domain PF00018 (Src homology domain 3)	2.95555	1.40979	0.476998	0.467271	7.59107
		F23B12.3	contains similarity to Pfam domain PF06869 (Protein of unknown function (DUF1258))	2.95181	1.40954	0.477517	0.467271	7.63873
		F31F6.6	C. elegans NAC-1 protein; contains similarity to Pfam domain PF00939 (Sodium:sulfate symporter transmembrane region)	2.94862	1.33965	0.454331	0.467271	7.67955
		T19C4.1	contains similarity to Homo sapiens Hypothetical protein KIAA0522; ENSEMBL:ENSP00000312739	2.94536	1.38425	0.469977	0.467271	7.72149
		Y45F10A.5	C. elegans NLP-17 protein; contains similarity to Saccharomyces cerevisiae Member of complex that acts at ARS's to initiate replication; SGD:YEL032W	2.94463	0.562292	0.190955	0.467271	7.73077
		H39E23.1a	http://genome-www4.stanford.edu/cgi-bin/SMD/source/sourceResult?choice=Gene&option=Name&criteria=	2.94339	0.719792	0.244545	0.467271	7.74672
		T07E3.6b	http://genome-www4.stanford.edu/cgi-bin/SMD/source/sourceResult?choice=Gene&option=Name&criteria=	2.93982	0.826792	0.281239	0.467271	7.79277
		F08D12.3a	http://genome-www4.stanford.edu/cgi-bin/SMD/source/sourceResult?choice=Gene&option=Name&criteria=	2.93714	0.666792	0.227021	0.467271	7.82741
		T09E11.7	C. elegans SRG-27 protein; contains similarity to Pfam domain PF02118 (C.elegans Srg family integral membrane protein)	2.9364	1.32229	0.450311	0.467271	7.83705
		F47G3.1	contains similarity to Interpro domains IPR000194 (H+-transporting two-sector ATPase, alpha/beta subunit, central region), IPR000345 (Cytochrome c heme-binding site)	2.93337	1.65354	0.563701	0.467271	7.87631
		T04A8.4	C. elegans SRU-26 protein; contains similarity to Pfam domain PF02688 (Domain of unknown function DUF215)	2.93031	0.745742	0.254492	0.467271	7.91605
		R05G9.2	http://genome-www4.stanford.edu/cgi-bin/SMD/source/sourceResult?choice=Gene&option=Name&criteria=	2.9296	0.797542	0.272235	0.467271	7.92525
		W05G11.6a	http://genome-www4.stanford.edu/cgi-bin/SMD/source/sourceResult?choice=Gene&option=Name&criteria=	2.92676	1.13129	0.386533	0.467271	7.96226
		R05C11.3	contains similarity to Pfam domains PF00690 (Cation transporter/ATPase, N-terminus), PF00689 (Cation transporting ATPase, C-terminus), PF00122 (E1-E2 ATPases), PF00702 (haloacid dehalogenase-like hydrolase)	2.92527	1.52346	0.520793	0.467271	7.98177
		C24D10.7	contains similarity to Pfam domain PF05611 (Caenorhabditis elegans protein of unknown function (DUF780))	2.92354	1.38154	0.472558	0.467271	8.00439
		F55G11.7	contains similarity to Pfam domain PF02408 (Domain of unknown function DUF141)	2.92068	1.08254	0.370647	0.467271	8.04177
		W09G12.7	contains similarity to Nicotiana tabacum KED.; TR:Q9LW95	2.9189	0.956042	0.327535	0.467271	8.06517
		F43B10.2	contains similarity to Plutella xylostella granulovirus PxORF73 peptide.; TR:Q9DVW0	2.91657	0.994792	0.341082	0.467271	8.09576
		C13C4.1	contains similarity to Pfam domains PF00104 (Ligand-binding domain of nuclear hormone receptors), PF00105 (Zinc finger, C4 type (two domains))	2.91269	0.678698	0.233014	0.467271	8.14691
		C17H1.6	contains similarity to Brachydanio rerio Hypothetical protein.; TR:Q803Q3	2.91236	1.92227	0.660038	0.467271	8.15138
		C08F1.4b	http://genome-www4.stanford.edu/cgi-bin/SMD/source/sourceResult?choice=Gene&option=Name&criteria=	2.91038	1.32704	0.455969	0.494661	8.1775
		M02H5.5	http://genome-www4.stanford.edu/cgi-bin/SMD/source/sourceResult?choice=Gene&option=Name&criteria=	2.90972	0.782863	0.269051	0.494661	8.18617
		R10E12.1a	http://genome-www4.stanford.edu/cgi-bin/SMD/source/sourceResult?choice=Gene&option=Name&criteria=	2.9097	0.924042	0.317572	0.494661	8.18643
		C39E9.4	C. elegans DLI-1 protein; contains similarity to Pfam domain PF05783 (Dynein light intermediate chain (DLIC))	2.90532	1.58104	0.544189	0.494661	8.24456
		C37A5.2	contains similarity to Fugu rubripes Prion protein-like.; TR:Q8JIJ1	2.90451	0.579292	0.199446	0.494661	8.25536
		F26F12.5	contains similarity to Pfam domain PF00255 (Glutathione peroxidases)	2.90095	1.29904	0.447798	0.494661	8.30265
		C18E9.1	C. elegans CAL-2 protein; contains similarity to Pfam domain PF00036 (EF hand)	2.90018	1.77754	0.612907	0.494661	8.31292
		M163.1	contains similarity to Schizosaccharomyces pombe Hypothetical protein.; TR:P87297	2.89977	1.08354	0.373664	0.494661	8.31837
		F45H7.2b	http://genome-www4.stanford.edu/cgi-bin/SMD/source/sourceResult?choice=Gene&option=Name&criteria=	2.8985	0.877792	0.302844	0.494661	8.33541
		Y71H2AL.1	http://genome-www4.stanford.edu/cgi-bin/SMD/source/sourceResult?choice=Gene&option=Name&criteria=	2.89783	1.32154	0.456045	0.494661	8.34427
		C54E10.5	contains similarity to Laticauda laticaudata Long chain neurotoxin (Fragment).; TR:Q7T2I3	2.89301	1.05829	0.36581	0.494661	8.40884
		D2005.2	C. elegans NLP-8 protein; contains similarity to Procambarus clarkii Orcokinin peptides type A precursor [Contains: Orcomyotropin-likespeptide; Orcokinin; Orcokinin-like peptides].; SW:ORKA_PROCL	2.89224	0.838592	0.289946	0.494661	8.41923
		W01A11.6	C. elegans MOC-2 protein; contains similarity to Pfam domain PF00994 (Probable molybdopterin binding domain)	2.88971	0.908542	0.314406	0.494661	8.45318
		B0205.2	contains similarity to Pfam domain PF02695 (Domain of unknown function DUF)	2.88946	1.33479	0.461952	0.494661	8.4565
		VW06B3R.1b	http://genome-www4.stanford.edu/cgi-bin/SMD/source/sourceResult?choice=Gene&option=Name&criteria=	2.88688	1.08879	0.377152	0.494661	8.4913
		C31B8.4	C. elegans SRH-247 protein; contains similarity to Pfam domain PF01604 (7TM chemoreceptor)	2.88047	2.28134	0.792003	0.494661	8.57789
		F57G8.2	C. elegans SRH-180 protein; contains similarity to Pfam domain PF01604 (7TM chemoreceptor)	2.87903	1.30276	0.4525	0.494661	8.59734
		ZK1151.1	contains similarity to Pfam domain PF00069 (Eukaryotic protein kinase domain)	2.87658	1.30262	0.452837	0.494661	8.63061
		C18D11.1	contains similarity to Drosophila melanogaster Flybase gene name is CG32514-PB; FLYBASE:CG32514-PB	2.87591	1.24902	0.434304	0.494661	8.63985
		F23B12.4	contains similarity to Pfam domain PF06869 (Protein of unknown function (DUF1258))	2.87325	1.11729	0.38886	0.494661	8.676
		E04F6.8	contains similarity to Pfam domain PF00106 (Alcohol/other dehydrogenases, short chain type)	2.87158	1.66354	0.579312	0.494661	8.69876
		ZK6.10	contains similarity to Entamoeba histolytica Hypothetical protein (Fragment).; TR:Q8I8X9	2.86896	2.47979	0.864352	0.494661	8.73454
		R07E3.7	contains similarity to Dictyostelium discoideum Similar to Staphylococcus epidermidis ATCC 12228. streptococcalshemagglutinin protein.; TR:Q86A45	2.86849	0.729042	0.254155	0.494661	8.74102
		F32H5.3a	http://genome-www4.stanford.edu/cgi-bin/SMD/source/sourceResult?choice=Gene&option=Name&criteria=	2.86831	1.39754	0.487235	0.494661	8.74346
		M28.8	contains similarity to Schizosaccharomyces pombe Dnaj protein.; TR:Q9UTQ5	2.86799	0.876649	0.305667	0.494661	8.74782
		C18A11.1	C. elegans VHA-8 protein; contains similarity to Pfam domain PF01991 (ATP synthase (E/31 kDa) subunit)	2.86419	1.39326	0.486443	0.494661	8.79995
		C45G7.3	contains similarity to Pfam domain PF05497 (Destabilase)	2.863	2.91507	1.01818	0.494661	8.8162
		Y75B8A.2a	http://genome-www4.stanford.edu/cgi-bin/SMD/source/sourceResult?choice=Gene&option=Name&criteria=	2.85599	0.942542	0.330023	0.494661	8.91284
		F36D1.7	contains similarity to Plasmodium falciparum Hypothetical protein.; TR:Q8IE32	2.85482	0.928542	0.325254	0.494661	8.92903
		C10B5.3	contains similarity to Drosophila melanogaster Flybase gene name is CG2989-PA; FLYBASE:CG2989-PA	2.85407	1.33479	0.46768	0.494661	8.93936
		B0365.6	contains similarity to Pfam domains PF00431 (CUB domain)(2), PF00059 (Lectin C-type domain short and long forms)(2)	2.85218	1.29954	0.455631	0.494661	8.96557
		Y5F2A.1	contains similarity to Plasmodium falciparum Hypothetical protein.; TR:Q8I3Z1	2.85135	0.783403	0.274748	0.494661	8.9771
		C14F11.4	contains similarity to Pfam domain PF01764 (Lipase (class 3))	2.85129	1.41704	0.496983	0.494661	8.97789
		Y47H10A.5	http://genome-www4.stanford.edu/cgi-bin/SMD/source/sourceResult?choice=Gene&option=Name&criteria=	2.84618	2.24204	0.787738	0.494661	9.04895
		C34E11.3	contains similarity to Anopheles gambiae str PEST AgCP15288 (Fragment).; TR:Q7Q8A9	2.84485	0.921597	0.323953	0.494661	9.06743
		ZC513.12	http://genome-www4.stanford.edu/cgi-bin/SMD/source/sourceResult?choice=Gene&option=Name&criteria=	2.84461	1.49529	0.525659	0.494661	9.07083
		Y53H1B.2	http://genome-www4.stanford.edu/cgi-bin/SMD/source/sourceResult?choice=Gene&option=Name&criteria=	2.84422	1.37029	0.481781	0.494661	9.07621
		H08J11.2	http://genome-www4.stanford.edu/cgi-bin/SMD/source/sourceResult?choice=Gene&option=Name&criteria=	2.843	0.962542	0.338565	0.494661	9.09318
		C47A10.8	contains similarity to Pfam domain PF02181 (Formin Homology 2 Domain)	2.84275	0.477367	0.167924	0.494661	9.09666
		C10H11.7	contains similarity to Pfam domain PF00635 (MSP (Major sperm protein) domain)	2.84175	2.44585	0.860684	0.494661	9.11071
		Y11D7A.14	contains similarity to Drosophila melanogaster Flybase gene name is CG2919-PA; FLYBASE:CG2919-PA	2.83725	1.10354	0.388947	0.494661	9.1736
		C17B7.4	contains similarity to Pfam domain PF01579 (Domain of unknown function DUF19)	2.83679	1.49579	0.527284	0.494661	9.18017
		Y116F11A.4	http://genome-www4.stanford.edu/cgi-bin/SMD/source/sourceResult?choice=Gene&option=Name&criteria=	2.8366	1.24349	0.438372	0.494661	9.18282
		VC5.3	contains similarity to Pfam domain PF00053 (Laminin EGF-like (Domains III and V))	2.83461	1.07879	0.380579	0.494661	9.21076
		F13H8.5	contains similarity to Agaricus bisporus Hypothetical protein (Fragment).; TR:Q9P8A8	2.83066	2.01098	0.710429	0.494661	9.26637
		T01D3.3b	http://genome-www4.stanford.edu/cgi-bin/SMD/source/sourceResult?choice=Gene&option=Name&criteria=	2.8274	0.664292	0.234948	0.494661	9.31232
		F32H5.3b	http://genome-www4.stanford.edu/cgi-bin/SMD/source/sourceResult?choice=Gene&option=Name&criteria=	2.82492	1.69854	0.601271	0.494661	9.34739
		Y47D3B.1	contains similarity to Pfam domain PF01697 (Domain of unknown function)	2.82362	0.973292	0.344697	0.494661	9.36583
		T23G4.5	contains similarity to Mycoplasma gallisepticum DNA topoisomerase I (EC 5.99.1.2) (Omega-protein) (Relaxing enzyme)s(Untwisting enzyme) (Swivelase).; SW:TOP1_MYCGA	2.82299	0.598617	0.212051	0.494661	9.37476
		T04A8.10	http://genome-www4.stanford.edu/cgi-bin/SMD/source/sourceResult?choice=Gene&option=Name&criteria=	2.82254	1.16132	0.411446	0.494661	9.38109
		F40G12.5	contains similarity to Pfam domain PF02135 (TAZ zinc finger)	2.82247	1.5704	0.556393	0.494661	9.38207
		F08B1.1c	http://genome-www4.stanford.edu/cgi-bin/SMD/source/sourceResult?choice=Gene&option=Name&criteria=	2.8214	1.27674	0.452521	0.494661	9.3973
		T19H12.10	contains similarity to Pfam domain PF00001 (7 transmembrane receptor (rhodopsin family))	2.81926	0.865979	0.307166	0.494661	9.42774
		F26G1.5	contains similarity to Pfam domain PF01682 (DB module)	2.81759	2.33946	0.830304	0.494661	9.45141
		T19C4.6	C. elegans GPA-1 protein; contains similarity to Pfam domain PF00503 (G-protein alpha subunit)	2.81623	1.46604	0.520568	0.494661	9.47078
		K05D4.4	contains similarity to Pfam domain PF00067 (Cytochrome P450)	2.81525	1.17096	0.415934	0.494661	9.4848
		R02D5.3	contains similarity to Agalychnis annae Dermorphin precursor [Contains: Dermorphin] (Fragment).; SW:DEM_AGAAN	2.81445	0.769448	0.273392	0.494661	9.49623
		Y17G9B.5	http://genome-www4.stanford.edu/cgi-bin/SMD/source/sourceResult?choice=Gene&option=Name&criteria=	2.81364	0.709042	0.252001	0.494661	9.50775
		R90.2	contains similarity to Plasmodium yoelii yoelii Hypothetical protein.; TR:Q7RLP9	2.81124	1.14604	0.407664	0.494661	9.54211
		R07B1.6	contains similarity to Pfam domain PF00071 (Ras family (contains ATP/GTP binding P-loop))	2.81115	0.914486	0.325307	0.494661	9.54339
		Y41E3.2	C. elegans DPY-4 protein; contains similarity to Pfam domains PF01484 (Nematode cuticle collagen N-terminal domain), PF01391 (Collagen triple helix repeat (20 copies))(2)	2.81113	1.24514	0.442933	0.494661	9.54365
		K05F1.10	contains similarity to Pfam domain PF01666 (DX module)	2.80997	1.46629	0.521818	0.494661	9.56031
		Y48B6A.4	C. elegans HMG-1.1 protein; contains similarity to Pfam domain PF00505 (HMG (high mobility group) box)	2.80787	0.773092	0.27533	0.494661	9.5904
		C50F7.5	contains similarity to Sus scrofa Basic proline-rich protein.; TR:Q95JC9	2.8077	1.77979	0.633896	0.494661	9.59275
		C27H6.4a	http://genome-www4.stanford.edu/cgi-bin/SMD/source/sourceResult?choice=Gene&option=Name&criteria=	2.8071	1.02879	0.366496	0.494661	9.60144
		C56G2.1b	http://genome-www4.stanford.edu/cgi-bin/SMD/source/sourceResult?choice=Gene&option=Name&criteria=	2.80654	1.22479	0.436406	0.494661	9.60946
		F32D8.12	http://genome-www4.stanford.edu/cgi-bin/SMD/source/sourceResult?choice=Gene&option=Name&criteria=	2.80558	0.706542	0.251834	0.494661	9.62322
		T25B9.4	contains similarity to Pfam domains PF00069 (Eukaryotic protein kinase domain), PF00017 (Src homology domain 2)	2.80373	2.23589	0.797468	0.494661	9.64986
		W09D6.1a	http://genome-www4.stanford.edu/cgi-bin/SMD/source/sourceResult?choice=Gene&option=Name&criteria=	2.80266	1.21324	0.432888	0.494661	9.66532
		T07E3.6a	http://genome-www4.stanford.edu/cgi-bin/SMD/source/sourceResult?choice=Gene&option=Name&criteria=	2.80125	0.671542	0.239729	0.572938	9.68557
		T25C12.1a	http://genome-www4.stanford.edu/cgi-bin/SMD/source/sourceResult?choice=Gene&option=Name&criteria=	2.79969	1.78032	0.635898	0.572938	9.70807
		C14B1.3	contains similarity to Pfam domains PF04300 (F-box associated region), PF00646 (F-box domain)	2.79883	0.612542	0.218856	0.572938	9.72045
		C34F11.3a	http://genome-www4.stanford.edu/cgi-bin/SMD/source/sourceResult?choice=Gene&option=Name&criteria=	2.79818	1.19404	0.426721	0.572938	9.72996
		T23G11.6	contains similarity to Pfam domain PF00560 (Leucine Rich Repeat)	2.79767	1.04779	0.374524	0.572938	9.73733
		C17B7.8	contains similarity to Interpro domain IPR009050 (Globin-like)	2.79324	0.692792	0.248024	0.572938	9.80138
		F11C1.5a	http://genome-www4.stanford.edu/cgi-bin/SMD/source/sourceResult?choice=Gene&option=Name&criteria=	2.79079	0.560542	0.200854	0.572938	9.83707
		C50D2.2	contains similarity to Pfam domain PF00324 (Amino acid permeases)	2.7865	1.69929	0.609831	0.572938	9.89951
		C29F9.11	contains similarity to Neisseria meningitidis Hypothetical protein NMA0428.; TR:Q9JWD7	2.78219	0.980542	0.352436	0.572938	9.96247
		F52C12.5	contains similarity to Anopheles gambiae str PEST ENSANGP00000011560.; TR:Q7PUY4	2.78029	0.780792	0.280831	0.572938	9.99027
		F31E3.6	contains similarity to Fusobacterium nucleatum Hypothetical UPF0213 protein FN1575.; SW:YF75_FUSNN	2.7794	1.37529	0.494816	0.572938	10.0033
		K09A9.1	contains similarity to Pfam domain PF00069 (Eukaryotic protein kinase domain)	2.77765	0.788542	0.283888	0.572938	10.0289
		Y113G7C.1	contains similarity to Drosophila melanogaster Flybase gene name is CG2919-PA; FLYBASE:CG2919-PA	2.77581	1.49954	0.540218	0.572938	10.056
		C44C8.6b	http://genome-www4.stanford.edu/cgi-bin/SMD/source/sourceResult?choice=Gene&option=Name&criteria=	2.77536	0.717792	0.25863	0.572938	10.0626
		R02F11.2	C. elegans ACR-10 protein; contains similarity to Pfam domains PF02931 (Neurotransmitter-gated ion-channel ligand binding domain), PF02932 (Neurotransmitter-gated ion-channel transmembrane region)	2.77454	1.30004	0.468562	0.572938	10.0747
		C35D10.17	http://genome-www4.stanford.edu/cgi-bin/SMD/source/sourceResult?choice=Gene&option=Name&criteria=	2.7735	1.39304	0.502268	0.572938	10.0899
		D2092.8	contains similarity to Drosophila ananassae BARH1 protein.; TR:Q23838	2.77285	1.10827	0.399685	0.572938	10.0996
		F49F1.7	contains similarity to Pfam domain PF01549 (ShTK domain)	2.76527	1.50429	0.543994	0.572938	10.2115
		C03G6.18	C. elegans SRX-57 protein; contains similarity to Interpro domain IPR000276 (Rhodopsin-like GPCR superfamily)	2.76477	1.09029	0.394352	0.572938	10.219
		C39B10.3	contains similarity to Plasmodium falciparum DNA-directed RNA polymerase II largest subunit (EC 2.7.7.6).; SW:RPB1_PLAFD	2.76272	1.33624	0.483667	0.572938	10.2493
		R09B5.11	contains similarity to Pfam domains PF01827 (FTH domain), PF00646 (F-box domain)	2.76193	1.54407	0.559054	0.572938	10.2611
		F15G9.1b	http://genome-www4.stanford.edu/cgi-bin/SMD/source/sourceResult?choice=Gene&option=Name&criteria=	2.76132	0.874792	0.316802	0.572938	10.2701
		F59C6.3	contains similarity to Homo sapiens Angiomotin; ENSEMBL:ENSP00000305557	2.76131	0.705042	0.255328	0.572938	10.2702
		C42D8.1	contains similarity to Mycobacterium tuberculosis Hypothetical protein MT3959.; TR:Q8VIS4	2.7607	0.810986	0.293762	0.572938	10.2794
		T23G7.3	contains similarity to Mycoplasma gallisepticum DNA topoisomerase I (EC 5.99.1.2) (Omega-protein) (Relaxing enzyme)s(Untwisting enzyme) (Swivelase).; SW:TOP1_MYCGA	2.75928	1.57954	0.572448	0.572938	10.3005
		F46F2.2a	http://genome-www4.stanford.edu/cgi-bin/SMD/source/sourceResult?choice=Gene&option=Name&criteria=	2.75926	0.686542	0.248814	0.572938	10.3007
		ZK20.1	contains similarity to Bos taurus ARALKYL acyl-CoA:amino acid N-acyltransferase (EC 2.3.1.13) (GlycinesN-acyltransferase).; TR:O46686	2.75892	1.42365	0.516018	0.572938	10.3058
		ZK863.1	contains similarity to Pfam domain PF00595 (PDZ domain (Also known as DHR or GLGF))	2.75883	2.06351	0.747968	0.572938	10.3072
		C03G6.19	C. elegans SRX-57 protein; contains similarity to Interpro domain IPR000276 (Rhodopsin-like GPCR superfamily)	2.75867	0.796542	0.288742	0.572938	10.3096
		K11G9.5	C. elegans ACR-3 protein; contains similarity to Pfam domains PF02931 (Neurotransmitter-gated ion-channel ligand binding domain), PF02932 (Neurotransmitter-gated ion-channel transmembrane region)	2.75786	1.37154	0.497321	0.572938	10.3216
		T07D1.2	contains similarity to Homo sapiens Hypothetical protein FLJ13910; ENSEMBL:ENSP00000283632	2.75733	1.07954	0.391517	0.572938	10.3295
		F21D12.3	contains similarity to Pfam domain PF00001 (7 transmembrane receptor (rhodopsin family))	2.75676	0.740542	0.268628	0.572938	10.338
		M05D6.6	contains similarity to Toxocara canis TcHSLR3.620 protein (Fragment).; TR:P91812	2.75562	0.638542	0.231724	0.572938	10.3551
		R11E3.1	contains similarity to Pfam domain PF00076 (RNA recognition motif. (aka RRM, RBD, or RNP domain))	2.75536	1.94529	0.706003	0.572938	10.3589
		M02G9.1	contains similarity to Pfam domain PF02363 (Cysteine rich repeat)	2.75265	0.527542	0.191649	0.572938	10.3994
		ZC334.9_134	http://genome-www4.stanford.edu/cgi-bin/SMD/source/sourceResult?choice=Gene&option=Name&criteria=	2.75258	0.495192	0.179901	0.572938	10.4004
		C07H6.3	contains similarity to Pfam domain PF06928 (Mast C-terminus)	2.74948	0.658792	0.239606	0.572938	10.4469
		F42A10.6	contains similarity to Macaca radiata NADH dehydrogenase subunit 5 (Fragment).; TR:Q95848	2.74801	1.18529	0.431328	0.572938	10.4689
		T22D2.1	C. elegans VAB-19 protein; contains similarity to Pfam domain PF00023 (Ank repeat)	2.74789	0.684042	0.248933	0.572938	10.4707
		C18F10.5	C. elegans SRG-2 protein; contains similarity to Pfam domain PF02118 (C.elegans Srg family integral membrane protein)	2.74715	1.20101	0.437185	0.572938	10.4818
		F30A10.9	contains similarity to Drosophila melanogaster Flybase gene name is CG32656-PA; FLYBASE:CG32656-PA	2.74467	1.34715	0.490825	0.572938	10.519
		F40F4.6	contains similarity to Pfam domains PF00008 (EGF-like domain), PF00092 (von Willebrand factor type A domain), PF00059 (Lectin C-type domain short and long forms)	2.74368	1.26429	0.460801	0.572938	10.534
		T20B6.1	contains similarity to Pfam domains PF02931 (Neurotransmitter-gated ion-channel ligand binding domain), PF02932 (Neurotransmitter-gated ion-channel transmembrane region)	2.74207	0.900542	0.328417	0.572938	10.5582
		R02D5.7	contains similarity to Neurospora crassa Related to 60s ribosomal protein L2 (Mitochondrial) (Hypotheticalsprotein).; TR:Q8X0Q2	2.742	0.564792	0.205978	0.572938	10.5593
		M01D7.7b	http://genome-www4.stanford.edu/cgi-bin/SMD/source/sourceResult?choice=Gene&option=Name&criteria=	2.74164	0.919542	0.335398	0.572938	10.5647
		ZK470.2a	http://genome-www4.stanford.edu/cgi-bin/SMD/source/sourceResult?choice=Gene&option=Name&criteria=	2.74121	1.39479	0.508823	0.572938	10.5712
		F29G9.4	contains similarity to Pfam domain PF00170 (Basic region plus leucine zipper transcription factors)	2.73203	0.747042	0.273438	0.572938	10.7101
		ZK180.6	contains similarity to Drosophila melanogaster Flybase gene name is CG11584-PB; FLYBASE:CG11584-PB	2.73197	1.27257	0.465807	0.572938	10.711
		T06E4.6	C. elegans COL-146 protein; contains similarity to Pfam domains PF01484 (Nematode cuticle collagen N-terminal domain), PF01391 (Collagen triple helix repeat (20 copies))(3)	2.73151	2.43379	0.891005	0.572938	10.718
		ZK867.1d	http://genome-www4.stanford.edu/cgi-bin/SMD/source/sourceResult?choice=Gene&option=Name&criteria=	2.73071	0.755542	0.276684	0.572938	10.7302
		T08B1.4	contains similarity to ;	2.72978	1.13546	0.415952	0.572938	10.7443
		C23H4.2	contains similarity to Pfam domain PF00135 (Carboxylesterases)	2.72859	0.569292	0.20864	0.572938	10.7624
		K10D11.5	C. elegans STR-224 protein; contains similarity to Pfam domain PF01461 (7TM chemoreceptor)	2.7274	1.20019	0.44005	0.572938	10.7805
		C42D8.8b	http://genome-www4.stanford.edu/cgi-bin/SMD/source/sourceResult?choice=Gene&option=Name&criteria=	2.72678	1.18204	0.433493	0.572938	10.7899
		F54D7.4	C. elegans ZIG-7 protein; contains similarity to Pfam domain PF00047 (IG (immunoglobulin) superfamily)	2.72611	0.890363	0.326606	0.572938	10.8002
		ZK892.2	contains similarity to Pfam domain PF00595 (PDZ domain (Also known as DHR or GLGF))	2.72608	1.12404	0.412329	0.572938	10.8007
		W02G9.1	C. elegans NDX-2 protein; contains similarity to Pfam domain PF00293 (Bacterial mutT protein)	2.72599	0.761854	0.279478	0.572938	10.802
		H27M09.4	http://genome-www4.stanford.edu/cgi-bin/SMD/source/sourceResult?choice=Gene&option=Name&criteria=	2.72256	1.15585	0.424544	0.572938	10.8544
		F13A7.11	contains similarity to Pfam domain PF00635 (MSP (Major sperm protein) domain)	2.72169	1.25743	0.462004	0.572938	10.8677
		ZK896.2	contains similarity to Pfam domain PF00595 (PDZ domain (Also known as DHR or GLGF))	2.72132	1.37829	0.506479	0.572938	10.8733
		C23H3.3	contains similarity to Pfam domain PF00013 (KH domain family of RNA binding proteins)	2.71875	0.918542	0.337854	0.572938	10.9127
		C27H5.5	C. elegans COL-36 protein; contains similarity to Pfam domains PF01484 (Nematode cuticle collagen N-terminal domain), PF01391 (Collagen triple helix repeat (20 copies))(3)	2.71842	0.562181	0.206804	0.572938	10.9177
		F26A3.4	contains similarity to Pfam domain PF00782 (Dual specificity phosphatase, catalytic domain)	2.71748	1.1206	0.412366	0.572938	10.9322
		Y51F10.4	http://genome-www4.stanford.edu/cgi-bin/SMD/source/sourceResult?choice=Gene&option=Name&criteria=	2.7172	0.571792	0.210434	0.572938	10.9364
		Y41G9A.2	http://genome-www4.stanford.edu/cgi-bin/SMD/source/sourceResult?choice=Gene&option=Name&criteria=	2.71628	0.813042	0.299321	0.572938	10.9505
		T12C9.5	C. elegans TWK-2 protein; contains similarity to Pfam domain PF03860 (Domain of Unknown Function (DUF326))	2.71587	0.559642	0.206063	0.572938	10.9568
		C25E10.9a	http://genome-www4.stanford.edu/cgi-bin/SMD/source/sourceResult?choice=Gene&option=Name&criteria=	2.71549	1.37704	0.507107	0.572938	10.9628
		F56F10.3	contains similarity to Pfam domain PF05995 (Cysteine dioxygenase type I)	2.715	1.23654	0.455449	0.572938	10.9703
		ZC434.5	C. elegans ERS-2 protein; contains similarity to Pfam domains PF00749 (tRNA synthetases class I (E and Q), catalytic domain), PF00458 (WHEP-TRS domain containing proteins)(6), PF03950 (tRNA synthetases class I (E and Q), anti-codon binding domain)	2.71343	0.912542	0.336305	0.572938	10.9944
		F07C4.7	C. elegans SRH-234 protein; contains similarity to Pfam domain PF01604 (7TM chemoreceptor)	2.71325	1.12754	0.415569	0.572938	10.9972
		F26D2.2	C. elegans FKH-7 protein; contains similarity to Yersinia pestis LacI-family regulatory protein (Putative repressor).; TR:Q8ZIA0	2.71244	0.758292	0.27956	0.572938	11.0096
		C45G9.13	http://genome-www4.stanford.edu/cgi-bin/SMD/source/sourceResult?choice=Gene&option=Name&criteria=	2.71223	1.30372	0.48068	0.572938	11.0128
		K03D3.2	contains similarity to Sulfolobus tokodaii Hypothetical protein ST0074.; TR:Q976W5	2.70938	1.25142	0.461883	0.572938	11.0568
		K01C8.1	contains similarity to Pfam domains PF01842 (ACT domain), PF00291 (beta-synthase)	2.70865	0.835792	0.308563	0.572938	11.068
		T20B3.12	contains similarity to Pfam domains PF02931 (Neurotransmitter-gated ion-channel ligand binding domain), PF02932 (Neurotransmitter-gated ion-channel transmembrane region)	2.70691	0.814667	0.300958	0.572938	11.095
		C09G9.5	contains similarity to Pfam domain PF05743 (Tumour susceptibility gene 101 protein (TSG101))	2.70518	1.06554	0.393889	0.572938	11.1217
		Y102A5B.2	contains similarity to Drosophila melanogaster Flybase gene name is CG2919-PA; FLYBASE:CG2919-PA	2.70479	1.31858	0.4875	0.572938	11.1278
		Y59A8B.20	http://genome-www4.stanford.edu/cgi-bin/SMD/source/sourceResult?choice=Gene&option=Name&criteria=	2.70369	1.71499	0.634315	0.572938	11.1447
		K12H4.5	contains similarity to Neurospora crassa Hypothetical protein.; TR:Q7SCU3	2.70306	0.861042	0.318543	0.572938	11.1545
		T28H10.3	contains similarity to Pfam domain PF01650 (Peptidase C13 family)	2.70256	1.33629	0.494454	0.572938	11.1623
		F13D2.1	contains similarity to Drosophila melanogaster Flybase gene name is CG12209-PA; FLYBASE:CG12209-PA	2.70218	1.17799	0.435942	0.572938	11.1683
		K01D12.14	contains similarity to Pfam domain PF00043 (Glutathione S-transferases.)	2.70192	0.833292	0.308407	0.572938	11.1722
		T18D3.5	contains similarity to Clostridium perfringens Hypothetical protein CPE1476.; TR:Q8XKC4	2.7003	0.609042	0.225546	0.572938	11.1974
		C33D12.3	contains similarity to Neurospora crassa Predicted protein.; TR:Q7S5T9	2.69892	1.63179	0.604608	0.572938	11.2188
		H35B03.1	contains similarity to Clostridium perfringens Stage V sporulation protein D.; TR:Q8XJI7	2.69789	0.675323	0.250315	0.572938	11.2348
		F33D11.8	contains similarity to Wolinella succinogenes CLP protease ATP-binding subunit.; TR:Q7M9X4	2.69774	1.97134	0.730739	0.572938	11.2372
		C26F1.10	contains similarity to Pfam domain PF01018 (GTP1/OBG family)	2.69765	0.970192	0.359644	0.572938	11.2386
		F16B4.5a	http://genome-www4.stanford.edu/cgi-bin/SMD/source/sourceResult?choice=Gene&option=Name&criteria=	2.69709	0.869542	0.3224	0.572938	11.2473
		ZK770.3	C. elegans INX-12 protein; contains similarity to Pfam domain PF00876 (Innexin)	2.6969	1.0187	0.377729	0.572938	11.2503
		F25B3.5	contains similarity to Interpro domain IPR009057 (Homeodomain-like)	2.69525	0.808292	0.299895	0.572938	11.276
		Y60A3A.18	http://genome-www4.stanford.edu/cgi-bin/SMD/source/sourceResult?choice=Gene&option=Name&criteria=	2.69522	1.11354	0.413154	0.572938	11.2764
		F43E2.5	contains similarity to Pfam domain PF01625 (Peptide methionine sulfoxide reductase)	2.69417	0.838292	0.31115	0.572938	11.2927
		R07E4.6a	http://genome-www4.stanford.edu/cgi-bin/SMD/source/sourceResult?choice=Gene&option=Name&criteria=	2.69259	0.876542	0.325538	0.572938	11.3174
		ZK54.2	C. elegans AQP-11 protein; contains similarity to Anopheles gambiae str PEST AgCP10410 (Fragment).; TR:Q7QGS8	2.69126	1.26192	0.468894	0.572938	11.3382
		F44A2.3	contains similarity to Pfam domain PF02886 (LBP / BPI / CETP family, C-terminal domain)	2.69126	1.19904	0.445532	0.572938	11.3382
		C49C3.3	contains similarity to Neurospora crassa Hypothetical protein.; TR:Q7SD99	2.69115	1.12354	0.417495	0.572938	11.34
		F26F12.3a	contains similarity to Pfam domain PF00255 (Glutathione peroxidases)	2.68781	0.811042	0.301749	0.572938	11.3923
		R03A10.5	contains similarity to Pfam domain PF00650 (CRAL/TRIO domain)	2.68769	1.40954	0.524444	0.572938	11.3942
		E02A10.1	contains similarity to Pfam domains PF00333 (Ribosomal protein S5), PF03719 (Ribosomal protein S5, C-terminal domain)	2.68586	1.05479	0.39272	0.572938	11.4227
		T01G6.2	C. elegans NHR-131 protein; contains similarity to Pfam domain PF00105 (Zinc finger, C4 type (two domains))	2.68408	0.963042	0.358798	0.572938	11.4508
		R08E3.2	contains similarity to Interpro domains IPR000742 (EGF-like domain, subtype 2), IPR006209 (EGF-like domain), IPR006210 (Type I EGF)	2.68036	1.10104	0.410781	0.634834	11.5093
		Y38C1BA.3	http://genome-www4.stanford.edu/cgi-bin/SMD/source/sourceResult?choice=Gene&option=Name&criteria=	2.67801	1.22654	0.458004	0.634834	11.5462
		F31E8.2a	http://genome-www4.stanford.edu/cgi-bin/SMD/source/sourceResult?choice=Gene&option=Name&criteria=	2.67719	0.838319	0.313134	0.634834	11.5593
		Y40B10A.6	http://genome-www4.stanford.edu/cgi-bin/SMD/source/sourceResult?choice=Gene&option=Name&criteria=	2.67617	0.672292	0.251214	0.634834	11.5754
		F22B5.1	C. elegans EVL-20 protein; contains similarity to Pfam domain PF00025 (ADP-ribosylation factors (Arf family) (contains ATP/GTP binding P-loop))	2.67254	0.728292	0.272509	0.634834	11.6328
		C55A6.1	contains similarity to Pfam domains PF00097 (Zinc finger, C3HC4 type (RING finger)), PF02825 (WWE domain)	2.67189	0.783542	0.293254	0.634834	11.6431
		B0034.5	contains similarity to Anopheles gambiae str PEST AgCP12601.; TR:Q7PYB7	2.67157	0.912292	0.341482	0.634834	11.6482
		H06H21.10	C. elegans SRW-94 protein; contains similarity to Interpro domain IPR000276 (Rhodopsin-like GPCR superfamily)	2.67069	1.48479	0.555957	0.634834	11.662
		Y57A10B.3	contains similarity to Plasmodium falciparum Hypothetical protein.; TR:Q8I3Z1	2.66997	0.573417	0.214765	0.634834	11.6735
		M03E7.2	contains similarity to Arabidopsis thaliana P23 co-chaperone.; TR:Q9FT78	2.6685	0.444375	0.166526	0.634834	11.6969
		F38B2.1b	http://genome-www4.stanford.edu/cgi-bin/SMD/source/sourceResult?choice=Gene&option=Name&criteria=	2.66648	0.979542	0.367354	0.634834	11.7289
		Y54F10AM.8	http://genome-www4.stanford.edu/cgi-bin/SMD/source/sourceResult?choice=Gene&option=Name&criteria=	2.66574	1.20179	0.450828	0.634834	11.7407
		R10D12.5	C. elegans LIN-12 protein; contains similarity to Pfam domains PF00066 (Notch)(3), PF00008 (EGF-like domain)(13), PF06816 (NOTCH protein), PF00023 (Ank repeat)(6)	2.66513	1.44979	0.543986	0.634834	11.7505
		T28B4.4	contains similarity to Thermoplasma volcanium Hypothetical protein TV0235.; TR:Q97C69	2.66421	1.45129	0.544737	0.634834	11.7651
		ZK1073.1	contains similarity to Pfam domain PF00069 (Eukaryotic protein kinase domain)	2.66394	1.03904	0.390039	0.634834	11.7693
		C24G7.2	contains similarity to Pfam domain PF00858 (Amiloride-sensitive sodium channel)	2.66322	0.974542	0.365927	0.634834	11.7809
		Y23H5B.2	http://genome-www4.stanford.edu/cgi-bin/SMD/source/sourceResult?choice=Gene&option=Name&criteria=	2.66274	1.20018	0.450731	0.634834	11.7885
		T07C5.1c	http://genome-www4.stanford.edu/cgi-bin/SMD/source/sourceResult?choice=Gene&option=Name&criteria=	2.65982	0.782792	0.294303	0.634834	11.8351
		C44F1.5	C. elegans ACY-3 protein; contains similarity to Pfam domain PF00211 (Adenylate and Guanylate cyclase catalytic domain)	2.659	0.842375	0.316802	0.634834	11.8483
		F59E11.12	C. elegans SRX-1 protein; contains similarity to Interpro domain IPR000276 (Rhodopsin-like GPCR superfamily)	2.65849	0.755042	0.284012	0.634834	11.8564
		M05D6.7	C. elegans GBH-2 protein; contains similarity to Pfam domain PF03322 (Gamma-butyrobetaine hydroxylase)	2.65846	1.41704	0.533031	0.634834	11.8569
		F32G8.3	contains similarity to Prochlorococcus marinus Conserved hypothetical precursor.; TR:Q7V5N3	2.65399	0.809792	0.305123	0.634834	11.9285
		C25H3.10	contains similarity to Pfam domain PF00069 (Eukaryotic protein kinase domain)	2.65287	0.784319	0.295649	0.634834	11.9464
		W03F11.4	contains similarity to Pfam domain PF05884 (Caenorhabditis elegans protein of unknown function (DUF856))	2.65139	0.811431	0.306039	0.634834	11.9701
		K10D3.2	C. elegans UNC-14 protein; contains similarity to Pfam domain PF02759 (RUN domain)	2.65071	0.427292	0.161199	0.634834	11.9811
		T09A5.1	contains similarity to Pfam domain PF06624 (Ribosome associated membrane protein RAMP4)	2.64954	0.878542	0.331583	0.634834	12
		K04B12.1	C. elegans PLX-2 protein; contains similarity to Pfam domains PF01833 (IPT/TIG domain)(3), PF01437 (Plexin repeat)(3)	2.64797	0.708692	0.267636	0.634834	12.0252
		C05E11.8	contains similarity to Arabidopsis thaliana Trichohyalin like protein.; TR:O23230	2.64661	1.54004	0.581893	0.634834	12.0472
		F25H9.5	C. elegans FRM-10 protein; contains similarity to Interpro domains IPR009065 (FERM), IPR000299 (Band 4.1 domain)	2.64539	1.17204	0.443051	0.634834	12.0668
		ZK287.3	contains similarity to Sulfolobus tokodaii Hypothetical protein ST2231.; TR:Q96YD7	2.64192	1.33454	0.505141	0.634834	12.1228
		F38E11.1	contains similarity to Schizophyllum commune Mating-type protein A-alpha Z4.; SW:MAZ4_SCHCO	2.63787	0.926292	0.351152	0.634834	12.1885
		F57H12.2	C. elegans UNC-24 protein; contains similarity to Pfam domains PF02036 (SCP-2 sterol transfer family), PF01145 (SPFH domain / Band 7 family)	2.63695	0.744042	0.28216	0.634834	12.2035
		C36E8.2	contains similarity to Interpro domain IPR009050 (Globin-like)	2.63628	0.67526	0.256141	0.634834	12.2142
		H27M09.5	http://genome-www4.stanford.edu/cgi-bin/SMD/source/sourceResult?choice=Gene&option=Name&criteria=	2.6341	1.70432	0.647022	0.634834	12.2497
		Y51H4A.25	http://genome-www4.stanford.edu/cgi-bin/SMD/source/sourceResult?choice=Gene&option=Name&criteria=	2.63283	0.502842	0.190989	0.634834	12.2703
		D1044.2c	http://genome-www4.stanford.edu/cgi-bin/SMD/source/sourceResult?choice=Gene&option=Name&criteria=	2.63253	0.872792	0.33154	0.634834	12.2751
		C11D2.3	contains similarity to Schizosaccharomyces pombe Sporulation-specific protein 15.; SW:SPOF_SCHPO	2.63191	0.834236	0.31697	0.634834	12.2853
		F49H6.5	contains similarity to Pfam domain PF01553 (Acyltransferase)	2.63072	1.18829	0.451697	0.634834	12.3046
		F35F10.4	contains similarity to Transmissible gastroenteritis virus Spike glycoprotein (Fragment).; TR:Q8QRS2	2.62439	0.827542	0.315328	0.634834	12.4082
		T03D8.3	contains similarity to Pfam domain PF05281 (Neuroendocrine protein 7B2 precursor (Secretogranin V))	2.62336	1.29404	0.493276	0.634834	12.4249
		C50F4.9	contains similarity to Pfam domain PF00293 (Bacterial mutT protein)	2.62278	1.0452	0.398508	0.634834	12.4344
		B0563.2	C. elegans TSP-11 protein; contains similarity to Pfam domain PF00335 (4 transmembrane segments integral membrane proteins)	2.62004	0.556542	0.212417	0.634834	12.4793
		F58G6.3	contains similarity to Mus musculus Hypothetical protein.; TR:Q8C1Y8	2.61879	0.995792	0.380249	0.634834	12.5
		C29G2.6	contains similarity to Bothrops jararaca Putative venom metalloproteinase jararhagin precursor (EC 3.4.24.73)s(HF2-proteinase) [Contains: Disintegrin] (Fragment).; SW:DISJ_BOTJA	2.61826	1.71648	0.655581	0.634834	12.5087
		F18C5.1	C. elegans SRA-27 protein; contains similarity to Pfam domain PF02117 (C.elegans Sra family integral membrane protein)	2.61649	1.58904	0.607319	0.634834	12.5378
		M03B6.3	contains similarity to Gallus gallus AvenaII.; TR:Q9DEG2	2.61593	1.53489	0.586749	0.634834	12.547
		Y51A2D.10	contains similarity to Pfam domain PF00112 (Cysteine proteases)	2.61455	0.583792	0.223286	0.634834	12.5697
		F35F10.14	contains similarity to Transmissible gastroenteritis virus Spike glycoprotein (Fragment).; TR:Q8QRS2	2.61412	0.928458	0.35517	0.634834	12.5767
		Y82E9BL.3	http://genome-www4.stanford.edu/cgi-bin/SMD/source/sourceResult?choice=Gene&option=Name&criteria=	2.6137	0.841042	0.321783	0.634834	12.5837
		F35H10.10	contains similarity to Mus musculus Proteasome.; TR:Q8BJY1	2.61176	0.849542	0.325275	0.634834	12.6156
		K07C6.14	contains similarity to Drosophila melanogaster Flybase gene name is CG17652-PA; FLYBASE:CG17652-PA	2.61096	1.45829	0.558528	0.634834	12.6289
		H20J18.1a	http://genome-www4.stanford.edu/cgi-bin/SMD/source/sourceResult?choice=Gene&option=Name&criteria=	2.61055	0.631042	0.241728	0.634834	12.6357
		F09F3.6	C. elegans SRX-137 protein; contains similarity to Interpro domain IPR000276 (Rhodopsin-like GPCR superfamily)	2.60885	1.60704	0.615996	0.634834	12.6637
		ZK1067.1	contains similarity to Pfam domain PF00069 (Eukaryotic protein kinase domain)	2.60857	0.595542	0.228302	0.634834	12.6683
		Y48G9A.9	http://genome-www4.stanford.edu/cgi-bin/SMD/source/sourceResult?choice=Gene&option=Name&criteria=	2.60789	0.885292	0.339466	0.634834	12.6795
		ZC518.1a	http://genome-www4.stanford.edu/cgi-bin/SMD/source/sourceResult?choice=Gene&option=Name&criteria=	2.60761	0.401517	0.153979	0.634834	12.6842
		C24G7.1	contains similarity to Pfam domain PF00858 (Amiloride-sensitive sodium channel)	2.60761	0.625292	0.239795	0.634834	12.6843
		Y57G11C.34	http://genome-www4.stanford.edu/cgi-bin/SMD/source/sourceResult?choice=Gene&option=Name&criteria=	2.60639	1.30379	0.500228	0.634834	12.7044
		Y22D7AL.15	http://genome-www4.stanford.edu/cgi-bin/SMD/source/sourceResult?choice=Gene&option=Name&criteria=	2.60495	1.70654	0.655116	0.634834	12.7284
		ZK1290.13	http://genome-www4.stanford.edu/cgi-bin/SMD/source/sourceResult?choice=Gene&option=Name&criteria=	2.60424	0.831292	0.319207	0.634834	12.74
		T04C9.6	contains similarity to Monoblepharella sp JEL15 NADH dehydrogenase subunit 3 (EC 1.6.5.3).; TR:Q85MC9	2.60394	0.690542	0.265191	0.634834	12.745
		C49C3.9	contains similarity to Neurospora crassa Hypothetical protein.; TR:Q7SD99	2.60135	1.66429	0.63978	0.634834	12.788
		K12G11.1	contains similarity to Pfam domains PF01740 (STAS domain), PF00916 (Sulfate transporter family)	2.60043	1.08573	0.417519	0.634834	12.8033
		F35C11.6	contains similarity to Pfam domain PF03045 (DAN domain)	2.59944	0.832042	0.320085	0.634834	12.8198
		F43H9.4	contains similarity to Oceanobacillus iheyensis Stage IV sporulation protein B.; TR:Q8EQ48	2.59838	0.559792	0.215439	0.634834	12.8375
		ZK652.3	contains similarity to Pfam domain PF03671 (Uncharacterised protein family (UPF0185))	2.59802	0.505392	0.194529	0.634834	12.8434
		R13H4.5	C. elegans GCY-2 protein; contains similarity to Pfam domains PF00069 (Eukaryotic protein kinase domain), PF00211 (Adenylate and Guanylate cyclase catalytic domain), PF01094 (Receptor family ligand binding region)	2.59309	1.03354	0.398576	0.634834	12.9257
		B0457.2	contains similarity to Methanosarcina mazei Hypothetical protein MM0542.; TR:Q8PZF2	2.59046	0.902542	0.34841	0.634834	12.9697
		F38A6.1	C. elegans PHA-4 protein; contains similarity to Pfam domain PF00250 (Fork head domain, eukaryotic transcription factors)	2.59017	0.750417	0.289717	0.634834	12.9745
		F08F8.7	http://genome-www4.stanford.edu/cgi-bin/SMD/source/sourceResult?choice=Gene&option=Name&criteria=	2.58971	0.621292	0.239907	0.634834	12.9821
		Y105E8A.11	http://genome-www4.stanford.edu/cgi-bin/SMD/source/sourceResult?choice=Gene&option=Name&criteria=	2.58961	0.567792	0.219258	0.634834	12.9839
		T02E9.5	http://genome-www4.stanford.edu/cgi-bin/SMD/source/sourceResult?choice=Gene&option=Name&criteria=	2.5896	0.725542	0.280176	0.634834	12.9841
		B0244.10	http://genome-www4.stanford.edu/cgi-bin/SMD/source/sourceResult?choice=Gene&option=Name&criteria=	2.58905	0.887042	0.342613	0.634834	12.9933
		F42H11.2	C. elegans LEM-3 protein; contains similarity to Pfam domains PF03020 (LEM domain), PF00023 (Ank repeat)(2)	2.58853	0.822767	0.317851	0.634834	13.002
		T10B10.9	http://genome-www4.stanford.edu/cgi-bin/SMD/source/sourceResult?choice=Gene&option=Name&criteria=	2.58773	1.58454	0.61233	0.634834	13.0155
		C44C1.6	http://genome-www4.stanford.edu/cgi-bin/SMD/source/sourceResult?choice=Gene&option=Name&criteria=	2.58558	1.33954	0.518081	0.634834	13.0514
		K11E8.1i	http://genome-www4.stanford.edu/cgi-bin/SMD/source/sourceResult?choice=Gene&option=Name&criteria=	2.58551	0.925042	0.357779	0.634834	13.0526
		F21H7.12	http://genome-www4.stanford.edu/cgi-bin/SMD/source/sourceResult?choice=Gene&option=Name&criteria=	2.58138	1.13938	0.441382	0.634834	13.122
		T12B5.2	contains similarity to Pfam domains PF01827 (FTH domain), PF00646 (F-box domain)	2.58121	0.680542	0.263652	0.634834	13.1249
		W10G6.2	contains similarity to Drosophila melanogaster Flybase gene name is CG2919-PA; FLYBASE:CG2919-PA	2.58097	1.24054	0.48065	0.634834	13.129
		M02H5.6	http://genome-www4.stanford.edu/cgi-bin/SMD/source/sourceResult?choice=Gene&option=Name&criteria=	2.58072	0.801792	0.310685	0.634834	13.1331
		C40H1.5	contains similarity to Pfam domain PF01060 (Transthyretin-like family)	2.58008	0.952792	0.369288	0.634834	13.144
		T05E11.2	contains similarity to Pfam domain PF00635 (MSP (Major sperm protein) domain)	2.57877	0.807292	0.313053	0.634834	13.166
		T05A7.9	contains similarity to Pfam domains PF00271 (Helicases conserved C-terminal domain), PF00097 (Zinc finger, C3HC4 type (RING finger)), PF00176 (SNF2 and others N-terminal domain)	2.57812	1.09922	0.426364	0.634834	13.1771
		W09D12.1	contains similarity to Pfam domain PF00413 (Matrixins)	2.57743	1.34029	0.520011	0.634834	13.1887
		C10G8.8b	http://genome-www4.stanford.edu/cgi-bin/SMD/source/sourceResult?choice=Gene&option=Name&criteria=	2.57619	0.812542	0.315404	0.634834	13.2095
		W10C8.5	contains similarity to Pfam domains PF02807 (ATP:guanido phosphotransferase, N-terminal domain), PF00217 (ATP:guanido phosphotransferases)	2.57522	1.32954	0.516282	0.634834	13.2259
		Y73B6BL.15	http://genome-www4.stanford.edu/cgi-bin/SMD/source/sourceResult?choice=Gene&option=Name&criteria=	2.57501	1.56684	0.60848	0.634834	13.2296
		Y54F10BM.4	http://genome-www4.stanford.edu/cgi-bin/SMD/source/sourceResult?choice=Gene&option=Name&criteria=	2.56996	1.51079	0.587865	0.634834	13.315
		M03B6.2	contains similarity to Interpro domain IPR007114 (Major facilitator superfamily)	2.56856	0.790292	0.307679	0.634834	13.3389
		T04A8.11	C. elegans SRG-10 protein; contains similarity to Pfam domain PF02118 (C.elegans Srg family integral membrane protein)	2.56594	0.448458	0.174774	0.728177	13.3834
		T06A1.3	contains similarity to Interpro domain IPR009050 (Globin-like)	2.56155	0.787885	0.307581	0.728177	13.4581
		E02A10.2	C. elegans GRL-23 protein; contains similarity to Pfam domain PF04155 (Domain of unknown function (DUF398))	2.55715	0.931292	0.364191	0.728177	13.5333
		Y17G7B.10b	http://genome-www4.stanford.edu/cgi-bin/SMD/source/sourceResult?choice=Gene&option=Name&criteria=	2.5562	0.888792	0.3477	0.728177	13.5495
		R166.5a	http://genome-www4.stanford.edu/cgi-bin/SMD/source/sourceResult?choice=Gene&option=Name&criteria=	2.55574	0.684479	0.267821	0.728177	13.5574
		C42D8.8a	http://genome-www4.stanford.edu/cgi-bin/SMD/source/sourceResult?choice=Gene&option=Name&criteria=	2.55556	1.41997	0.555639	0.728177	13.5605
		W07E11.2	C. elegans FLP-3 protein; contains similarity to Pfam domain PF01581 (FMRFamide related peptide family)	2.55548	1.36054	0.532401	0.728177	13.5618
		F25E5.16	http://genome-www4.stanford.edu/cgi-bin/SMD/source/sourceResult?choice=Gene&option=Name&criteria=	2.55392	0.776403	0.304004	0.728177	13.5886
		Y59H11AM.4	http://genome-www4.stanford.edu/cgi-bin/SMD/source/sourceResult?choice=Gene&option=Name&criteria=	2.5535	0.625542	0.244974	0.728177	13.5957
		F23H12.4	C. elegans SQT-3 protein; contains similarity to Pfam domains PF01484 (Nematode cuticle collagen N-terminal domain), PF01391 (Collagen triple helix repeat (20 copies))(3)	2.55327	1.82154	0.713416	0.728177	13.5997
		C03G6.5	C. elegans SRP-6 protein; contains similarity to Pfam domain PF00079 (Serpins (serine protease inhibitors))	2.55041	0.973042	0.381523	0.728177	13.6487
		C46H11.4c	http://genome-www4.stanford.edu/cgi-bin/SMD/source/sourceResult?choice=Gene&option=Name&criteria=	2.5473	1.25129	0.491224	0.728177	13.7023
		F44G4.2	http://genome-www4.stanford.edu/cgi-bin/SMD/source/sourceResult?choice=Gene&option=Name&criteria=	2.54681	0.602542	0.236587	0.728177	13.7107
		C31H1.6b	http://genome-www4.stanford.edu/cgi-bin/SMD/source/sourceResult?choice=Gene&option=Name&criteria=	2.54434	0.664153	0.261032	0.728177	13.7533
		C13C4.3	C. elegans NHR-136 protein; contains similarity to Pfam domains PF00104 (Ligand-binding domain of nuclear hormone receptors), PF00105 (Zinc finger, C4 type (two domains))	2.54291	0.991542	0.389924	0.728177	13.7779
		B0222.5	contains similarity to Pfam domains PF00014 (Kunitz/Bovine pancreatic trypsin inhibitor domain), PF00086 (Thyroglobulin type-1 repeat)	2.54234	1.28679	0.506145	0.728177	13.7877
		F08B1.3	http://genome-www4.stanford.edu/cgi-bin/SMD/source/sourceResult?choice=Gene&option=Name&criteria=	2.54128	1.25074	0.492171	0.728177	13.8061
		F22H10.3	contains similarity to Drosophila melanogaster Flybase gene name is CG11122-PA; FLYBASE:CG11122-PA	2.54059	1.61029	0.633826	0.728177	13.818
		F55H12.2	contains similarity to Tritrichomonas foetus Superoxide dismutase 1 (Iron superoxide dismutase) (EC 1.15.1.1)s(Superoxide dismutase [Mn/Fe]).; TR:Q95051	2.53906	0.933542	0.367672	0.728177	13.8444
		C06G3.11	C. elegans NHR-105 protein; contains similarity to Pfam domains PF00104 (Ligand-binding domain of nuclear hormone receptors), PF00105 (Zinc finger, C4 type (two domains))	2.53832	0.572792	0.225658	0.728177	13.8573
		T03F1.10	contains similarity to Pfam domain PF00899 (ThiF family)	2.53805	1.02707	0.404667	0.728177	13.8618
		C14F5.3a	http://genome-www4.stanford.edu/cgi-bin/SMD/source/sourceResult?choice=Gene&option=Name&criteria=	2.53744	0.728042	0.28692	0.728177	13.8725
		C45B2.7	C. elegans PTR-4 protein; contains similarity to Pfam domain PF02460 (Patched family)	2.53732	2.05804	0.81111	0.728177	13.8746
		M01G12.12	contains similarity to Anopheles gambiae str PEST ENSANGP00000023630.; TR:Q7PGR9	2.53664	1.03704	0.408826	0.728177	13.8864
		C18G1.2	contains similarity to Pfam domain PF00320 (GATA family of transcription factors)	2.53605	0.672042	0.264995	0.728177	13.8965
		M01B12.5	contains similarity to Bos taurus Mannose-binding protein C precursor (MBP-C) (Mannan-binding protein).; SW:MABC_BOVIN	2.53552	0.507342	0.200094	0.728177	13.9057
		T13H5.5	contains similarity to Interpro domain IPR001648 (Ribosomal protein S18)	2.53539	0.713042	0.281236	0.728177	13.908
		T01G6.8	C. elegans NHR-130 protein; contains similarity to Pfam domains PF00104 (Ligand-binding domain of nuclear hormone receptors), PF00105 (Zinc finger, C4 type (two domains))	2.53501	1.32149	0.521297	0.728177	13.9146
		T09F5.9	contains similarity to Pfam domains PF01827 (FTH domain), PF00646 (F-box domain)	2.53115	1.87604	0.741182	0.728177	13.9816
		ZC317.2	contains similarity to Anopheles gambiae str PEST ENSANGP00000025004 (Fragment).; TR:Q7PI65	2.53012	1.50343	0.594212	0.728177	13.9994
		ZK1037.7	contains similarity to Pfam domain PF00069 (Eukaryotic protein kinase domain)	2.52995	1.76212	0.696503	0.728177	14.0025
		B0334.2	C. elegans TWK-5 protein; contains similarity to Interpro domains IPR003280 (K+ channel, two pore), IPR001622 (K+ channel, pore region)	2.5287	0.821792	0.324986	0.728177	14.0242
		Y82E9BR.5	http://genome-www4.stanford.edu/cgi-bin/SMD/source/sourceResult?choice=Gene&option=Name&criteria=	2.5282	0.774042	0.306163	0.728177	14.0329
		C16A3.5	contains similarity to Interpro domain IPR001304 (C-type lectin)	2.52761	0.834217	0.330042	0.728177	14.0432
		F52B10.1	contains similarity to Epifagus virginiana Chloroplast 30S ribosomal protein S14.; SW:RR14_EPIVI	2.52648	1.09204	0.432238	0.728177	14.0629
		T19D12.2	contains similarity to Thermoplasma acidophilum Hypothetical membrane protein.; TR:Q9HJ70	2.5264	0.662292	0.262149	0.728177	14.0643
		F41F3.5	C. elegans SRX-75 protein; contains similarity to Pfam domain PF02695 (Domain of unknown function DUF)	2.52626	0.801319	0.317195	0.728177	14.0666
		F56E3.3b	http://genome-www4.stanford.edu/cgi-bin/SMD/source/sourceResult?choice=Gene&option=Name&criteria=	2.524	0.669833	0.265386	0.728177	14.1062
		W04B5.1	contains similarity to Candidatus Blochmannia floridanus tRNA pseudouridine synthase A (EC 4.2.1.70) (Pseudouridylate synthasesI) (Pseudouridine synthase I) (Uracil hydrolyase).; SW:TRUA_CANBF	2.52147	1.17139	0.464567	0.728177	14.1504
		F19B2.2	contains similarity to Pfam domain PF02695 (Domain of unknown function DUF)	2.51905	0.549292	0.218055	0.728177	14.1927
		Y37E11AM.1	http://genome-www4.stanford.edu/cgi-bin/SMD/source/sourceResult?choice=Gene&option=Name&criteria=	2.5185	0.641792	0.254831	0.728177	14.2023
		W04G3.6	contains similarity to Pfam domain PF00916 (Sulfate transporter family)	2.51573	0.459792	0.182767	0.728177	14.251
		H10E21.1	contains similarity to Mus musculus Similar to endozepine-related protein precursor.; TR:Q8BKU6	2.51527	0.904542	0.35962	0.728177	14.259
		F36A4.10	contains similarity to Pfam domain PF05912 (Caenorhabditis elegans protein of unknown function (DUF870))	2.51362	0.419117	0.166738	0.728177	14.288
		D1009.3	C. elegans CYP-8 protein; contains similarity to Pfam domain PF00160 (Peptidyl-prolyl cis-trans isomerases)	2.51308	1.46649	0.583544	0.728177	14.2976
		K08E3.1	contains similarity to Pfam domains PF00264 (Common central domain of tyrosinases, polyphenol oxidases and some hemocyanins.), PF01549 (ShTK domain)(2)	2.51239	1.80679	0.719152	0.728177	14.3096
		B0507.10	http://genome-www4.stanford.edu/cgi-bin/SMD/source/sourceResult?choice=Gene&option=Name&criteria=	2.51039	2.25429	0.897985	0.728177	14.3449
		Y7A9C.1	contains similarity to Plasmodium falciparum Hypothetical protein.; TR:Q8I3Z1	2.50971	0.869597	0.346493	0.728177	14.3569
		W06B3.2a	http://genome-www4.stanford.edu/cgi-bin/SMD/source/sourceResult?choice=Gene&option=Name&criteria=	2.50858	1.34304	0.535378	0.728177	14.3767
		H12C20.6	http://genome-www4.stanford.edu/cgi-bin/SMD/source/sourceResult?choice=Gene&option=Name&criteria=	2.50808	0.889792	0.35477	0.728177	14.3855
		F53F4.14	contains similarity to Interpro domain IPR002048 (Calcium-binding EF-hand)	2.50804	0.713885	0.284639	0.728177	14.3863
		Y97E10AL.1	http://genome-www4.stanford.edu/cgi-bin/SMD/source/sourceResult?choice=Gene&option=Name&criteria=	2.50732	1.08789	0.433883	0.728177	14.3989
		B0001.6	contains similarity to Neurospora crassa Predicted protein.; TR:Q7RZG9	2.50663	1.16779	0.465881	0.728177	14.4111
		F08G2.4	contains similarity to Homo sapiens Golgi autoantigen, golgin subfamily a, 6; ENSEMBL:ENSP00000268079	2.50331	0.623542	0.249087	0.728177	14.4698
		W06F12.2a	http://genome-www4.stanford.edu/cgi-bin/SMD/source/sourceResult?choice=Gene&option=Name&criteria=	2.50168	0.764292	0.305512	0.728177	14.4987
		C12D5.2	contains similarity to Pfam domain PF00078 (Reverse transcriptase (RNA-dependent DNA polymerase))	2.50082	0.817792	0.327009	0.728177	14.5138
		C05E4.14	http://genome-www4.stanford.edu/cgi-bin/SMD/source/sourceResult?choice=Gene&option=Name&criteria=	2.49877	1.03442	0.413971	0.728177	14.5503
		K02H8.1	contains similarity to Homo sapiens Hypothetical protein KIAA0373; ENSEMBL:ENSP00000308021	2.49848	0.769542	0.308004	0.728177	14.5553
		R13H8.1b	http://genome-www4.stanford.edu/cgi-bin/SMD/source/sourceResult?choice=Gene&option=Name&criteria=	2.49574	0.540792	0.216686	0.728177	14.6041
		C30H6.6	C. elegans HAF-1 protein; contains similarity to Pfam domains PF00664 (ABC transporter transmembrane region), PF00005 (ABC transporters)	2.49494	1.51151	0.605832	0.728177	14.6183
		T13B5.6	contains similarity to Pfam domain PF01674 (Lipase (class 2))	2.49403	1.15071	0.461385	0.728177	14.6344
		Y106G6G.2	contains similarity to Drosophila melanogaster Flybase gene name is CG2919-PA; FLYBASE:CG2919-PA	2.49312	0.804958	0.322871	0.728177	14.6506
		Y37E11AR.2	http://genome-www4.stanford.edu/cgi-bin/SMD/source/sourceResult?choice=Gene&option=Name&criteria=	2.49243	1.02579	0.411563	0.728177	14.663
		F59E11.10	C. elegans SRX-1 protein; contains similarity to Interpro domain IPR000276 (Rhodopsin-like GPCR superfamily)	2.49116	0.777042	0.311919	0.728177	14.6855
		C34E7.2	contains similarity to Trichomonas vaginalis Chaperonin subunit alpha2 CCTalpha (Fragment).; TR:Q9GU10	2.49091	0.965792	0.387727	0.728177	14.6901
		F48F7.2	C. elegans SYN-2 protein; contains similarity to Pfam domains PF00804 (Syntaxin), PF05739 (SNARE domain)	2.49088	1.21879	0.489302	0.728177	14.6906
		Y4C6A.1	http://genome-www4.stanford.edu/cgi-bin/SMD/source/sourceResult?choice=Gene&option=Name&criteria=	2.48747	0.584792	0.235095	0.728177	14.7514
		W03D2.6	contains similarity to Arabidopsis thaliana Hypothetical protein At3g23320.; SW:U186_ARATH	2.48694	1.68054	0.675747	0.728177	14.7608
		T11B7.5	contains similarity to Ralstonia solanacearum Probable bacterioferritin comigratory oxidoreductase proteins(EC 1.11.1.-).; TR:Q8XZS8	2.48692	0.415542	0.167091	0.728177	14.7612
		F35F10.13	contains similarity to Pfam domain PF01579 (Domain of unknown function DUF19)	2.47918	0.974667	0.39314	0.728177	14.8998
		C18D11.2	contains similarity to Drosophila melanogaster Flybase gene name is CG32514-PB; FLYBASE:CG32514-PB	2.47713	1.25354	0.506046	0.728177	14.9366
		C37C3.13	http://genome-www4.stanford.edu/cgi-bin/SMD/source/sourceResult?choice=Gene&option=Name&criteria=	2.47673	2.09779	0.847	0.728177	14.9438
		Y44A6D.3d	http://genome-www4.stanford.edu/cgi-bin/SMD/source/sourceResult?choice=Gene&option=Name&criteria=	2.47634	0.638167	0.257705	0.728177	14.9508
		C02H6.2	contains similarity to Pfam domains PF01827 (FTH domain), PF00646 (F-box domain)	2.47632	1.32554	0.535288	0.728177	14.9513
		C32F10.4	contains similarity to Sus scrofa Gastric mucin (Fragment).; TR:Q29071	2.47588	2.12404	0.857893	0.728177	14.9591
		F59B2.10	contains similarity to Pfam domain PF02958 (Domain of unknown function (DUF227))	2.47477	0.768617	0.310581	0.728177	14.9791
		F08F1.8	C. elegans TTH-1 protein; contains similarity to Pfam domain PF01290 (Thymosin beta-4 family)	2.47405	1.31422	0.5312	0.728177	14.992
		Y53G8AR.7	http://genome-www4.stanford.edu/cgi-bin/SMD/source/sourceResult?choice=Gene&option=Name&criteria=	2.47392	0.677792	0.273975	0.728177	14.9944
		F54B11.2	contains similarity to Bordetella bronchiseptica ATP synthase beta chain (EC 3.6.3.14).; TR:Q7WEM9	2.47372	0.824342	0.333239	0.728177	14.9979
		H32C10.1	contains similarity to Interpro domains IPR006353 (HAD-superfamily subfamily IIA hydrolase, CECR5), IPR000508 (Signal peptidase), IPR006357 (HAD-superfamily hydrolase, subfamily IIA)	2.47286	1.66417	0.672971	0.728177	15.0134
		B0350.2f	http://genome-www4.stanford.edu/cgi-bin/SMD/source/sourceResult?choice=Gene&option=Name&criteria=	2.47246	0.933792	0.377677	0.728177	15.0207
		F44C8.11	contains similarity to Pfam domain PF00067 (Cytochrome P450)	2.47162	0.637229	0.257818	0.728177	15.0358
		R07A4.2	contains similarity to Anopheles gambiae str PEST AgCP13704 (Fragment).; TR:Q7QF44	2.46717	0.936042	0.379399	0.728177	15.1163
		R08C7.7	contains similarity to Pfam domain PF00646 (F-box domain)	2.46608	1.25869	0.510403	0.728177	15.136
		C09B8.3	contains similarity to Oceanobacillus iheyensis Flagellar basal-body M-ring protein.; TR:Q8EQY3	2.46573	2.34729	0.951967	0.728177	15.1423
		T07F10.6	contains similarity to Xenopus laevis Xenopsin precursor [Contains: Xenopsin precursor fragment (XPF);sXenopsin].; SW:XENO_XENLA	2.46415	0.939792	0.381386	0.728177	15.1709
		C55A6.5	contains similarity to Pfam domain PF00106 (Alcohol/other dehydrogenases, short chain type)	2.46338	0.860042	0.349131	0.728177	15.1849
		F52H3.3	contains similarity to Pfam domains PF00651 (BTB/POZ domain), PF00917 (MATH domain)	2.46283	0.460792	0.187099	0.728177	15.1949
		Y57G11C.24c	http://genome-www4.stanford.edu/cgi-bin/SMD/source/sourceResult?choice=Gene&option=Name&criteria=	2.46276	0.68222	0.277015	0.728177	15.1961
		F59E11.7	C. elegans STR-87 protein; contains similarity to Pfam domain PF01461 (7TM chemoreceptor)	2.46131	1.74204	0.70777	0.728177	15.2223
		F44F4.3	contains similarity to Plasmodium falciparum Rifin.; TR:Q8IJ09	2.46105	0.640867	0.260403	0.728177	15.227
		Y37A1B.5	contains similarity to Pfam domain PF05694 (56kDa selenium binding protein (SBP56))	2.45998	0.801792	0.325934	0.728177	15.2465
		F58E6.1a	http://genome-www4.stanford.edu/cgi-bin/SMD/source/sourceResult?choice=Gene&option=Name&criteria=	2.45959	2.71779	1.10498	0.728177	15.2537
		H08M01.2	contains similarity to Interpro domain IPR001841 (Zn-finger, RING)	2.45926	0.831542	0.338126	0.728177	15.2595
		ZC443.5	contains similarity to Pfam domain PF00201 (UDP-glucoronosyl and UDP-glucosyl transferases)	2.45853	1.2461	0.506846	0.728177	15.2728
		T27A10.6	C. elegans SRH-308 protein; contains similarity to Pfam domain PF01604 (7TM chemoreceptor)	2.45842	0.652653	0.265476	0.728177	15.2748
		F54C9.3	contains similarity to Methanosarcina acetivorans Hypothetical protein MA1196.; TR:Q8TRI0	2.45446	0.826292	0.336649	0.817954	15.3469
		Y55F3BR.4	http://genome-www4.stanford.edu/cgi-bin/SMD/source/sourceResult?choice=Gene&option=Name&criteria=	2.45369	1.29882	0.529334	0.817954	15.3609
		K05G3.3	C. elegans CAH-3 protein; contains similarity to Pfam domain PF00194 (Eukaryotic-type carbonic anhydrases)	2.4533	0.688542	0.280659	0.817954	15.368
		B0564.3	contains similarity to Pfam domain PF01062 (Putative membrane protein)	2.45255	0.933181	0.380493	0.817954	15.3817
		F57C12.5b	http://genome-www4.stanford.edu/cgi-bin/SMD/source/sourceResult?choice=Gene&option=Name&criteria=	2.45217	1.31129	0.534748	0.817954	15.3887
		ZK863.8	http://genome-www4.stanford.edu/cgi-bin/SMD/source/sourceResult?choice=Gene&option=Name&criteria=	2.45181	1.36434	0.556463	0.817954	15.3952
		W06F12.3	contains similarity to Pfam domain PF00069 (Eukaryotic protein kinase domain)	2.45176	0.745042	0.303881	0.817954	15.3962
		F54E2.1	contains similarity to Pfam domain PF03409 (Protein of unknown function (DUF274))	2.45131	1.46604	0.598066	0.817954	15.4044
		F56F11.3	contains similarity to Pfam domain PF00096 (Zinc finger, C2H2 type)	2.44956	1.28629	0.525112	0.817954	15.4364
		K07C11.5	contains similarity to Pfam domain PF01585 (G-patch domain)	2.44672	1.20396	0.49207	0.817954	15.4882
		K12G11.2	contains similarity to Pfam domains PF01740 (STAS domain), PF00916 (Sulfate transporter family)	2.44529	0.663167	0.271202	0.817954	15.5145
		F34H10.3	contains similarity to ericoid mycorrhizal fungus PSIV Putative chitin synthase.; TR:Q8NJ48	2.44441	0.959792	0.392647	0.817954	15.5305
		Y54H5A.4	http://genome-www4.stanford.edu/cgi-bin/SMD/source/sourceResult?choice=Gene&option=Name&criteria=	2.44366	0.485792	0.198796	0.817954	15.5443
		F17H10.3	contains similarity to Pfam domain PF00787 (PX domain)	2.44292	0.558292	0.228534	0.817954	15.5578
		T06D8.10	contains similarity to Pfam domains PF05649 (Peptidase family M13), PF01431 (Peptidase family M13)	2.44291	1.67785	0.686825	0.817954	15.5582
		Y105C5B.15	http://genome-www4.stanford.edu/cgi-bin/SMD/source/sourceResult?choice=Gene&option=Name&criteria=	2.44204	1.15376	0.472459	0.817954	15.5741
		F29B9.10	contains similarity to Interpro domain IPR000051 (SAM (and some other nucleotide) binding motif)	2.44051	0.573042	0.234804	0.817954	15.6022
		F17C11.12	http://genome-www4.stanford.edu/cgi-bin/SMD/source/sourceResult?choice=Gene&option=Name&criteria=	2.43964	1.00654	0.412578	0.817954	15.6182
		F36H1.6	contains similarity to Pyrococcus furiosus Undecaprenyl pyrophosphate synthetase (EC 2.5.1.31) (UPP synthetase)s(Di-trans-poly-cis-decaprenylcistransferase) (Undecaprenyl diphosphatessynthase) (UDS).; SW:UPPS_PYRFU	2.43885	0.854208	0.350251	0.817954	15.6328
		F01D4.4	C. elegans EGL-21 protein; contains similarity to Pfam domains PF00246 (Zinc carboxypeptidases),	2.43674	1.14829	0.471241	0.817954	15.6715
		Y75B8A.28	contains similarity to Plasmodium falciparum Hypothetical protein.; TR:Q8I3Z1	2.43447	0.627042	0.257569	0.817954	15.7134
		F09F7.8	contains similarity to Drosophila melanogaster Flybase gene name is CG13678-PA; FLYBASE:CG13678-PA	2.43375	1.58196	0.650009	0.817954	15.7266
		ZK930.2	contains similarity to Pfam domain PF00595 (PDZ domain (Also known as DHR or GLGF))	2.43339	1.25004	0.513703	0.817954	15.7332
		Y61A9LA.5	http://genome-www4.stanford.edu/cgi-bin/SMD/source/sourceResult?choice=Gene&option=Name&criteria=	2.43297	0.580823	0.23873	0.817954	15.741
		F18G5.6	contains similarity to Mus musculus SH3 domain protein 1B (Fragment).; TR:Q8C9C3	2.43118	0.912542	0.375349	0.817954	15.7741
		C46H11.4a	http://genome-www4.stanford.edu/cgi-bin/SMD/source/sourceResult?choice=Gene&option=Name&criteria=	2.43096	0.593042	0.243953	0.817954	15.778
		C09F9.3b	http://genome-www4.stanford.edu/cgi-bin/SMD/source/sourceResult?choice=Gene&option=Name&criteria=	2.43084	0.956042	0.393297	0.817954	15.7803
		C08C3.1a	http://genome-www4.stanford.edu/cgi-bin/SMD/source/sourceResult?choice=Gene&option=Name&criteria=	2.42936	1.58454	0.652247	0.817954	15.8077
		F39G3.1	contains similarity to Pfam domain PF00201 (UDP-glucoronosyl and UDP-glucosyl transferases)	2.42846	1.42929	0.588559	0.817954	15.8244
		C40H1.7	http://genome-www4.stanford.edu/cgi-bin/SMD/source/sourceResult?choice=Gene&option=Name&criteria=	2.42783	0.505042	0.208022	0.817954	15.836
		K02C4.5	http://genome-www4.stanford.edu/cgi-bin/SMD/source/sourceResult?choice=Gene&option=Name&criteria=	2.42703	0.772792	0.31841	0.817954	15.8508
		ZK1251.11_115	http://genome-www4.stanford.edu/cgi-bin/SMD/source/sourceResult?choice=Gene&option=Name&criteria=	2.42702	1.46017	0.60163	0.817954	15.851
		C55F2.2	contains similarity to Pfam domain PF05497 (Destabilase)	2.42692	1.12629	0.464082	0.817954	15.8528
		F54D5.7	contains similarity to Pfam domains PF02770 (Acyl-CoA dehydrogenase, middle domain), PF00441 (Acyl-CoA dehydrogenases), PF02771 (Acyl-CoA dehydrogenase, N-terminal domain)	2.42688	0.797354	0.328551	0.817954	15.8536
		ZK896.4	contains similarity to Pfam domain PF00595 (PDZ domain (Also known as DHR or GLGF))	2.42582	1.48934	0.613953	0.817954	15.8732
		F25E5.4	contains similarity to Interpro domains IPR008974 (TRAF domain-like), IPR000210 (BTB/POZ domain)	2.42571	1.31024	0.540148	0.817954	15.8753
		T25B9.10	contains similarity to Pfam domains PF00155 (Aminotransferases class-I), PF02490 (Aminolevulinic acid synthase domain)	2.42555	1.55679	0.641831	0.817954	15.8783
		F14F8.8	contains similarity to Pfam domain PF02695 (Domain of unknown function DUF)	2.42241	2.85254	1.17756	0.817954	15.9365
		Y71F9B.1	http://genome-www4.stanford.edu/cgi-bin/SMD/source/sourceResult?choice=Gene&option=Name&criteria=	2.42183	0.494042	0.203995	0.817954	15.9473
		R12E2.13	contains similarity to Pfam domain PF00076 (RNA recognition motif. (aka RRM, RBD, or RNP domain))	2.42166	0.807542	0.333466	0.817954	15.9504
		Y49F6B.3	http://genome-www4.stanford.edu/cgi-bin/SMD/source/sourceResult?choice=Gene&option=Name&criteria=	2.41856	1.58404	0.654952	0.817954	16.008
		C07A9.6b	http://genome-www4.stanford.edu/cgi-bin/SMD/source/sourceResult?choice=Gene&option=Name&criteria=	2.41632	1.00188	0.414629	0.817954	16.0498
		K07B1.6a	http://genome-www4.stanford.edu/cgi-bin/SMD/source/sourceResult?choice=Gene&option=Name&criteria=	2.41333	0.722542	0.299396	0.817954	16.1055
		Y51H4A.15	http://genome-www4.stanford.edu/cgi-bin/SMD/source/sourceResult?choice=Gene&option=Name&criteria=	2.41319	0.721242	0.298875	0.817954	16.1082
		B0478.1a_833	http://genome-www4.stanford.edu/cgi-bin/SMD/source/sourceResult?choice=Gene&option=Name&criteria=	2.41082	0.574292	0.238214	0.817954	16.1523
		F27D9.2	contains similarity to Interpro domain IPR007114 (Major facilitator superfamily)	2.41026	1.38004	0.572568	0.817954	16.1628
		T04H1.6	C. elegans SRW-80 protein; contains similarity to Mus musculus Glycine transporter 2a.; TR:Q8CFM5	2.40935	1.69929	0.705291	0.817954	16.1799
		B0513.3	C. elegans RPL-29 protein; contains similarity to Pfam domain PF01779 (Ribosomal L29e protein family)	2.40722	1.05229	0.43714	0.817954	16.2198
		H02I12.3	C. elegans TAG-89 protein; contains similarity to Pfam domain PF00001 (7 transmembrane receptor (rhodopsin family))	2.40715	1.22299	0.508067	0.817954	16.2212
		Y59A8B.24	http://genome-www4.stanford.edu/cgi-bin/SMD/source/sourceResult?choice=Gene&option=Name&criteria=	2.40706	0.694323	0.288453	0.817954	16.2228
		B0336.11a	http://genome-www4.stanford.edu/cgi-bin/SMD/source/sourceResult?choice=Gene&option=Name&criteria=	2.40663	0.976467	0.40574	0.817954	16.2308
		F17C11.2	contains similarity to Interpro domain IPR001304 (C-type lectin)	2.40627	0.897792	0.373104	0.817954	16.2375
		F10D7.3	contains similarity to Pfam domain PF01273 (LBP / BPI / CETP family, N-terminal domain)	2.40582	1.16004	0.482181	0.817954	16.246
		Y6E2A.5	contains similarity to Plasmodium falciparum Hypothetical protein.; TR:Q8I3Z1	2.40374	1.17804	0.490088	0.817954	16.2851
		F59D6.6	contains similarity to Pfam domain PF01030 (Receptor L domain)	2.4036	1.51682	0.63106	0.817954	16.2876
		T21B4.2	C. elegans COL-85 protein; contains similarity to Pfam domains PF01484 (Nematode cuticle collagen N-terminal domain), PF01391 (Collagen triple helix repeat (20 copies))(3)	2.40089	1.54399	0.64309	0.817954	16.3387
		H14A12.4	C. elegans MLS-1 protein; contains similarity to Pfam domain PF00907 (T-box)	2.39978	0.550542	0.229413	0.817954	16.3594
		ZK1010.3	contains similarity to Pfam domain PF00069 (Eukaryotic protein kinase domain)	2.39961	1.21104	0.504682	0.817954	16.3626
		K01H12.3	C. elegans NHR-38 protein; contains similarity to Pfam domain PF00105 (Zinc finger, C4 type (two domains))	2.39603	1.3767	0.574574	0.817954	16.4301
		F17C8.2	C. elegans COL-89 protein; contains similarity to Pfam domains PF01484 (Nematode cuticle collagen N-terminal domain), PF01391 (Collagen triple helix repeat (20 copies))(2)	2.39601	1.9976	0.833722	0.817954	16.4305
		F54F2.1	contains similarity to Pfam domains PF00357 (Integrins alpha chain), PF01839 (FG-GAP repeat)(4)	2.39591	0.938542	0.391726	0.817954	16.4323
		F49C12.6	contains similarity to Pfam domain PF01433 (Peptidase family M1)	2.39338	0.887375	0.370763	0.817954	16.4802
		H14N18.4b	http://genome-www4.stanford.edu/cgi-bin/SMD/source/sourceResult?choice=Gene&option=Name&criteria=	2.39278	1.33604	0.558363	0.817954	16.4913
		Y22D7AR.6	http://genome-www4.stanford.edu/cgi-bin/SMD/source/sourceResult?choice=Gene&option=Name&criteria=	2.39049	0.527042	0.220474	0.817954	16.5346
		T28A11.5	contains similarity to Pfam domains PF01827 (FTH domain), PF00646 (F-box domain)	2.39028	1.37229	0.574113	0.817954	16.5386
		C15H9.2	contains similarity to Brachydanio rerio Divalent metal transporter 1.; TR:Q8AX90	2.39009	1.07657	0.450431	0.817954	16.5424
		F35H8.6	contains similarity to Pfam domain PF00201 (UDP-glucoronosyl and UDP-glucosyl transferases)	2.38814	1.33704	0.559867	0.817954	16.5792
		F26E4.2	contains similarity to ;	2.38774	0.361042	0.151206	0.817954	16.5867
		C54A12.1	contains similarity to Pfam domain PF02460 (Patched family)	2.38748	1.73201	0.725455	0.817954	16.5918
		F46H5.7a	http://genome-www4.stanford.edu/cgi-bin/SMD/source/sourceResult?choice=Gene&option=Name&criteria=	2.38534	0.606542	0.254279	0.817954	16.6324
		Y40B10A.5	http://genome-www4.stanford.edu/cgi-bin/SMD/source/sourceResult?choice=Gene&option=Name&criteria=	2.38527	0.752649	0.31554	0.817954	16.6336
		C35D10.12	contains similarity to Mus musculus Hypothetical protein.; TR:Q8C237	2.38502	0.633514	0.265622	0.817954	16.6384
		Y5H2A.2	http://genome-www4.stanford.edu/cgi-bin/SMD/source/sourceResult?choice=Gene&option=Name&criteria=	2.38501	0.533573	0.223719	0.817954	16.6385
		Y75B8A.29	contains similarity to Plasmodium falciparum Hypothetical protein.; TR:Q8I3Z1	2.38431	1.01129	0.424144	0.817954	16.6518
		F38B7.1b	http://genome-www4.stanford.edu/cgi-bin/SMD/source/sourceResult?choice=Gene&option=Name&criteria=	2.38263	1.18704	0.498206	0.817954	16.6837
		ZK822.4	contains similarity to Pfam domain PF02520 (Domain of unknown function DUF148)	2.3811	1.07604	0.451909	0.817954	16.7127
		Y75B12B.3	contains similarity to Plasmodium falciparum Hypothetical protein.; TR:Q8I3Z1	2.38097	0.665542	0.279525	0.817954	16.7152
		M05D6.5	contains similarity to Pfam domain PF04588 (Hypoxia induced protein conserved region)	2.37918	0.647042	0.271959	0.817954	16.7493
		C32E12.2	contains similarity to Cowpox virus V174.; TR:Q8QMR0	2.37881	1.33479	0.561117	0.817954	16.7564
		Y73F8A.19	http://genome-www4.stanford.edu/cgi-bin/SMD/source/sourceResult?choice=Gene&option=Name&criteria=	2.37816	0.675542	0.284061	0.817954	16.7688
		F23D12.3	contains similarity to ;	2.378	1.03297	0.434385	0.817954	16.7719
		R05A10.2	contains similarity to Dictyostelium discoideum Similar to Homo sapiens (Human). dentin sialophosphoprotein.; TR:Q86A18	2.37784	0.796042	0.334776	0.817954	16.7749
		C27H6.1	C. elegans APT-10 protein; contains similarity to Interpro domains IPR001392 (Clathrin adaptor complex, medium chain), IPR008968 (Mu2 adaptin subunit (AP50) of AP2)	2.37776	0.499042	0.209879	0.817954	16.7764
		T14B4.6	C. elegans DPY-2 protein; contains similarity to Pfam domains PF01484 (Nematode cuticle collagen N-terminal domain), PF01391 (Collagen triple helix repeat (20 copies))(2)	2.37633	1.12954	0.475329	0.817954	16.8036
		C45G9.8	contains similarity to Aedes aegypti Leucokinins precursor [Contains: Leucokinin 1; Leucokinin 3;sLeucokinin 2].; SW:LCK_AEDAE	2.37204	1.25221	0.527903	0.817954	16.8855
		K01G12.2	contains similarity to Kluyveromyces lactis Silent information regulator 4.; TR:O59904	2.37101	1.12404	0.474078	0.817954	16.9053
		C04E12.2	contains similarity to Pfam domains PF00620 (RhoGAP domain), PF00169 (PH (pleckstrin homology) domain)	2.37044	1.04604	0.441286	0.817954	16.9161
		M162.6	contains similarity to Schizosaccharomyces pombe Hypothetical protein.; TR:P87297	2.3659	1.60129	0.67682	0.817954	17.003
		F08C6.6	contains similarity to Pfam domain PF06079 (Apyrase)	2.36477	0.774042	0.327322	0.817954	17.0248
		C03F11.1	contains similarity to Pfam domains PF03530 (Calcium-activated SK potassium channel), PF02888 (Calmodulin binding domain)	2.36374	0.655917	0.277492	0.817954	17.0447
		K05D4.2	C. elegans STR-106 protein; contains similarity to Pfam domain PF01461 (7TM chemoreceptor)	2.35849	0.693317	0.293967	0.817954	17.1456
		Y71H2AM.16	http://genome-www4.stanford.edu/cgi-bin/SMD/source/sourceResult?choice=Gene&option=Name&criteria=	2.35844	0.686292	0.290994	0.817954	17.1465
		T19D12.1	contains similarity to Thermoplasma acidophilum Hypothetical membrane protein.; TR:Q9HJ70	2.35664	0.786042	0.333544	0.817954	17.1812
		F10F2.2	contains similarity to Pfam domains PF02769 (AIR synthase related protein, C-terminal domain)(2), PF00586 (AIR synthase related protein, N-terminal domain)	2.35511	0.535292	0.227289	0.817954	17.2107
		F44C8.1	contains similarity to Pfam domain PF00067 (Cytochrome P450)	2.35485	0.828292	0.351739	0.817954	17.2158
		Y116A8C.25	contains similarity to Drosophila melanogaster Flybase gene name is CG2919-PA; FLYBASE:CG2919-PA	2.35434	0.639042	0.271431	0.817954	17.2255
		F07E5.9	contains similarity to Interpro domain IPR002086 (Aldehyde dehydrogenase)	2.35336	1.27454	0.541584	0.817954	17.2445
		C53C11.2	contains similarity to Pfam domain PF01431 (Peptidase family M13)	2.35159	0.869042	0.369555	0.891093	17.2787
		F13B12.3	contains similarity to Interpro domain IPR002111 (Cation (not K+) channel, TM region)	2.35129	0.998542	0.424678	0.891093	17.2845
		H19M22.2c	http://genome-www4.stanford.edu/cgi-bin/SMD/source/sourceResult?choice=Gene&option=Name&criteria=	2.35095	1.22854	0.522572	0.891093	17.2911
		C05D9.9	http://genome-www4.stanford.edu/cgi-bin/SMD/source/sourceResult?choice=Gene&option=Name&criteria=	2.3506	1.03054	0.438416	0.891093	17.2978
		ZK470.2c	http://genome-www4.stanford.edu/cgi-bin/SMD/source/sourceResult?choice=Gene&option=Name&criteria=	2.35041	1.03054	0.438452	0.891093	17.3015
		C18C4.5a	http://genome-www4.stanford.edu/cgi-bin/SMD/source/sourceResult?choice=Gene&option=Name&criteria=	2.35005	0.955042	0.406392	0.891093	17.3085
		ZK809.3	contains similarity to Anopheles gambiae str PEST ENSANGP00000021056 (Fragment).; TR:Q7PM07	2.34985	0.411767	0.175231	0.891093	17.3124
		T24H7.1	C. elegans PHB-2 protein; contains similarity to Pfam domain PF01145 (SPFH domain / Band 7 family)	2.34882	0.801992	0.341444	0.891093	17.3322
		K01C8.2	C. elegans CCT-4 protein; contains similarity to Pfam domain PF00118 (Chaperonins cpn60 and TCP-1)	2.34878	0.886292	0.377342	0.891093	17.3331
		Y113G7B.11	contains similarity to Drosophila melanogaster Flybase gene name is CG2919-PA; FLYBASE:CG2919-PA	2.34871	0.996042	0.42408	0.891093	17.3344
		F55B11.1	contains similarity to Pfam domains PF00941 (FAD binding domain in molybdopterin dehydrogenase), PF02738 (Aldehyde oxidase and xanthine dehydrogenase, molybdopterin binding domain), PF00111 (2Fe-2S iron-sulfur cluster binding domain), PF03450 (CO dehydrog	2.34812	0.797208	0.339509	0.891093	17.3459
		Y55F3BR.7	http://genome-www4.stanford.edu/cgi-bin/SMD/source/sourceResult?choice=Gene&option=Name&criteria=	2.34741	0.334267	0.142398	0.891093	17.3595
		T05B4.1	C. elegans SRR-10 protein; contains similarity to Pfam domain PF03268 (Caenorhabditis protein of unknown function, DUF267)	2.34503	1.24429	0.530607	0.891093	17.4057
		F35H8.5	C. elegans EXC-7 protein; contains similarity to Pfam domain PF00076 (RNA recognition motif. (aka RRM, RBD, or RNP domain))	2.34475	0.774542	0.33033	0.891093	17.4112
		C49F8.3	contains similarity to Pfam domain PF01682 (DB module)	2.34447	1.55304	0.662428	0.891093	17.4167
		D1037.2	C. elegans SMP-2 protein; contains similarity to Pfam domain PF01403 (Sema domain)	2.34326	0.876792	0.374177	0.891093	17.4402
		K04A8.3	contains similarity to Rhizobium loti Hypothetical protein mlr4209.; TR:Q98EJ9	2.34314	1.31454	0.561016	0.891093	17.4424
		F47B8.10	contains similarity to Wolinella succinogenes Sensor kinase of TWO-component regulatory system ,.; TR:Q7MA84	2.34263	1.43645	0.613177	0.891093	17.4524
		ZK632.4	contains similarity to Anopheles gambiae str PEST ENSANGP00000016002 (Fragment).; TR:Q7PTH5	2.34114	0.736931	0.314774	0.891093	17.4814
		ZK970.2	contains similarity to Pfam domain PF00595 (PDZ domain (Also known as DHR or GLGF))	2.34072	0.517792	0.22121	0.891093	17.4895
		C29F3.3	contains similarity to Kennedya yellow mosaic virus RNA replicase polyprotein (EC 2.7.7.48).; SW:POLR_KYMVJ	2.33949	0.836097	0.357385	0.891093	17.5135
		W01C9.5	contains similarity to Interpro domain IPR009050 (Globin-like)	2.33946	0.56451	0.241299	0.891093	17.514
		T10G3.1	contains similarity to Plasmodium yoelii yoelii Hypothetical protein.; TR:Q7RQS4	2.33915	0.755042	0.322785	0.891093	17.5202
		Y41E3.5	C. elegans ERS-1 protein; contains similarity to Pfam domains PF00749 (tRNA synthetases class I (E and Q), catalytic domain), PF04557 (Glutaminyl-tRNA synthetase, non-specific RNA binding region part 2), PF04558 (Glutaminyl-tRNA synthetase, non-specific R	2.33826	0.651042	0.27843	0.891093	17.5374
		B0238.12	contains similarity to Pfam domain PF00135 (Carboxylesterases)	2.3369	1.52729	0.653555	0.891093	17.5639
		H10D18.5	http://genome-www4.stanford.edu/cgi-bin/SMD/source/sourceResult?choice=Gene&option=Name&criteria=	2.33667	0.571042	0.244383	0.891093	17.5685
		T16G12.1	contains similarity to Interpro domains IPR006025 (Peptidase M, neutral zinc metallopeptidases, zinc-binding site), IPR001117 (Multicopper oxidase, type 1), IPR001930 (Membrane alanine aminopeptidase)	2.33617	1.05232	0.450447	0.891093	17.5781
		B0310.3	contains similarity to Fusobacterium nucleatum Hypothetical protein FN1013.; TR:Q8RES9	2.3358	0.708792	0.303447	0.891093	17.5853
		H23L24.5	http://genome-www4.stanford.edu/cgi-bin/SMD/source/sourceResult?choice=Gene&option=Name&criteria=	2.33498	1.4224	0.60917	0.891093	17.6013
		T27B7.6	contains similarity to Pfam domain PF00105 (Zinc finger, C4 type (two domains))	2.33343	0.686042	0.294006	0.891093	17.6317
		C17C3.10	contains similarity to Interpro domain IPR009050 (Globin-like)	2.33181	1.03729	0.444843	0.891093	17.6632
		ZK1307.2	contains similarity to Pfam domain PF00069 (Eukaryotic protein kinase domain)	2.33007	2.35779	1.0119	0.891093	17.6973
		Y77E11A.3	http://genome-www4.stanford.edu/cgi-bin/SMD/source/sourceResult?choice=Gene&option=Name&criteria=	2.32929	0.693542	0.297748	0.891093	17.7125
		F53F10.1	C. elegans SRD-19 protein; contains similarity to Pfam domain PF01461 (7TM chemoreceptor)	2.32856	1.59035	0.682975	0.891093	17.7269
		Y55F3BR.3	http://genome-www4.stanford.edu/cgi-bin/SMD/source/sourceResult?choice=Gene&option=Name&criteria=	2.32851	0.653986	0.280861	0.891093	17.7279
		C55A1.8	C. elegans SRU-42 protein; contains similarity to Pfam domain PF02688 (Domain of unknown function DUF215)	2.32702	0.658542	0.282998	0.891093	17.757
		H24G06.1b	http://genome-www4.stanford.edu/cgi-bin/SMD/source/sourceResult?choice=Gene&option=Name&criteria=	2.32473	0.811292	0.348984	0.891093	17.802
		K01A2.11b	http://genome-www4.stanford.edu/cgi-bin/SMD/source/sourceResult?choice=Gene&option=Name&criteria=	2.32418	1.31497	0.565779	0.891093	17.8128
		F27E5.4	C. elegans PHG-1 protein; contains similarity to Homo sapiens Growth-arrest-specific protein 1 precursor; ENSEMBL:ENSP00000321767	2.32393	1.6781	0.722097	0.891093	17.8177
		C05A2.1	C. elegans PPH-1 protein; contains similarity to Pfam domain PF00149 (Ser/Thr protein phosphatases)	2.32327	0.714292	0.307451	0.891093	17.8307
		R11D1.10	contains similarity to Pfam domain PF00076 (RNA recognition motif. (aka RRM, RBD, or RNP domain))	2.32055	0.569792	0.245542	0.891093	17.8841
		C45B2.8	http://genome-www4.stanford.edu/cgi-bin/SMD/source/sourceResult?choice=Gene&option=Name&criteria=	2.31721	2.49379	1.07621	0.891093	17.9499
		F44A6.4	contains similarity to Plasmodium yoelii yoelii Chloroquine resistance marker protein.; TR:Q7RM66	2.31675	0.648292	0.279829	0.891093	17.959
		F57B9.3	contains similarity to Drosophila melanogaster Flybase gene name is CG14482-PA; FLYBASE:CG14482-PA	2.31673	0.956942	0.413057	0.891093	17.9593
		F28F8.3	C. elegans LSM-5 protein; contains similarity to Pfam domain PF01423 (Sm protein)	2.31644	1.18679	0.512335	0.891093	17.9651
		F42A10.1	contains similarity to Pfam domain PF00005 (ABC transporters)	2.3157	1.08179	0.467156	0.891093	17.9797
		Y38E10A.5	http://genome-www4.stanford.edu/cgi-bin/SMD/source/sourceResult?choice=Gene&option=Name&criteria=	2.3149	2.37154	1.02447	0.891093	17.9954
		CD4.3	contains similarity to Interpro domain IPR001848 (Ribosomal protein S10)	2.31463	1.45854	0.630141	0.891093	18.0008
		F41B5.5	contains similarity to Pfam domain PF00067 (Cytochrome P450)	2.31384	0.658142	0.284437	0.891093	18.0164
		T05A1.7	contains similarity to Anopheles gambiae str PEST EbiP8929 (Fragment).; TR:Q7Q0C3	2.31374	0.731042	0.315957	0.891093	18.0183
		C38C6.6	contains similarity to Nicotiana tabacum Cinnamyl-alcohol dehydrogenase (EC 1.1.1.195) (CAD).; SW:CAD4_TOBAC	2.31338	1.46354	0.632642	0.891093	18.0255
		F44C8.10	contains similarity to Pfam domain PF00067 (Cytochrome P450)	2.30989	1.32217	0.572393	0.891093	18.0944
		F44C8.3	C. elegans NHR-18 protein; contains similarity to Pfam domains PF00104 (Ligand-binding domain of nuclear hormone receptors), PF00105 (Zinc finger, C4 type (two domains))	2.30922	1.32704	0.574672	0.891093	18.1077
		H10E21.4	contains similarity to Pfam domain PF00036 (EF hand)	2.30882	1.63023	0.706086	0.891093	18.1155
		C06E4.8	contains similarity to Sulfolobus solfataricus DNA double-strand break repair rad50 ATPase.; SW:RA50_SULSO	2.30848	1.01279	0.438727	0.891093	18.1224
		B0024.1	C. elegans COL-149 protein; contains similarity to Pfam domains PF01484 (Nematode cuticle collagen N-terminal domain), PF01391 (Collagen triple helix repeat (20 copies))(3)	2.305	1.02229	0.443511	0.891093	18.1913
		T05F1.11	contains similarity to Interpro domain IPR002048 (Calcium-binding EF-hand)	2.30485	0.446267	0.193621	0.891093	18.1944
		VC5.2	contains similarity to Pfam domain PF00053 (Laminin EGF-like (Domains III and V))	2.30391	1.02779	0.446107	0.891093	18.2129
		T22E5.6	contains similarity to Interpro domain IPR002016 (Haem peroxidase)	2.30379	0.685185	0.297416	0.891093	18.2153
		W07E11.3b	http://genome-www4.stanford.edu/cgi-bin/SMD/source/sourceResult?choice=Gene&option=Name&criteria=	2.30298	0.949292	0.412201	0.891093	18.2314
		W04D2.5	contains similarity to Pfam domain PF00411 (Ribosomal protein S11)	2.30236	1.45479	0.631871	0.891093	18.2438
		C13D9.1	C. elegans SRR-6 protein; contains similarity to Pfam domain PF03268 (Caenorhabditis protein of unknown function, DUF267)	2.29815	1.19004	0.517826	0.891093	18.3274
		F54H12.1c	http://genome-www4.stanford.edu/cgi-bin/SMD/source/sourceResult?choice=Gene&option=Name&criteria=	2.29686	0.632323	0.275298	0.891093	18.3531
		K08H10.4	contains similarity to Pfam domain PF01150 (GDA1/CD39 (nucleoside phosphatase) family)	2.29609	0.775319	0.33767	0.891093	18.3686
		Y43C5A.2	contains similarity to Pfam domain PF00147 (Fibrinogen beta and gamma chains, C-terminal globular domain)	2.29597	1.13604	0.494798	0.891093	18.3709
		ZK666.2	contains similarity to Bacteroides thetaiotaomicron Hypothetical protein.; TR:Q8A2T8	2.29453	0.626681	0.273119	0.891093	18.3996
		F38B2.2	contains similarity to Arabidopsis thaliana Chromomethylase (EC 2.1.1.73) (Modification methylase) (Cytosine-sspecific methyltransferase).; TR:O49141	2.29449	0.657479	0.286546	0.891093	18.4003
		R03G8.3	contains similarity to Pfam domain PF02995 (Protein of unknown function (DUF229))	2.29318	1.05371	0.459496	0.891093	18.4265
		T07F10.3	contains similarity to Xenopus laevis Xenopsin precursor [Contains: Xenopsin precursor fragment (XPF);sXenopsin].; SW:XENO_XENLA	2.29264	1.03604	0.451899	0.891093	18.4373
		F33D4.2e	http://genome-www4.stanford.edu/cgi-bin/SMD/source/sourceResult?choice=Gene&option=Name&criteria=	2.2908	0.530042	0.231379	0.891093	18.4742
		K10D11.3	C. elegans STR-224 protein; contains similarity to Pfam domain PF01461 (7TM chemoreceptor)	2.28996	0.670819	0.29294	0.891093	18.491
		F09G8.9	contains similarity to Plasmodium cuculus Cytochrome b (Fragment).; TR:Q8HEB8	2.28853	0.515256	0.225147	0.891093	18.5195
		F40A3.1	contains similarity to ;	2.28723	0.703042	0.307377	0.891093	18.5456
		T19A6.2b	http://genome-www4.stanford.edu/cgi-bin/SMD/source/sourceResult?choice=Gene&option=Name&criteria=	2.28682	1.01179	0.442445	0.891093	18.5538
		H14E04.1	contains similarity to Pfam domain PF01209 (ubiE/COQ5 methyltransferase family)	2.28671	0.399017	0.174494	0.891093	18.556
		R06A10.2	contains similarity to Mus musculus Elongation factor G 2, mitochondrial precursor (mEF-G 2) (Elongationsfactor G2).; SW:EFG2_MOUSE	2.28658	0.831542	0.363662	0.891093	18.5587
		K08E5.2	contains similarity to Pfam domain PF01105 (emp24/gp25L/p24 family)	2.28615	0.683292	0.298883	0.891093	18.5671
		C05E7.1a	http://genome-www4.stanford.edu/cgi-bin/SMD/source/sourceResult?choice=Gene&option=Name&criteria=	2.28583	1.08446	0.474426	0.891093	18.5736
		E04A4.7	contains similarity to Pfam domain PF00034 (Cytochrome c)	2.28538	1.05632	0.462206	0.891093	18.5826
		C49G7.10	contains similarity to Pfam domains PF00023 (Ank repeat), PF00533 (BRCA1 C Terminus (BRCT) domain)	2.28517	1.33904	0.58597	0.891093	18.5868
		C25F6.2	contains similarity to Schizosaccharomyces pombe Hypothetical protein.; TR:O74861	2.28505	0.735042	0.321675	0.891093	18.5893
		Y71F9AL.5	http://genome-www4.stanford.edu/cgi-bin/SMD/source/sourceResult?choice=Gene&option=Name&criteria=	2.28469	0.541625	0.237067	0.891093	18.5965
		C33A12.4	contains similarity to Onchocerca volvulus Major antigen.; SW:ANT1_ONCVO	2.28455	1.09029	0.477246	0.891093	18.5994
		ZK945.1	contains similarity to Pfam domain PF00595 (PDZ domain (Also known as DHR or GLGF))	2.28322	0.933542	0.40887	0.891093	18.6259
		C56G3.2	contains similarity to Pfam domain PF00248 (Aldo/keto reductase family)	2.28315	0.471767	0.20663	0.891093	18.6274
		Y87G2A.14	http://genome-www4.stanford.edu/cgi-bin/SMD/source/sourceResult?choice=Gene&option=Name&criteria=	2.27915	1.33779	0.586969	0.891093	18.7077
		F53A3.3	contains similarity to Pfam domain PF02145 (Rap/ran-GAP)	2.27873	0.424317	0.186207	0.891093	18.7161
		B0350.2c	http://genome-www4.stanford.edu/cgi-bin/SMD/source/sourceResult?choice=Gene&option=Name&criteria=	2.2769	0.734542	0.322606	0.891093	18.7531
		K03B8.6	contains similarity to Interpro domain IPR000585 (Hemopexin)	2.27545	1.19069	0.523278	0.891093	18.7824
		C10G8.7	C. elegans CEH-33 protein; contains similarity to Pfam domain PF00046 (Homeobox domain)	2.27448	0.527542	0.231939	0.891093	18.8018
		ZK1151.3	contains similarity to Pfam domain PF00069 (Eukaryotic protein kinase domain)	2.27447	1.36974	0.602221	0.891093	18.802
		T27D12.2a	http://genome-www4.stanford.edu/cgi-bin/SMD/source/sourceResult?choice=Gene&option=Name&criteria=	2.27404	0.567367	0.249498	0.891093	18.8108
		F21G4.1	contains similarity to Pfam domain PF03137 (Organic Anion Transporter Polypeptide (OATP) family, C-terminus)	2.27356	0.936042	0.411708	0.891093	18.8205
		W01D2.2b	http://genome-www4.stanford.edu/cgi-bin/SMD/source/sourceResult?choice=Gene&option=Name&criteria=	2.27303	1.72604	0.759357	0.891093	18.8311
		T04A6.1a	http://genome-www4.stanford.edu/cgi-bin/SMD/source/sourceResult?choice=Gene&option=Name&criteria=	2.27175	1.02504	0.451212	0.891093	18.8569
		T21F4.1	contains similarity to Pfam domain PF00491 (Arginase family)	2.27116	0.773292	0.340483	0.891093	18.8688
		C10H11.1	contains similarity to Pfam domain PF02209 (Villin headpiece domain)	2.27009	0.358653	0.15799	0.891093	18.8905
		C33F10.5c	http://genome-www4.stanford.edu/cgi-bin/SMD/source/sourceResult?choice=Gene&option=Name&criteria=	2.26989	0.972292	0.428343	0.891093	18.8945
		VW02B12L.2	contains similarity to Pfam domain PF00102 (Protein-tyrosine phosphatase)	2.26839	0.833192	0.367306	0.891093	18.9249
		F55B11.2	contains similarity to Xenopus laevis Similar to LGN protein.; TR:Q8AVU7	2.26791	0.910042	0.401268	0.891093	18.9345
		F39D8.1b	http://genome-www4.stanford.edu/cgi-bin/SMD/source/sourceResult?choice=Gene&option=Name&criteria=	2.26661	1.33354	0.588343	0.891093	18.961
		F52E1.2	contains similarity to Pfam domain PF00059 (Lectin C-type domain short and long forms)	2.26598	0.384042	0.169481	0.891093	18.9736
		T14G8.4	contains similarity to Pfam domain PF02343 (Domain of unknown function DUF130)	2.26566	0.657899	0.290379	0.891093	18.9802
		C16C8.13	contains similarity to Pfam domain PF00917 (MATH domain)	2.26463	1.39879	0.617668	0.891093	19.0009
		F33D4.3	contains similarity to Pfam domain PF01529 (DHHC zinc finger domain)	2.26445	1.24729	0.550814	0.891093	19.0046
		F19B2.5	contains similarity to Mus musculus TNF-response element binding protein.; TR:O35597	2.26367	1.29829	0.573533	0.891093	19.0204
		F08G5.3	contains similarity to Interpro domain IPR002123 (Phospholipid/glycerol acyltransferase)	2.2633	0.961542	0.424841	0.891093	19.028
		Y54C5B.1	contains similarity to Pfam domains PF04236 (Tc5 transposase C-terminal domain), PF03184 (DDE superfamily endonuclease), PF03221 (Tc5 transposase)	2.26217	1.21579	0.537446	0.891093	19.051
		CC4.2	C. elegans NLP-15 protein; contains similarity to Lymnaea stagnalis Pedal peptide preprohormone.; TR:Q7Z162	2.26107	0.577542	0.255429	0.891093	19.0733
		C37F5.1	C. elegans LIN-1 protein; contains similarity to Pfam domain PF00178 (Ets-domain)	2.26044	0.626292	0.277067	0.891093	19.0861
		ZC204.2	C. elegans SRW-97 protein; contains similarity to Interpro domain IPR000276 (Rhodopsin-like GPCR superfamily)	2.2595	0.785863	0.347804	0.891093	19.1052
		F25B4.1	contains similarity to Pfam domain PF01571 (Glycine cleavage T-protein (aminomethyl transferase))	2.25888	0.743042	0.328942	0.891093	19.1177
		F53B6.5	contains similarity to Pfam domain PF00557 (metallopeptidase family M24)	2.25829	1.00179	0.443607	0.891093	19.1298
		F41B5.2	contains similarity to Pfam domain PF00067 (Cytochrome P450)	2.2578	0.813042	0.360103	0.891093	19.1397
		F21H7.3	contains similarity to Bacillus halodurans Hypothetical protein BH2704.; TR:Q9K9E4	2.25778	0.667113	0.295473	0.891093	19.1401
		W08D2.4	C. elegans FAT-3 protein; contains similarity to Pfam domains PF00487 (Fatty acid desaturase), PF00173 (Heme-binding domain in cytochrome b5 and oxidoreductases)	2.25675	0.745542	0.33036	0.891093	19.161
		Y82E9BL.10	http://genome-www4.stanford.edu/cgi-bin/SMD/source/sourceResult?choice=Gene&option=Name&criteria=	2.25566	0.729708	0.323501	0.891093	19.1832
		F08B1.1a	http://genome-www4.stanford.edu/cgi-bin/SMD/source/sourceResult?choice=Gene&option=Name&criteria=	2.25515	0.822069	0.36453	0.891093	19.1937
		C54D10.3	contains similarity to Pfam domain PF01549 (ShTK domain)	2.25318	1.07652	0.477776	0.891093	19.2338
		T20G5.7	contains similarity to Lymantria dispar multicapsid nuclear polyhedrosis virus Ld-bro-p.; TR:Q9YMG7	2.25298	1.26504	0.561497	0.891093	19.2379
		F15A4.5	contains similarity to Chimpanzee cytomegalovirus UL148A.; TR:Q8QRW5	2.25256	0.662863	0.294271	0.891093	19.2465
		W08G11.1	contains similarity to Pfam domain PF03269 (Caenorhabditis protein of unknown function, DUF268)	2.25225	0.917542	0.407389	0.891093	19.2528
		Y53C12B.6	contains similarity to Pfam domain PF00100 (Zona pellucida-like domain)	2.252	1.17279	0.520778	0.891093	19.2579
		F40F4.4	C. elegans LBP-3 protein; contains similarity to Pfam domain PF00061 (lipocalins)	2.25089	1.04679	0.465056	0.891093	19.2804
		C06H5.7	http://genome-www4.stanford.edu/cgi-bin/SMD/source/sourceResult?choice=Gene&option=Name&criteria=	2.25011	0.767931	0.341285	0.891093	19.2964
		F42C5.2	contains similarity to Pfam domain PF00001 (7 transmembrane receptor (rhodopsin family))	2.24914	0.747642	0.332412	0.891093	19.3163
		LLC1.3	contains similarity to Pfam domains PF02852 (Pyridine nucleotide-disulphide oxidoreductase, dimerisation domain), PF00070 (Pyridine nucleotide-disulphide oxidoreductases class-I)	2.24829	0.421292	0.187383	0.891093	19.3337
		Y43E12A.2	contains similarity to Interpro domains IPR000345 (Cytochrome c heme-binding site), IPR001878 (Zn-finger, CCHC type)	2.2479	0.771042	0.343006	0.891093	19.3417
		C56G3.1b	http://genome-www4.stanford.edu/cgi-bin/SMD/source/sourceResult?choice=Gene&option=Name&criteria=	2.24782	0.77901	0.346562	0.891093	19.3432
		C29A12.4	contains similarity to Pfam domains PF00008 (EGF-like domain)(2), PF00054 (Laminin G domain)(6)	2.24778	0.782448	0.348097	0.891093	19.344
		F55A12.10	http://genome-www4.stanford.edu/cgi-bin/SMD/source/sourceResult?choice=Gene&option=Name&criteria=	2.24734	0.405792	0.180566	0.891093	19.3532
		F59E11.2	contains similarity to Pfam domain PF00106 (Alcohol/other dehydrogenases, short chain type)	2.24715	0.799333	0.35571	0.891093	19.357
		ZK682.5	contains similarity to Pfam domain PF00560 (Leucine Rich Repeat)	2.24601	0.671292	0.298882	0.891093	19.3803
		F32A5.5a	http://genome-www4.stanford.edu/cgi-bin/SMD/source/sourceResult?choice=Gene&option=Name&criteria=	2.24395	1.23404	0.549942	0.891093	19.4225
		Y61A9LA.11	http://genome-www4.stanford.edu/cgi-bin/SMD/source/sourceResult?choice=Gene&option=Name&criteria=	2.24328	1.10479	0.492489	0.891093	19.4361
		ZC373.7	C. elegans COL-176 protein; contains similarity to Pfam domains PF01484 (Nematode cuticle collagen N-terminal domain), PF01391 (Collagen triple helix repeat (20 copies))(3)	2.24322	2.30754	1.02867	0.891093	19.4374
		M04G12.1a	http://genome-www4.stanford.edu/cgi-bin/SMD/source/sourceResult?choice=Gene&option=Name&criteria=	2.24249	0.776292	0.346174	0.891093	19.4524
		C23H3.7	C. elegans TRE-5 protein; contains similarity to Pfam domain PF01204 (Trehalase)	2.24208	0.760792	0.339324	0.891093	19.4608
		Y73F4A.2	contains similarity to Plasmodium falciparum Hypothetical protein.; TR:Q8I3Z1	2.24172	0.466542	0.208118	0.979406	19.4682
		C36E6.1b	http://genome-www4.stanford.edu/cgi-bin/SMD/source/sourceResult?choice=Gene&option=Name&criteria=	2.2417	0.499792	0.222952	0.979406	19.4685
		F48F7.1	C. elegans ALG-1 protein; contains similarity to Pfam domains PF02170 (PAZ domain), PF02171 (Piwi domain)	2.24156	0.884042	0.394387	0.979406	19.4715
		C54A12.4	contains similarity to Pfam domain PF00071 (Ras family (contains ATP/GTP binding P-loop))	2.24135	0.957042	0.426994	0.979406	19.4758
		M02F4.7	contains similarity to Pfam domain PF00059 (Lectin C-type domain short and long forms)	2.24118	2.34257	1.04524	0.979406	19.4792
		Y43B11AL.3	http://genome-www4.stanford.edu/cgi-bin/SMD/source/sourceResult?choice=Gene&option=Name&criteria=	2.24089	1.77294	0.791178	0.979406	19.4853
		R07E5.10	contains similarity to Pfam domain PF01585 (G-patch domain)	2.23869	1.05804	0.472617	0.979406	19.5305
		Y50E8A.7	http://genome-www4.stanford.edu/cgi-bin/SMD/source/sourceResult?choice=Gene&option=Name&criteria=	2.23794	1.09346	0.4886	0.979406	19.5458
		Y34B4A.4	http://genome-www4.stanford.edu/cgi-bin/SMD/source/sourceResult?choice=Gene&option=Name&criteria=	2.23678	0.516292	0.230819	0.979406	19.5696
		ZK270.2b	http://genome-www4.stanford.edu/cgi-bin/SMD/source/sourceResult?choice=Gene&option=Name&criteria=	2.23674	0.444792	0.198857	0.979406	19.5704
		R05G6.1	contains similarity to Clostridium kluyveri Succinyl-CoA:coenzyme A transferase (EC 2.8.3.-).; SW:CAT1_CLOKL	2.23663	0.699792	0.312877	0.979406	19.5726
		H28G03.2b	http://genome-www4.stanford.edu/cgi-bin/SMD/source/sourceResult?choice=Gene&option=Name&criteria=	2.23657	1.57954	0.706233	0.979406	19.5739
		ZK1248.16	contains similarity to Pfam domain PF00069 (Eukaryotic protein kinase domain)	2.23573	1.46729	0.656293	0.979406	19.5913
		F01F1.10a	http://genome-www4.stanford.edu/cgi-bin/SMD/source/sourceResult?choice=Gene&option=Name&criteria=	2.2352	1.07896	0.482713	0.979406	19.6022
		F49E2.5d	http://genome-www4.stanford.edu/cgi-bin/SMD/source/sourceResult?choice=Gene&option=Name&criteria=	2.23473	1.05454	0.471887	0.979406	19.6118
		C05D2.4	C. elegans BAS-1 protein; contains similarity to Pfam domain PF00282 (Pyridoxal-dependent decarboxylases conserved domain)	2.23444	0.788542	0.352904	0.979406	19.6178
		F52E1.5	contains similarity to Trypanosoma cruzi MUC.Y-1 protein.; TR:P90601	2.2337	0.891792	0.399243	0.979406	19.6329
		R13A1.3	C. elegans GCY-2 protein; contains similarity to Pfam domains PF00069 (Eukaryotic protein kinase domain), PF00211 (Adenylate and Guanylate cyclase catalytic domain), PF01094 (Receptor family ligand binding region)	2.23341	1.05329	0.471607	0.979406	19.639
		Y61B8B.1	contains similarity to Plasmodium falciparum Hypothetical protein.; TR:Q8I3Z1	2.23209	1.20029	0.537743	0.979406	19.6662
		PAR2.1	contains similarity to Pfam domain PF00436 (Single-strand binding protein family)	2.23168	0.588292	0.26361	0.979406	19.6747
		F23C8.3	contains similarity to Candidatus Blochmannia floridanus Alanyl-tRNA synthetase (EC 6.1.1.7).; TR:Q7VQG3	2.23089	0.660569	0.296101	0.979406	19.6908
		C36B1.1d	http://genome-www4.stanford.edu/cgi-bin/SMD/source/sourceResult?choice=Gene&option=Name&criteria=	2.22963	0.382292	0.17146	0.979406	19.717
		C09D4.5	C. elegans RPL-19 protein; contains similarity to Pfam domain PF01280 (Ribosomal protein L19e)	2.22869	0.941092	0.422263	0.979406	19.7364
		C02C2.1	contains similarity to Pfam domains PF01549 (ShTK domain)(2), PF00264 (Common central domain of tyrosinases, polyphenol oxidases and some hemocyanins.)	2.2278	0.691792	0.310527	0.979406	19.7547
		C54D1.7	http://genome-www4.stanford.edu/cgi-bin/SMD/source/sourceResult?choice=Gene&option=Name&criteria=	2.22772	0.709292	0.318394	0.979406	19.7565
		Y67D2.3	http://genome-www4.stanford.edu/cgi-bin/SMD/source/sourceResult?choice=Gene&option=Name&criteria=	2.22765	0.676854	0.303842	0.979406	19.7578
		F46C5.10	http://genome-www4.stanford.edu/cgi-bin/SMD/source/sourceResult?choice=Gene&option=Name&criteria=	2.2273	1.36179	0.611408	0.979406	19.7649
		K02G10.4b	http://genome-www4.stanford.edu/cgi-bin/SMD/source/sourceResult?choice=Gene&option=Name&criteria=	2.22668	0.531792	0.238827	0.979406	19.7779
		Y8G1A.2	contains similarity to Plasmodium falciparum Hypothetical protein.; TR:Q8I3Z1	2.22503	1.07829	0.484618	0.979406	19.8119
		F13B9.5	contains similarity to Neurospora crassa Hypothetical protein.; TR:Q7SG15	2.22465	0.738667	0.332037	0.979406	19.8198
		C49A9.2	contains similarity to Pfam domain PF03312 (Protein of unknown function, DUF272)	2.2242	0.465792	0.20942	0.979406	19.8291
		F09E8.2	contains similarity to Interpro domains IPR000742 (EGF-like domain, subtype 2), IPR006209 (EGF-like domain), IPR000152 (Aspartic acid and asparagine hydroxylation site), IPR002049 (Laminin-type EGF-like domain), IPR000345 (Cytochrome c heme-binding site),	2.22311	1.16504	0.524059	0.979406	19.8516
		Y47D3A.27	http://genome-www4.stanford.edu/cgi-bin/SMD/source/sourceResult?choice=Gene&option=Name&criteria=	2.22203	1.19999	0.540043	0.979406	19.8741
		F55C12.1c	http://genome-www4.stanford.edu/cgi-bin/SMD/source/sourceResult?choice=Gene&option=Name&criteria=	2.22063	0.658792	0.296668	0.979406	19.903
		T11A5.6	contains similarity to Pfam domain PF00648 (Calpain family cysteine protease)	2.21979	0.674642	0.303922	0.979406	19.9206
		K10D2.4	contains similarity to Mus musculus Weakly similar to CDNA FLJ14298 FIS.; TR:Q8BYD2	2.21952	1.00554	0.453044	0.979406	19.9261
		T06D8.1b	http://genome-www4.stanford.edu/cgi-bin/SMD/source/sourceResult?choice=Gene&option=Name&criteria=	2.21812	1.39979	0.631071	0.979406	19.9551
		Y43F8B.14	contains similarity to Anopheles gambiae str PEST ENSANGP00000024908 (Fragment).; TR:Q7PGR0	2.21751	0.850417	0.3835	0.979406	19.9677
		C08E3.7	contains similarity to Mycobacterium bovis Conserved hypothetical protein.; TR:Q7TWE8	2.21621	1.09129	0.492414	0.979406	19.9949
		ZK673.7	contains similarity to Dictyostelium discoideum Similar to Leishmania major. Ppg3.; TR:Q86I54	2.21568	1.50679	0.680059	0.979406	20.0059
		F16F9.4	contains similarity to Interpro domains IPR000379 (Esterase/lipase/thioesterase, active site), IPR002168 (Lipolytic enzyme)	2.21479	1.11334	0.502686	0.979406	20.0244
		T17H7.4k	http://genome-www4.stanford.edu/cgi-bin/SMD/source/sourceResult?choice=Gene&option=Name&criteria=	2.21312	0.763823	0.345135	0.979406	20.0591
		F36H12.17	contains similarity to Pyrococcus furiosus Undecaprenyl pyrophosphate synthetase (EC 2.5.1.31) (UPP synthetase)s(Di-trans-poly-cis-decaprenylcistransferase) (Undecaprenyl diphosphatessynthase) (UDS).; SW:UPPS_PYRFU	2.21182	0.67397	0.304712	0.979406	20.086
		W01H2.3	C. elegans RAB-37 protein; contains similarity to Pfam domain PF00071 (Ras family (contains ATP/GTP binding P-loop))	2.21117	0.802392	0.362881	0.979406	20.0996
		F39H2.1	contains similarity to Pfam domain PF01581 (FMRFamide related peptide family)	2.21054	0.962542	0.435433	0.979406	20.1127
		C25H3.7b	http://genome-www4.stanford.edu/cgi-bin/SMD/source/sourceResult?choice=Gene&option=Name&criteria=	2.21025	0.555042	0.251121	0.979406	20.1187
		Y102A5C.21	contains similarity to Drosophila melanogaster Flybase gene name is CG2919-PA; FLYBASE:CG2919-PA	2.20968	1.21229	0.548628	0.979406	20.1307
		Y57G11C.31	contains similarity to Plasmodium falciparum Hypothetical protein.; TR:Q8I3Z1	2.20861	1.09529	0.49592	0.979406	20.153
		F53E10.1	contains similarity to Pfam domain PF00400 (WD domain, G-beta repeats)	2.20791	0.390042	0.176657	0.979406	20.1675
		T04H1.3	C. elegans SRW-80 protein; contains similarity to Mus musculus Glycine transporter 2a.; TR:Q8CFM5	2.20766	0.536042	0.24281	0.979406	20.1728
		F55F3.3	contains similarity to Pfam domain PF00287 (Sodium and potassium ATPases)	2.20678	0.986042	0.446824	0.979406	20.1911
		T26H5.4	contains similarity to Anopheles gambiae str PEST AgCP5591 (Fragment).; TR:Q7Q5U3	2.20587	0.665042	0.301487	0.979406	20.2101
		R08E3.1	contains similarity to Interpro domain IPR000051 (SAM (and some other nucleotide) binding motif)	2.20468	1.11479	0.505647	0.979406	20.2349
		B0496.3a	http://genome-www4.stanford.edu/cgi-bin/SMD/source/sourceResult?choice=Gene&option=Name&criteria=	2.20452	0.780542	0.354064	0.979406	20.2383
		B0222.2	contains similarity to Pfam domain PF01384 (Phosphate transporter family)	2.20388	1.52972	0.6941	0.979406	20.2516
		T24H10.2	contains similarity to Pfam domain PF02201 (SWIB/MDM2 domain)	2.20387	1.38079	0.62653	0.979406	20.2518
		ZK512.3	contains similarity to Drosophila melanogaster Flybase gene name is CG33184-PB; FLYBASE:CG33184-PB	2.20355	1.20129	0.545163	0.979406	20.2586
		T03D8.6	contains similarity to Pfam domain PF01019 (Gamma-glutamyltranspeptidase)	2.20254	1.03983	0.472105	0.979406	20.2798
		C30B5.6	contains similarity to Trypanosoma cruzi Mucin-like protein.; TR:Q26878	2.20245	0.682542	0.309901	0.979406	20.2815
		C37H5.13a	http://genome-www4.stanford.edu/cgi-bin/SMD/source/sourceResult?choice=Gene&option=Name&criteria=	2.20243	0.548042	0.248835	0.979406	20.2819
		F41E7.8	contains similarity to Rhipicephalus appendiculatus Salivary gland-associated protein 64P.; TR:Q8T6I1	2.20154	1.13504	0.515567	0.979406	20.3006
		Y11D7A.2	contains similarity to Drosophila melanogaster Flybase gene name is CG2919-PA; FLYBASE:CG2919-PA	2.20128	1.04858	0.47635	0.979406	20.3061
		T20B3.1	contains similarity to Pfam domains PF02931 (Neurotransmitter-gated ion-channel ligand binding domain), PF02932 (Neurotransmitter-gated ion-channel transmembrane region)	2.20118	1.74654	0.793458	0.979406	20.3082
		T09B4.4	contains similarity to Interpro domain IPR002048 (Calcium-binding EF-hand)	2.20044	0.658327	0.29918	0.979406	20.3237
		C06G3.3	contains similarity to Homo sapiens Docking protein 2; SW:O60496	2.19935	0.907792	0.412754	0.979406	20.3464
		F17C11.11	http://genome-www4.stanford.edu/cgi-bin/SMD/source/sourceResult?choice=Gene&option=Name&criteria=	2.19761	1.14879	0.522745	0.979406	20.3828
		Y46H3D.7	http://genome-www4.stanford.edu/cgi-bin/SMD/source/sourceResult?choice=Gene&option=Name&criteria=	2.19671	0.617042	0.280894	0.979406	20.4018
		ZK1055.6b	http://genome-www4.stanford.edu/cgi-bin/SMD/source/sourceResult?choice=Gene&option=Name&criteria=	2.19652	0.859649	0.391368	0.979406	20.4057
		Y80D3A.6	http://genome-www4.stanford.edu/cgi-bin/SMD/source/sourceResult?choice=Gene&option=Name&criteria=	2.19593	1.00079	0.455748	0.979406	20.4181
		R12E2.12	contains similarity to Pfam domain PF00076 (RNA recognition motif. (aka RRM, RBD, or RNP domain))	2.19516	0.607292	0.27665	0.979406	20.4343
		T01B6.1	contains similarity to Neurospora crassa Hypothetical protein.; TR:Q96TY0	2.19513	0.705392	0.321344	0.979406	20.4349
		F48E8.3	contains similarity to Pfam domain PF00890 (FAD binding domain)	2.19408	0.426992	0.194611	0.979406	20.4569
		F47A4.1b	http://genome-www4.stanford.edu/cgi-bin/SMD/source/sourceResult?choice=Gene&option=Name&criteria=	2.19393	1.38704	0.632218	0.979406	20.4601
		C53C9.3	contains similarity to Pfam domain PF00402 (Calponin family)	2.1938	0.725948	0.330909	0.979406	20.4628
		F49F1.5	contains similarity to Pfam domain PF01549 (ShTK domain)	2.19192	1.45929	0.665761	0.979406	20.5024
		C13B9.4	contains similarity to Pfam domains PF02793 (Hormone receptor domain), PF00002 (7 transmembrane receptor (Secretin family))	2.1916	0.743417	0.339212	0.979406	20.5091
		T14E8.1b	http://genome-www4.stanford.edu/cgi-bin/SMD/source/sourceResult?choice=Gene&option=Name&criteria=	2.19074	0.886042	0.404448	0.979406	20.5271
		Y111B2A.4	http://genome-www4.stanford.edu/cgi-bin/SMD/source/sourceResult?choice=Gene&option=Name&criteria=	2.18949	0.587792	0.26846	0.979406	20.5533
		F57G4.6	contains similarity to Interpro domain IPR006578 (MADF)	2.18911	0.684542	0.312703	0.979406	20.5614
		K03B4.4	contains similarity to Corynebacterium glutamicum Glycosidases.; TR:Q8NNA1	2.18781	0.760792	0.347741	0.979406	20.5887
		T26F2.2	contains similarity to Homo sapiens DJ34F7.6.2; ENSEMBL:ENSP00000314523	2.18744	0.910542	0.416259	0.979406	20.5965
		E02H9.3	contains similarity to Pfam domain PF03312 (Protein of unknown function, DUF272)	2.18669	0.940292	0.430008	0.979406	20.6124
		ZC328.2	contains similarity to Pfam domain PF00096 (Zinc finger, C2H2 type)	2.1862	1.01504	0.464296	0.979406	20.6228
		F09A5.1	contains similarity to Pfam domain PF00083 (Sugar (and other) transporters)	2.18538	0.769592	0.352155	0.979406	20.64
		Y54E10A.12	http://genome-www4.stanford.edu/cgi-bin/SMD/source/sourceResult?choice=Gene&option=Name&criteria=	2.18454	0.792292	0.362681	0.979406	20.6577
		K08F11.4b	http://genome-www4.stanford.edu/cgi-bin/SMD/source/sourceResult?choice=Gene&option=Name&criteria=	2.18452	0.390292	0.178663	0.979406	20.6582
		C14C10.3	contains similarity to Methanosarcina acetivorans Hypothetical protein MA0795.; TR:Q8TSK1	2.18401	0.732542	0.335411	0.979406	20.6688
		Y73B6BL.34	http://genome-www4.stanford.edu/cgi-bin/SMD/source/sourceResult?choice=Gene&option=Name&criteria=	2.18374	2.47129	1.13168	0.979406	20.6746
		F32D8.3	contains similarity to Pfam domain PF01826 (Trypsin Inhibitor like cysteine rich domain)	2.1835	1.4996	0.686787	0.979406	20.6797
		R11A5.2	contains similarity to Pfam domain PF00076 (RNA recognition motif. (aka RRM, RBD, or RNP domain))	2.18295	0.687604	0.314989	0.979406	20.6912
		B0546.4	contains similarity to Pfam domain PF03226 (Yippee putative zinc-binding protein)	2.18253	0.340692	0.156099	0.979406	20.7001
		C44H4.8	http://genome-www4.stanford.edu/cgi-bin/SMD/source/sourceResult?choice=Gene&option=Name&criteria=	2.18216	1.41404	0.648002	0.979406	20.708
		M03F4.6	contains similarity to Pfam domain PF01683 (EB module)	2.18113	1.13439	0.520094	0.979406	20.7296
		C41C4.5	C. elegans UNC-105 protein; contains similarity to Pfam domain PF00858 (Amiloride-sensitive sodium channel)	2.18025	0.519292	0.23818	0.979406	20.7482
		C17H1.2	contains similarity to Plasmodium yoelii yoelii Hypothetical protein.; TR:Q7RDZ0	2.17951	0.718042	0.32945	0.979406	20.7638
		C45G3.2a	contains similarity to Interpro domains IPR008967 (p53-like transcription factor, DNA-binding), IPR008994 (Nucleic acid-binding OB-fold)	2.17883	0.590792	0.27115	0.979406	20.7782
		C36A4.6	contains similarity to Pfam domain PF00067 (Cytochrome P450)	2.17846	1.11354	0.51116	0.979406	20.786
		B0228.7	contains similarity to Pfam domain PF00896 (Phosphorylase family 2)	2.17819	0.507792	0.233125	0.979406	20.7917
		F42G2.4a	http://genome-www4.stanford.edu/cgi-bin/SMD/source/sourceResult?choice=Gene&option=Name&criteria=	2.1781	0.834542	0.383151	0.979406	20.7937
		F10C1.2a	http://genome-www4.stanford.edu/cgi-bin/SMD/source/sourceResult?choice=Gene&option=Name&criteria=	2.1778	1.12826	0.518075	0.979406	20.8001
		F11E6.8	contains similarity to Pfam domain PF00069 (Eukaryotic protein kinase domain)	2.17682	1.16704	0.536121	0.979406	20.8207
		K11D12.10a	http://genome-www4.stanford.edu/cgi-bin/SMD/source/sourceResult?choice=Gene&option=Name&criteria=	2.17535	0.70751	0.325241	0.979406	20.852
		ZK795.1	contains similarity to Pfam domain PF03770 (Inositol polyphosphate kinase)	2.17508	1.09179	0.501955	0.979406	20.8576
		R102.8	http://genome-www4.stanford.edu/cgi-bin/SMD/source/sourceResult?choice=Gene&option=Name&criteria=	2.17482	1.54754	0.711571	0.979406	20.863
		Y66H1B.2	contains similarity to Plasmodium falciparum Hypothetical protein.; TR:Q8I3Z1	2.17447	0.734363	0.33772	0.979406	20.8704
		R12C12.3	contains similarity to Pfam domain PF00076 (RNA recognition motif. (aka RRM, RBD, or RNP domain))	2.1744	0.659392	0.303252	0.979406	20.8719
		C53B7.4	C. elegans ASG-2 protein; contains similarity to Pfam domain PF04718 (Mitochondrial ATP synthase g subunit)	2.17423	0.447292	0.205725	0.979406	20.8757
		F54F2.2b	http://genome-www4.stanford.edu/cgi-bin/SMD/source/sourceResult?choice=Gene&option=Name&criteria=	2.17072	0.876458	0.403764	0.979406	20.95
		T28F3.5	contains similarity to Pfam domains PF01039 (Carboxyl transferase domain), PF02786 (Carbamoyl-phosphate synthase L chain, ATP binding domain), PF02785 (Biotin carboxylase C-terminal domain), PF00364 (Biotin-requiring enzymes), PF00289 (Carbamoyl-phosphate	2.16949	0.741042	0.341574	0.979406	20.9761
		C49A9.5	contains similarity to Pfam domain PF03312 (Protein of unknown function, DUF272)	2.16938	0.898292	0.414077	0.979406	20.9784
		Y46G5A.21	http://genome-www4.stanford.edu/cgi-bin/SMD/source/sourceResult?choice=Gene&option=Name&criteria=	2.1691	1.17004	0.539414	0.979406	20.9844
		C06C6.4	C. elegans NHR-63 protein; contains similarity to Pfam domain PF00105 (Zinc finger, C4 type (two domains))	2.16864	1.18412	0.546019	0.979406	20.9943
		K09C6.9	contains similarity to Autographa californica nuclear polyhedrosis virus Hypothetical protein.; TR:Q65349	2.1682	0.375567	0.173216	0.979406	21.0035
		F48E3.1a	http://genome-www4.stanford.edu/cgi-bin/SMD/source/sourceResult?choice=Gene&option=Name&criteria=	2.16748	1.24554	0.57465	0.979406	21.0188
		C49A9.9	http://genome-www4.stanford.edu/cgi-bin/SMD/source/sourceResult?choice=Gene&option=Name&criteria=	2.16678	1.05054	0.48484	0.979406	21.0337
		T25C12.1b	http://genome-www4.stanford.edu/cgi-bin/SMD/source/sourceResult?choice=Gene&option=Name&criteria=	2.16678	0.829192	0.382684	0.979406	21.0337
		F21C10.7	contains similarity to Pfam domain PF00047 (IG (immunoglobulin) superfamily)	2.16672	0.757917	0.349799	0.979406	21.0349
		C45E5.4	contains similarity to Clostridium acetobutylicum Hypothetical CF-36 family protein CAC1107.; TR:Q97K14	2.16478	1.22404	0.565435	0.979406	21.0763
		C53A5.13	contains similarity to Pfam domain PF00041 (Fibronectin type III domain)	2.16454	0.791542	0.365687	0.979406	21.0815
		Y18D10A.19a	http://genome-www4.stanford.edu/cgi-bin/SMD/source/sourceResult?choice=Gene&option=Name&criteria=	2.16265	0.630042	0.291328	0.979406	21.1215
		C06E8.3c	http://genome-www4.stanford.edu/cgi-bin/SMD/source/sourceResult?choice=Gene&option=Name&criteria=	2.16265	0.605542	0.28	0.979406	21.1216
		F55H12.3	contains similarity to Tritrichomonas foetus Superoxide dismutase 1 (Iron superoxide dismutase) (EC 1.15.1.1)s(Superoxide dismutase [Mn/Fe]).; TR:Q95051	2.16261	0.850931	0.393474	0.979406	21.1225
		T13F2.1	C. elegans FAT-4 protein; contains similarity to Pfam domains PF00487 (Fatty acid desaturase), PF00173 (Heme-binding domain in cytochrome b5 and oxidoreductases)	2.16237	1.21079	0.559936	0.979406	21.1275
		C41C4.2	C. elegans SRE-2 protein; contains similarity to Pfam domains PF03820 (Tricarboxylate carrier), PF03125 (C. elegans Sre G protein-coupled chemoreceptor)	2.16018	0.601542	0.278468	0.979406	21.1742
		C01B10.3	contains similarity to Bombyx mori Prothoracicostatic peptide.; TR:Q95YF7	2.15987	1.02379	0.474006	0.979406	21.1808
		F19B6.1a	http://genome-www4.stanford.edu/cgi-bin/SMD/source/sourceResult?choice=Gene&option=Name&criteria=	2.15893	0.636135	0.294653	0.979406	21.2008
		F55F8.3	contains similarity to Pfam domains PF04047 (Periodic tryptophan protein 2 WD repeat associated presumed domain), PF00400 (WD domain, G-beta repeats)(6)	2.15865	0.687242	0.318367	0.979406	21.2069
		Y48C3A.20	http://genome-www4.stanford.edu/cgi-bin/SMD/source/sourceResult?choice=Gene&option=Name&criteria=	2.15854	1.20329	0.557457	0.979406	21.2093
		C50B6.10	contains similarity to Anopheles gambiae str PEST AgCP5962 (Fragment).; TR:Q7Q6P9	2.15815	0.718635	0.332986	0.979406	21.2175
		F48G7.2	contains similarity to Plasmodium falciparum Hypothetical protein.; TR:Q8I5L0	2.1574	0.787542	0.365042	0.979406	21.2336
		F35G2.4	C. elegans PHY-2 protein; contains similarity to Pfam domain PF03171 (2OG-Fe(II) oxygenase superfamily)	2.15706	1.05429	0.488764	0.979406	21.2409
		C17G1.3	contains similarity to Pfam domain PF00201 (UDP-glucoronosyl and UDP-glucosyl transferases)	2.15507	0.844431	0.391835	0.979406	21.2834
		C05C9.3	contains similarity to Interpro domain IPR000345 (Cytochrome c heme-binding site)	2.15278	0.91747	0.426179	0.979406	21.3323
		H42K12.3	contains similarity to Pfam domain PF00024 (PAN domain)	2.15186	1.14302	0.531175	0.979406	21.3519
		C47E12.3	contains similarity to Methanococcus jannaschii DNA-directed RNA polymerase subunit N (EC 2.7.7.6).; SW:RPON_METJA	2.15162	0.703149	0.326799	0.979406	21.357
		K05C4.10	C. elegans PBS-5 protein; contains similarity to Pfam domain PF00227 (Proteasome A-type and B-type)	2.15035	0.659042	0.306481	0.979406	21.3844
		C06E1.5	contains similarity to Drosophila melanogaster Flybase gene name is CG2150-PA; FLYBASE:CG2150-PA	2.14868	1.41754	0.659726	0.979406	21.42
		F41E6.7	contains similarity to Giardia lamblia ATCC 50803 GLP_68_44987_44703.; TR:Q7R3Z0	2.14847	0.850492	0.39586	0.979406	21.4247
		K12B6.3	contains similarity to Pfam domain PF01674 (Lipase (class 2))	2.14839	1.57104	0.731263	0.979406	21.4262
		T06C12.6	contains similarity to Pfam domain PF01549 (ShTK domain)	2.14562	0.845042	0.393845	0.979406	21.4857
		T28H10.2	contains similarity to Pfam domain PF01549 (ShTK domain)	2.1443	1.08229	0.504731	0.979406	21.5142
		Y81B9A.2	http://genome-www4.stanford.edu/cgi-bin/SMD/source/sourceResult?choice=Gene&option=Name&criteria=	2.14412	1.19104	0.555493	0.979406	21.518
		Y48A6B.10	contains similarity to Interpro domain IPR000276 (Rhodopsin-like GPCR superfamily)	2.14379	0.864792	0.403394	0.979406	21.525
		C34F6.10	contains similarity to Pfam domain PF00014 (Kunitz/Bovine pancreatic trypsin inhibitor domain)	2.14292	0.496292	0.231596	0.979406	21.5437
		C13D9.9	contains similarity to Pfam domain PF00201 (UDP-glucoronosyl and UDP-glucosyl transferases)	2.14021	0.755042	0.352789	0.979406	21.6021
		F26A10.2	contains similarity to Bos taurus 2',3'-cyclic nucleotide 3'-phosphodiesterase (EC 3.1.4.37) (CNP)s(CNPase).; SW:CN37_BOVIN	2.14001	1.42154	0.66427	0.979406	21.6064
		C26D10.5b	http://genome-www4.stanford.edu/cgi-bin/SMD/source/sourceResult?choice=Gene&option=Name&criteria=	2.1397	1.26582	0.591586	0.979406	21.6129
		T03D8.2	contains similarity to Pfam domain PF00164 (Ribosomal protein S12)	2.13889	0.523792	0.244889	0.979406	21.6303
		Y105C5B.27	http://genome-www4.stanford.edu/cgi-bin/SMD/source/sourceResult?choice=Gene&option=Name&criteria=	2.13652	0.378167	0.177001	0.979406	21.6814
		C50F4.16	http://genome-www4.stanford.edu/cgi-bin/SMD/source/sourceResult?choice=Gene&option=Name&criteria=	2.13571	0.455792	0.213415	0.979406	21.699
		R06C1.6	contains similarity to Neurospora crassa Hypothetical protein.; TR:Q7RZT7	2.13467	0.627292	0.293859	0.979406	21.7213
		T28D6.7	contains similarity to Pfam domain PF01852 (START domain)	2.13458	0.699792	0.327836	0.979406	21.7233
		Y44E3A.2	C. elegans ACE-2 protein; contains similarity to Pfam domain PF00135 (Carboxylesterases)	2.13171	1.12614	0.528282	0.979406	21.7852
		C27A7.5c	http://genome-www4.stanford.edu/cgi-bin/SMD/source/sourceResult?choice=Gene&option=Name&criteria=	2.13094	0.587292	0.275603	0.979406	21.8019
		F54C9.6	contains similarity to Pfam domain PF00004 (ATPases associated with various cellular activities (AAA))	2.12972	0.475042	0.223053	0.979406	21.8281
		F07E5.4	contains similarity to Bacillus halodurans Hypothetical protein BH3121.; TR:Q9K885	2.12945	0.788292	0.370186	0.979406	21.8341
		Y104H12D.3	http://genome-www4.stanford.edu/cgi-bin/SMD/source/sourceResult?choice=Gene&option=Name&criteria=	2.129	0.913458	0.429054	0.979406	21.8437
		F26D10.9	contains similarity to Pfam domain PF00084 (Sushi domain)	2.12815	0.895613	0.420842	0.979406	21.8622
		Y49E10.2	contains similarity to Pfam domain PF00169 (PH (pleckstrin homology) domain)	2.12802	0.649042	0.304998	0.979406	21.8649
		T06D8.1a	http://genome-www4.stanford.edu/cgi-bin/SMD/source/sourceResult?choice=Gene&option=Name&criteria=	2.12753	0.657042	0.308828	0.979406	21.8755
		ZK84.6	contains similarity to Drosophila melanogaster Flybase gene name is Ucp4A-PA; FLYBASE:CG6492-PA	2.12722	0.386542	0.181712	0.979406	21.8823
		C24G7.3	contains similarity to Interpro domain IPR001424 (Copper/Zinc superoxide dismutase)	2.12701	1.28704	0.605095	0.979406	21.8868
		C48D5.2c	http://genome-www4.stanford.edu/cgi-bin/SMD/source/sourceResult?choice=Gene&option=Name&criteria=	2.12609	0.924042	0.434619	0.979406	21.9066
		F21C10.8	contains similarity to Pfam domain PF00047 (IG (immunoglobulin) superfamily)	2.12591	1.16104	0.546138	1.15851	21.9105
		M02B7.6	C. elegans CAL-3 protein; contains similarity to Pfam domain PF00036 (EF hand)	2.12573	0.775792	0.364953	1.15851	21.9145
		T13G4.3	http://genome-www4.stanford.edu/cgi-bin/SMD/source/sourceResult?choice=Gene&option=Name&criteria=	2.12555	1.45729	0.685608	1.15851	21.9185
		C08A9.1	C. elegans SOD-3 protein; contains similarity to Pfam domains PF00081 (Iron/manganese superoxide dismutases (SODM)), PF02777 (Iron/manganese superoxide dismutases, C-terminal domain)	2.12499	0.572042	0.269197	1.15851	21.9305
		R12E2.14	contains similarity to Pfam domain PF00076 (RNA recognition motif. (aka RRM, RBD, or RNP domain))	2.12483	1.66269	0.782505	1.15851	21.9339
		F40F8.4	contains similarity to Interpro domain IPR001680 (G-protein beta WD-40 repeat)	2.12462	0.596292	0.280657	1.15851	21.9384
		C49A9.1	contains similarity to Pfam domain PF03312 (Protein of unknown function, DUF272)	2.12394	0.644385	0.303391	1.15851	21.9532
		ZK593.6	C. elegans LGG-2 protein; contains similarity to Pfam domain PF02991 (Microtubule associated protein 1A/1B, light chain 3)	2.12136	1.08243	0.510252	1.15851	22.0091
		F20G2.5	contains similarity to Pfam domain PF02408 (Domain of unknown function DUF141)	2.11935	1.12854	0.532495	1.15851	22.0529
		T07C5.1b	http://genome-www4.stanford.edu/cgi-bin/SMD/source/sourceResult?choice=Gene&option=Name&criteria=	2.11842	0.687292	0.324435	1.15851	22.0729
		T05C12.3	contains similarity to Pfam domain PF01549 (ShTK domain)	2.11786	0.482367	0.227761	1.15851	22.085
		B0495.10b	http://genome-www4.stanford.edu/cgi-bin/SMD/source/sourceResult?choice=Gene&option=Name&criteria=	2.11673	0.819506	0.387157	1.15851	22.1098
		T27C4.1	contains similarity to ;	2.11647	0.703792	0.332531	1.15851	22.1154
		B0238.1	contains similarity to Pfam domain PF00135 (Carboxylesterases)	2.11626	0.817042	0.386078	1.15851	22.1199
		C43C3.1	C. elegans IFP-1 protein; contains similarity to Heterodera glycines Intermediate filament protein HG-IF1.; TR:Q86LZ6	2.11559	1.04229	0.492672	1.15851	22.1345
		F07D3.2	C. elegans FLP-6 protein; contains similarity to Pfam domain PF01581 (FMRFamide related peptide family)	2.11466	1.03504	0.489461	1.15851	22.1547
		Y24D9A.7	http://genome-www4.stanford.edu/cgi-bin/SMD/source/sourceResult?choice=Gene&option=Name&criteria=	2.11292	0.748517	0.354258	1.15851	22.1926
		C17B7.9	contains similarity to Interpro domain IPR009050 (Globin-like)	2.11267	1.62689	0.770063	1.15851	22.1979
		C15C8.2	C. elegans CKY-1 protein; contains similarity to Pfam domain PF00989 (PAS domain)	2.11193	0.639431	0.302771	1.15851	22.2142
		T21C9.12	contains similarity to Pfam domain PF00595 (PDZ domain (Also known as DHR or GLGF))	2.11154	0.445592	0.211027	1.15851	22.2226
		F38B7.2	contains similarity to Interpro domain IPR002619 (Protein of unknown function CX)	2.11117	1.23404	0.584531	1.15851	22.2308
		F39D8.1a	http://genome-www4.stanford.edu/cgi-bin/SMD/source/sourceResult?choice=Gene&option=Name&criteria=	2.11115	1.02751	0.486706	1.15851	22.2311
		Y45F3A.3	contains similarity to Clostridium acetobutylicum Predicted permease.; TR:Q97GD6	2.11103	0.628792	0.29786	1.15851	22.2337
		C06E7.2	contains similarity to Drosophila melanogaster Flybase gene name is CG6004-PB; FLYBASE:CG6004-PB	2.11092	0.554792	0.26282	1.15851	22.2361
		Y54G11A.8	C. elegans PHF-5 protein; contains similarity to Pfam domain PF03660 (Uncharacterised protein family (UPF0123))	2.11084	0.479042	0.226944	1.15851	22.2379
		C01C4.3a	http://genome-www4.stanford.edu/cgi-bin/SMD/source/sourceResult?choice=Gene&option=Name&criteria=	2.10973	0.680514	0.322559	1.15851	22.262
		E03D2.2b	http://genome-www4.stanford.edu/cgi-bin/SMD/source/sourceResult?choice=Gene&option=Name&criteria=	2.10965	0.656042	0.310972	1.15851	22.2638
		T24B8.5	contains similarity to Pfam domain PF01549 (ShTK domain)	2.10931	1.47987	0.701588	1.15851	22.2712
		R05H10.6	C. elegans CDH-7 protein; contains similarity to Pfam domain PF00028 (Cadherin)	2.10843	1.73329	0.822077	1.15851	22.2904
		B0393.1	C. elegans RPS-0 protein; contains similarity to Pfam domain PF00318 (Ribosomal protein S2)	2.10777	0.785792	0.372808	1.15851	22.3049
		Y17D7A.2	contains similarity to Drosophila melanogaster Flybase gene name is CG2919-PA; FLYBASE:CG2919-PA	2.10749	0.503392	0.238858	1.15851	22.3109
		F59H6.10	contains similarity to Pfam domains PF00651 (BTB/POZ domain)(2), PF00917 (MATH domain)	2.10688	1.10454	0.524254	1.15851	22.3242
		B0034.3a	http://genome-www4.stanford.edu/cgi-bin/SMD/source/sourceResult?choice=Gene&option=Name&criteria=	2.10563	0.589792	0.280103	1.15851	22.3515
		C16D9.1	contains similarity to Pfam domain PF00024 (PAN domain)	2.10507	1.19854	0.569359	1.15851	22.3636
		F45G2.7	contains similarity to Bacillus halodurans Two-component response regulator involved in modulation ofsflagellar.; TR:Q9KA46	2.10496	0.945042	0.44896	1.15851	22.3662
		C01B10.6b	http://genome-www4.stanford.edu/cgi-bin/SMD/source/sourceResult?choice=Gene&option=Name&criteria=	2.10456	0.872792	0.414715	1.15851	22.3749
		Y43F8C.10	C. elegans NLP-25 protein; contains similarity to Drosophila melanogaster Flybase gene name is CG14327-PA; FLYBASE:CG14327-PA	2.10445	0.780292	0.370782	1.15851	22.3772
		T12B5.6	contains similarity to Pfam domains PF01827 (FTH domain), PF00646 (F-box domain)(2), PF01359 (Transposase)	2.1038	0.675542	0.321106	1.15851	22.3915
		R12B2.1	contains similarity to Pfam domain PF00076 (RNA recognition motif. (aka RRM, RBD, or RNP domain))	2.10291	0.966042	0.459383	1.15851	22.4109
		T24H10.7	http://genome-www4.stanford.edu/cgi-bin/SMD/source/sourceResult?choice=Gene&option=Name&criteria=	2.10284	0.571542	0.271795	1.15851	22.4124
		R09B5.8	C. elegans CNC-3 protein; contains similarity to Argiope trifasciata Flagelliform silk protein (Fragment).; TR:Q9BIU8	2.10271	0.760403	0.361629	1.15851	22.4152
		F55C12.1b	http://genome-www4.stanford.edu/cgi-bin/SMD/source/sourceResult?choice=Gene&option=Name&criteria=	2.10241	0.765292	0.364006	1.15851	22.4218
		R09A1.5	http://genome-www4.stanford.edu/cgi-bin/SMD/source/sourceResult?choice=Gene&option=Name&criteria=	2.10106	1.17404	0.558786	1.15851	22.4514
		CC8.2a	http://genome-www4.stanford.edu/cgi-bin/SMD/source/sourceResult?choice=Gene&option=Name&criteria=	2.10052	1.1554	0.550055	1.15851	22.4631
		F15D4.1	C. elegans BTF-1 protein; contains similarity to Pfam domains PF00271 (Helicases conserved C-terminal domain), PF00176 (SNF2 and others N-terminal domain)	2.10034	0.324542	0.154519	1.15851	22.4672
		R13A5.10	C. elegans GCY-2 protein; contains similarity to Pfam domains PF00069 (Eukaryotic protein kinase domain), PF00211 (Adenylate and Guanylate cyclase catalytic domain), PF01094 (Receptor family ligand binding region)	2.09977	0.922542	0.439354	1.15851	22.4797
		C35C5.8a	http://genome-www4.stanford.edu/cgi-bin/SMD/source/sourceResult?choice=Gene&option=Name&criteria=	2.09885	1.50029	0.714817	1.15851	22.4998
		F45D11.13	http://genome-www4.stanford.edu/cgi-bin/SMD/source/sourceResult?choice=Gene&option=Name&criteria=	2.09873	1.04904	0.499846	1.15851	22.5023
		B0303.11	contains similarity to Pfam domain PF00078 (Reverse transcriptase (RNA-dependent DNA polymerase))	2.0987	0.927569	0.441974	1.15851	22.5031
		F48A9.2	contains similarity to Interpro domains IPR006577 (UAS), IPR001012 (UBX domain)	2.09809	0.485917	0.2316	1.15851	22.5164
		Y49E10.16	contains similarity to Pfam domain PF01764 (Lipase (class 3))	2.09723	0.333267	0.158908	1.15851	22.5352
		Y106G6E.4	contains similarity to Drosophila melanogaster Flybase gene name is CG2919-PA; FLYBASE:CG2919-PA	2.09529	0.786514	0.375373	1.15851	22.5778
		H06A10.1	contains similarity to Interpro domain IPR006609 (Protein of unknown function DM13)	2.09486	0.905569	0.432281	1.15851	22.5871
		C12D5.10	contains similarity to Pfam domain PF00078 (Reverse transcriptase (RNA-dependent DNA polymerase))	2.0948	1.40254	0.669536	1.15851	22.5886
		F56F3.6	contains similarity to Interpro domain IPR003127 (Sorbin-like)	2.09435	0.853542	0.407545	1.15851	22.5984
		F55C5.5	contains similarity to Pfam domains PF00627 (UBA/TS-N domain), PF00889 (Elongation factor TS)	2.09379	0.649792	0.310342	1.15851	22.6106
		F14B8.1a	http://genome-www4.stanford.edu/cgi-bin/SMD/source/sourceResult?choice=Gene&option=Name&criteria=	2.09272	0.45201	0.215992	1.15851	22.6341
		H13N06.2	contains similarity to Pfam domain PF00092 (von Willebrand factor type A domain)	2.09235	0.871042	0.416297	1.15851	22.6421
		C56A3.6	contains similarity to Pfam domain PF00036 (EF hand)	2.092	0.448542	0.214408	1.15851	22.65
		T12A2.13	C. elegans SRG-6 protein; contains similarity to Pfam domain PF02118 (C.elegans Srg family integral membrane protein)	2.09182	0.782217	0.37394	1.15851	22.6538
		R166.5b	http://genome-www4.stanford.edu/cgi-bin/SMD/source/sourceResult?choice=Gene&option=Name&criteria=	2.09053	0.768292	0.367511	1.15851	22.6822
		T22H2.6a	http://genome-www4.stanford.edu/cgi-bin/SMD/source/sourceResult?choice=Gene&option=Name&criteria=	2.09023	0.837181	0.400521	1.15851	22.6888
		C53B4.7a	http://genome-www4.stanford.edu/cgi-bin/SMD/source/sourceResult?choice=Gene&option=Name&criteria=	2.09001	0.850792	0.407075	1.15851	22.6936
		B0281.3	contains similarity to Pfam domains PF00643 (B-box zinc finger), PF00097 (Zinc finger, C3HC4 type (RING finger))	2.0897	0.679417	0.325127	1.15851	22.7005
		R08D7.3	C. elegans EIF-3.D protein; contains similarity to Pfam domain PF05091 (Eukaryotic translation initiation factor 3 subunit 7 (eIF-3))	2.08881	0.802542	0.384209	1.15851	22.7199
		K07C11.8	contains similarity to Pfam domain PF01585 (G-patch domain)	2.08875	0.760542	0.364113	1.15851	22.7213
		F54E2.3b	http://genome-www4.stanford.edu/cgi-bin/SMD/source/sourceResult?choice=Gene&option=Name&criteria=	2.08812	0.684042	0.327587	1.15851	22.7351
		F56B3.11a	http://genome-www4.stanford.edu/cgi-bin/SMD/source/sourceResult?choice=Gene&option=Name&criteria=	2.08807	0.999792	0.478811	1.15851	22.7362
		F45F2.1	contains similarity to Pfam domain PF03189 (Protein of unknown function, DUF270)	2.08799	0.629292	0.301386	1.15851	22.7379
		F59C12.3	contains similarity to Homo sapiens Angiomotin; ENSEMBL:ENSP00000305557	2.0876	0.594292	0.284677	1.15851	22.7466
		F47F2.3	contains similarity to Interpro domain IPR006209 (EGF-like domain)	2.08703	0.406042	0.194555	1.15851	22.7591
		C27D9.2	C. elegans EGL-45 protein; contains similarity to Interpro domain IPR000717 (Proteasome component region PCI)	2.08648	0.915892	0.438965	1.15851	22.7713
		R10D12.11	C. elegans LIN-12 protein; contains similarity to Pfam domains PF00066 (Notch)(3), PF00008 (EGF-like domain)(13), PF06816 (NOTCH protein), PF00023 (Ank repeat)(6)	2.08617	0.878135	0.420932	1.15851	22.7781
		W09C2.3b	http://genome-www4.stanford.edu/cgi-bin/SMD/source/sourceResult?choice=Gene&option=Name&criteria=	2.08592	0.702292	0.336682	1.15851	22.7835
		Y17D7B.2	contains similarity to Drosophila melanogaster Flybase gene name is CG2919-PA; FLYBASE:CG2919-PA	2.08578	0.612635	0.293719	1.15851	22.7866
		B0507.2	contains similarity to Homo sapiens Hypothetical protein FLJ32421; ENSEMBL:ENSP00000294891	2.08578	0.614792	0.294753	1.15851	22.7866
		K09C4.5	contains similarity to Pfam domain PF00083 (Sugar (and other) transporters)	2.08519	0.628167	0.301252	1.15851	22.7997
		F10D2.1	C. elegans STR-204 protein; contains similarity to Pfam domain PF01461 (7TM chemoreceptor)	2.0849	0.761667	0.365325	1.15851	22.8059
		F15H10.1	contains similarity to Dictyostelium discoideum Similar to Homo sapiens (Human). HERC2 protein.; TR:Q8SSY6	2.08427	1.79182	0.859686	1.15851	22.8199
		Y39G10AR.15	http://genome-www4.stanford.edu/cgi-bin/SMD/source/sourceResult?choice=Gene&option=Name&criteria=	2.08113	0.653542	0.314033	1.15851	22.8892
		Y42H9B.1	http://genome-www4.stanford.edu/cgi-bin/SMD/source/sourceResult?choice=Gene&option=Name&criteria=	2.08051	0.567542	0.27279	1.15851	22.9028
		K12H4.3	contains similarity to Pfam domain PF04427 (Brix domain)	2.08016	0.335756	0.161409	1.15851	22.9105
		F28A10.6	contains similarity to Pfam domain PF01467 (Cytidylyltransferase)	2.08011	0.714042	0.343271	1.15851	22.9115
		F15G9.4b	http://genome-www4.stanford.edu/cgi-bin/SMD/source/sourceResult?choice=Gene&option=Name&criteria=	2.07957	0.843042	0.405392	1.15851	22.9235
		B0205.6	contains similarity to Pfam domain PF00266 (Aminotransferases class-V)	2.07782	0.506208	0.243624	1.15851	22.9621
		F11A3.1	contains similarity to Pfam domain PF00501 (AMP-binding enzymes)	2.07756	0.890292	0.428527	1.15851	22.9678
		C40D2.2	contains similarity to Pfam domain PF00917 (MATH domain)	2.07656	0.861542	0.414889	1.15851	22.99
		Y40C5A.4a	http://genome-www4.stanford.edu/cgi-bin/SMD/source/sourceResult?choice=Gene&option=Name&criteria=	2.07589	0.745448	0.359098	1.15851	23.0048
		F44G3.6	C. elegans SKR-3 protein; contains similarity to Pfam domains PF01466 (Skp1 family, dimerisation domain), PF03931 (Skp1 family, tetramerisation domain)	2.07572	1.04529	0.50358	1.15851	23.0085
		K11H12.8b	http://genome-www4.stanford.edu/cgi-bin/SMD/source/sourceResult?choice=Gene&option=Name&criteria=	2.07422	0.720327	0.347277	1.15851	23.0418
		Y39B6A.24	http://genome-www4.stanford.edu/cgi-bin/SMD/source/sourceResult?choice=Gene&option=Name&criteria=	2.07301	0.828542	0.399681	1.15851	23.0686
		T05C1.6	contains similarity to Pfam domain PF01549 (ShTK domain)	2.07257	0.330792	0.159605	1.15851	23.0783
		ZK945.3	contains similarity to Pfam domain PF00595 (PDZ domain (Also known as DHR or GLGF))	2.0717	0.761653	0.367646	1.15851	23.0974
		F58A6.11	contains similarity to Pfam domain PF02175 (C.elegans integral membrane protein Srb)	2.07137	0.404892	0.19547	1.15851	23.1047
		B0412.2	C. elegans DAF-7 protein; contains similarity to Pfam domain PF00019 (Transforming growth factor beta like domain)	2.0708	1.00729	0.486427	1.15851	23.1174
		ZK524.2c	http://genome-www4.stanford.edu/cgi-bin/SMD/source/sourceResult?choice=Gene&option=Name&criteria=	2.06927	0.554708	0.26807	1.15851	23.1514
		C04F6.2	C. elegans FCE-1 protein; contains similarity to Pfam domain PF01435 (Peptidase family M48)	2.06909	0.353942	0.171062	1.15851	23.1553
		C15B12.3	contains similarity to Drosophila melanogaster Flybase gene name is CG32454-PA; FLYBASE:CG32454-PA	2.069	1.21014	0.584893	1.15851	23.1573
		F37H8.3	contains similarity to Pfam domain PF00702 (haloacid dehalogenase-like hydrolase)	2.06851	0.802692	0.388054	1.15851	23.1682
		F21D5.3	contains similarity to Pfam domain PF00394 (Multicopper oxidases)	2.06688	1.18629	0.573953	1.15851	23.2043
		F02D10.5	contains similarity to Pfam domain PF00067 (Cytochrome P450)	2.06662	0.445542	0.21559	1.15851	23.2101
		M02H5.4	http://genome-www4.stanford.edu/cgi-bin/SMD/source/sourceResult?choice=Gene&option=Name&criteria=	2.06655	0.614967	0.297582	1.15851	23.2116
		F01G10.2	contains similarity to Mus musculus Putative secreted protein ZSIG9 (5330432A10RIK protein) (Transmembranesprotein 4).; TR:Q9QXT0	2.0657	0.645208	0.312344	1.15851	23.2304
		Y9C9A.8	http://genome-www4.stanford.edu/cgi-bin/SMD/source/sourceResult?choice=Gene&option=Name&criteria=	2.06558	1.05252	0.509551	1.15851	23.2331
		Y48D7A.2	http://genome-www4.stanford.edu/cgi-bin/SMD/source/sourceResult?choice=Gene&option=Name&criteria=	2.06497	0.814792	0.394579	1.15851	23.2467
		F08B12.1	contains similarity to Rhodopirellula baltica Hypothetical protein.; TR:Q7UE67	2.06452	0.775542	0.375652	1.15851	23.2566
		F46H6.4	contains similarity to Plasmodium yoelii yoelii Hypothetical protein.; TR:Q7RML6	2.06362	0.424542	0.205727	1.15851	23.2767
		T10B9.2	contains similarity to Pfam domain PF00642 (Zinc finger C-x8-C-x5-C-x3-H type (and similar))	2.06238	1.82169	0.883294	1.15851	23.3041
		C10H11.8	contains similarity to Pfam domain PF00400 (WD domain, G-beta repeats)	2.0617	0.418542	0.203008	1.15851	23.3193
		F22B7.5b	http://genome-www4.stanford.edu/cgi-bin/SMD/source/sourceResult?choice=Gene&option=Name&criteria=	2.05994	0.493292	0.239468	1.15851	23.3583
		Y46G5A.20	http://genome-www4.stanford.edu/cgi-bin/SMD/source/sourceResult?choice=Gene&option=Name&criteria=	2.05989	1.67904	0.81511	1.15851	23.3594
		F21D5.8	contains similarity to Anopheles gambiae str PEST ENSANGP00000022176 (Fragment).; TR:Q7PR61	2.05903	0.535542	0.260095	1.15851	23.3787
		T11B7.2	contains similarity to Pneumocystis carinii Major surface glycoprotein (Clone GP22) (GP116) (Fragment).; TR:Q07238	2.05864	0.350792	0.1704	1.15851	23.3874
		K09C8.1	C. elegans PBO-4 protein; contains similarity to Pfam domain PF00999 (Sodium/hydrogen exchanger family)	2.05809	0.856573	0.416197	1.15851	23.3995
		F41H10.5	contains similarity to Interpro domains IPR006025 (Peptidase M, neutral zinc metallopeptidases, zinc-binding site), IPR006634 (TRAM, LAG1 and CLN8 homology)	2.058	0.637319	0.30968	1.15851	23.4016
		T15B7.17	contains similarity to Pfam domain PF03385 (Protein of unknown function, DUF288)	2.05682	0.835792	0.406352	1.15851	23.4278
		F13A2.3	contains similarity to Rhizobium meliloti Hypothetical protein RA0638.; TR:Q92Z54	2.05599	0.79801	0.388138	1.15851	23.4462
		F11D5.5	contains similarity to Drosophila melanogaster Flybase gene name is Hcf-PA; FLYBASE:CG1710-PA	2.05599	0.738742	0.359311	1.15851	23.4462
		R52.3	contains similarity to Plasmodium yoelii yoelii Hypothetical protein.; TR:Q7RLP9	2.0559	0.582467	0.283315	1.15851	23.4483
		F15A2.7	contains similarity to Arabidopsis thaliana Similarity to phytocyanin/early nodulin-like protein.; TR:Q9FN39	2.05424	0.567113	0.276069	1.15851	23.4852
		ZK637.14	contains similarity to Pfam domain PF00083 (Sugar (and other) transporters)	2.05413	1.03221	0.502503	1.15851	23.4876
		C15F1.2	http://genome-www4.stanford.edu/cgi-bin/SMD/source/sourceResult?choice=Gene&option=Name&criteria=	2.05295	0.841792	0.41004	1.15851	23.514
		T20D4.6	contains similarity to Pfam domain PF01579 (Domain of unknown function DUF19)	2.05256	0.473292	0.230586	1.15851	23.5227
		C27H2.3	contains similarity to Interpro domain IPR008938 (ARM repeat fold)	2.05256	0.576792	0.281011	1.15851	23.5228
		C05C8.7	contains similarity to Interpro domain IPR000345 (Cytochrome c heme-binding site)	2.05224	1.06404	0.518479	1.15851	23.5299
		C16C10.8	contains similarity to Interpro domains IPR008957 (Fibronectin, type III-like fold), IPR003961 (Fibronectin, type III)	2.05193	0.594542	0.289748	1.15851	23.5369
		F46F6.1b	http://genome-www4.stanford.edu/cgi-bin/SMD/source/sourceResult?choice=Gene&option=Name&criteria=	2.05168	0.374569	0.182567	1.15851	23.5423
		B0024.2	C. elegans COL-150 protein; contains similarity to Pfam domains PF01484 (Nematode cuticle collagen N-terminal domain), PF01391 (Collagen triple helix repeat (20 copies))(3)	2.05144	1.58029	0.770334	1.15851	23.5478
		F25G6.5	C. elegans TAG-57 protein; contains similarity to Pfam domain PF00106 (Alcohol/other dehydrogenases, short chain type)	2.05134	1.62979	0.794501	1.15851	23.5499
		T02D1.6	contains similarity to Pfam domain PF00001 (7 transmembrane receptor (rhodopsin family))	2.0511	0.570577	0.278181	1.15851	23.5553
		C54C8.4	contains similarity to Pfam domain PF03314 (Protein of unknown function, DUF273)	2.05042	0.502042	0.244848	1.15851	23.5704
		C05C8.3	contains similarity to Interpro domain IPR000345 (Cytochrome c heme-binding site)	2.04911	0.839292	0.409588	1.15851	23.5996
		Y41D4B.16	http://genome-www4.stanford.edu/cgi-bin/SMD/source/sourceResult?choice=Gene&option=Name&criteria=	2.04819	1.09929	0.536713	1.15851	23.6202
		ZC455.6b	http://genome-www4.stanford.edu/cgi-bin/SMD/source/sourceResult?choice=Gene&option=Name&criteria=	2.04795	0.756542	0.369414	1.15851	23.6256
		K07C5.7	contains similarity to Pfam domain PF03133 (Tubulin-tyrosine ligase family)	2.04779	1.12179	0.547805	1.15851	23.6292
		T07G12.4	contains similarity to Pfam domain PF00860 (Permease family)	2.04753	0.565792	0.276329	1.15851	23.6351
		ZK370.4b	http://genome-www4.stanford.edu/cgi-bin/SMD/source/sourceResult?choice=Gene&option=Name&criteria=	2.04618	0.445042	0.217499	1.15851	23.6652
		F35B12.3	C. elegans ERP-1 protein; contains similarity to Interpro domains IPR006632 (BAR), IPR000711 (H+-transporting two-sector ATPase, delta (OSCP) subunit)	2.04602	1.13054	0.552555	1.15851	23.6687
		T05A10.1b	http://genome-www4.stanford.edu/cgi-bin/SMD/source/sourceResult?choice=Gene&option=Name&criteria=	2.04544	0.350542	0.171377	1.15851	23.6818
		F26D2.3	C. elegans FKH-7 protein; contains similarity to Yersinia pestis LacI-family regulatory protein (Putative repressor).; TR:Q8ZIA0	2.04533	0.555042	0.27137	1.15851	23.6841
		T06D8.3	contains similarity to Pfam domain PF01569 (PAP2 superfamily)	2.04415	1.08779	0.532149	1.15851	23.7106
		C53C7.3	contains similarity to Arabidopsis thaliana Putative spliceosome-associated protein.; TR:Q9ZU66	2.04346	1.32572	0.648762	1.15851	23.7261
		Y41D4A.6	http://genome-www4.stanford.edu/cgi-bin/SMD/source/sourceResult?choice=Gene&option=Name&criteria=	2.04335	1.20129	0.587902	1.15851	23.7284
		F56D3.1	contains similarity to Mycobacterium tuberculosis Hypothetical protein Rv3879c.; TR:O69743	2.04309	1.00604	0.492412	1.15851	23.7344
		B0432.12	contains similarity to Homo sapiens Splice isoform A of P30874 Somatostatin receptor type 2; ENSEMBL:ENSP00000326616	2.04124	0.708292	0.34699	1.15851	23.7757
		C34D4.3	contains similarity to Pfam domain PF00642 (Zinc finger C-x8-C-x5-C-x3-H type (and similar))	2.04101	1.3549	0.663839	1.15851	23.7808
		F53F4.10	contains similarity to Pfam domain PF01257 (Respiratory-chain NADH dehydrogenase 24 Kd subunit)	2.04043	0.724448	0.355047	1.15851	23.794
		T22B11.4	contains similarity to Pfam domain PF00069 (Eukaryotic protein kinase domain)	2.04023	0.464842	0.227838	1.15851	23.7984
		W06D12.5	C. elegans TWK-33 protein; contains similarity to Interpro domains IPR003280 (K+ channel, two pore), IPR001622 (K+ channel, pore region)	2.03953	0.390292	0.191364	1.15851	23.8141
		T01C3.2	contains similarity to Neurospora crassa Hypothetical protein.; TR:Q7SDK2	2.03909	1.29179	0.633514	1.15851	23.824
		W10G11.17	contains similarity to Interpro domain IPR010921 (Trp repressor/replication initiator)	2.03789	0.524264	0.257258	1.15851	23.8508
		H06I04.5	http://genome-www4.stanford.edu/cgi-bin/SMD/source/sourceResult?choice=Gene&option=Name&criteria=	2.03774	0.670153	0.32887	1.15851	23.8542
		T08E11.8	contains similarity to Pfam domain PF01827 (FTH domain)	2.03764	0.977792	0.479865	1.15851	23.8564
		R02F2.2	contains similarity to Pfam domain PF00621 (RhoGEF domain)	2.03483	0.996847	0.489892	1.15851	23.9194
		ZK669.3	contains similarity to Pfam domain PF03227 (Gamma interferon inducible lysosomal thiol reductase (GILT))	2.03413	1.10554	0.543496	1.15851	23.9352
		F12D9.2	contains similarity to Arabidopsis thaliana Emb|CAB82814.1.; TR:Q9LVV0	2.03331	0.382342	0.188039	1.15851	23.9536
		B0205.11	http://genome-www4.stanford.edu/cgi-bin/SMD/source/sourceResult?choice=Gene&option=Name&criteria=	2.03287	0.720042	0.3542	1.15851	23.9636
		C28H8.5	contains similarity to Pfam domain PF01549 (ShTK domain)	2.03128	1.64024	0.807493	1.15851	23.9993
		T10H4.12	C. elegans GUT-2 protein; contains similarity to Pfam domain PF01423 (Sm protein)	2.03083	1.18579	0.583895	1.15851	24.0094
		VW02B12L.1	C. elegans VHA-6 protein; contains similarity to Pfam domain PF01496 (V-type ATPase 116kDa subunit family)	2.03047	0.913792	0.450039	1.15851	24.0174
		ZK973.10	http://genome-www4.stanford.edu/cgi-bin/SMD/source/sourceResult?choice=Gene&option=Name&criteria=	2.02994	0.730635	0.35993	1.15851	24.0294
		Y44E3A.3	contains similarity to Pfam domain PF00085 (Thioredoxins)	2.0298	0.746792	0.367914	1.15851	24.0325
		H08J11.1	http://genome-www4.stanford.edu/cgi-bin/SMD/source/sourceResult?choice=Gene&option=Name&criteria=	2.02931	0.919792	0.453253	1.15851	24.0435
		Y48G1BR.1	http://genome-www4.stanford.edu/cgi-bin/SMD/source/sourceResult?choice=Gene&option=Name&criteria=	2.02911	1.06015	0.522471	1.15851	24.048
		B0412.3	contains similarity to Homo sapiens Hypothetical protein DKFZp686B15150; TR:Q9H0L1	2.02908	0.460542	0.226971	1.15851	24.0488
		K02E11.5	contains similarity to Drosophila melanogaster Flybase gene name is CG15212-PA; FLYBASE:CG15212-PA	2.02898	0.921292	0.454066	1.15851	24.0509
		R07E3.6	contains similarity to Drosophila melanogaster Flybase gene name is CG33300-PA; FLYBASE:CG33300-PA	2.02768	2.07979	1.0257	1.15851	24.0801
		F14F11.2	contains similarity to Pfam domain PF00328 (Histidine acid phosphatases)	2.02619	0.689292	0.340191	1.15851	24.1137
		F57H12.6	contains similarity to Pfam domain PF02520 (Domain of unknown function DUF148)	2.02619	1.54779	0.763893	1.15851	24.1138
		F08F3.3	C. elegans RHR-1 protein; contains similarity to Pfam domain PF00909 (Ammonium Transporter Family)	2.02491	0.934792	0.461645	1.15851	24.1426
		K09G1.1a	http://genome-www4.stanford.edu/cgi-bin/SMD/source/sourceResult?choice=Gene&option=Name&criteria=	2.02375	0.944292	0.466604	1.15851	24.1687
		Y39D8A.1b	http://genome-www4.stanford.edu/cgi-bin/SMD/source/sourceResult?choice=Gene&option=Name&criteria=	2.02358	1.11068	0.548868	1.15851	24.1726
		F11C7.5	contains similarity to Neurospora crassa Predicted protein.; TR:Q7S942	2.02334	0.921292	0.455332	1.15851	24.178
		M01A8.2	contains similarity to Bos taurus Mannose-binding protein C precursor (MBP-C) (Mannan-binding protein).; SW:MABC_BOVIN	2.02227	0.658042	0.325398	1.15851	24.2022
		K02F3.6	contains similarity to Pfam domains PF00270 (DEAD and DEAH box helicases), PF00271 (Helicases conserved C-terminal domain)	2.01919	0.416042	0.206044	1.15851	24.2716
		F15E6.3	contains similarity to Xenopus laevis Similar to heterogeneous ribonuclear particle protein.; TR:Q7ZX33	2.01897	0.388792	0.19257	1.15851	24.2767
		ZK1193.5	contains similarity to Pfam domain PF00069 (Eukaryotic protein kinase domain)	2.01876	0.698792	0.346149	1.15851	24.2814
		F57B10.1	contains similarity to Dictyostelium discoideum Similar to Mus musculus (Mouse). 13 days embryo male testis cDNA,sRIKEN full-length enriched library, clone:6030407P11 product:NIMAs(Never in mitosis gene a)-related expressed kinase 1, full insertssequence.	2.01847	0.467431	0.231577	1.15851	24.288
		F14B8.7	http://genome-www4.stanford.edu/cgi-bin/SMD/source/sourceResult?choice=Gene&option=Name&criteria=	2.01821	0.525042	0.260152	1.15851	24.2938
		T21B10.6	contains similarity to Pfam domain PF01498 (Transposase)	2.01751	2.28192	1.13106	1.15851	24.3097
		F59A7.2	contains similarity to Hordeum vulgare Cor14b protein precursor.; TR:Q8H0Q4	2.01747	0.739542	0.366569	1.15851	24.3106
		T10B9.8	contains similarity to Pfam domain PF00642 (Zinc finger C-x8-C-x5-C-x3-H type (and similar))	2.01731	0.494792	0.245272	1.15851	24.314
		F28C6.8	C. elegans SRA-22 protein; contains similarity to Pfam domain PF02117 (C.elegans Sra family integral membrane protein)	2.01704	0.391717	0.194203	1.15851	24.3202
		F28F8.1	C. elegans ACR-18 protein; contains similarity to Pfam domains PF02931 (Neurotransmitter-gated ion-channel ligand binding domain), PF02932 (Neurotransmitter-gated ion-channel transmembrane region)	2.01655	0.613292	0.30413	1.15851	24.3314
		H10D18.1	http://genome-www4.stanford.edu/cgi-bin/SMD/source/sourceResult?choice=Gene&option=Name&criteria=	2.01339	0.728742	0.361948	1.30647	24.4029
		C39B5.3	http://genome-www4.stanford.edu/cgi-bin/SMD/source/sourceResult?choice=Gene&option=Name&criteria=	2.01281	0.461613	0.229338	1.30647	24.416
		F31E3.2c	http://genome-www4.stanford.edu/cgi-bin/SMD/source/sourceResult?choice=Gene&option=Name&criteria=	2.01264	0.547792	0.272175	1.30647	24.4197
		T13A10.8	C. elegans SRV-28 protein; contains similarity to Pfam domain PF03375 (Caenorhabditis protein of unknown function, DUF280)	2.01171	1.18904	0.591059	1.30647	24.4407
		K09H11.1	C. elegans DOP-2 protein; contains similarity to Pfam domain PF00001 (7 transmembrane receptor (rhodopsin family))	2.01146	0.703042	0.349519	1.30647	24.4466
		ZC239.14	C. elegans SRW-97 protein; contains similarity to Interpro domain IPR000276 (Rhodopsin-like GPCR superfamily)	2.01013	0.679986	0.338279	1.30647	24.4766
		Y22D7AR.7	http://genome-www4.stanford.edu/cgi-bin/SMD/source/sourceResult?choice=Gene&option=Name&criteria=	2.00973	1.10079	0.547731	1.30647	24.4857
		F53A9.3	contains similarity to Pfam domain PF02145 (Rap/ran-GAP)	2.00942	1.15198	0.573289	1.30647	24.4927
		F48C1.1a	http://genome-www4.stanford.edu/cgi-bin/SMD/source/sourceResult?choice=Gene&option=Name&criteria=	2.00928	0.697792	0.347285	1.30647	24.496
		ZK1055.6a	http://genome-www4.stanford.edu/cgi-bin/SMD/source/sourceResult?choice=Gene&option=Name&criteria=	2.00896	0.754542	0.375588	1.30647	24.5031
		C09H5.3	C. elegans STR-140 protein; contains similarity to Pfam domain PF01461 (7TM chemoreceptor)	2.00895	0.450542	0.224268	1.30647	24.5035
		C52B11.5	C. elegans MPZ-1 protein; contains similarity to Pfam domain PF00595 (PDZ domain (Also known as DHR or GLGF))	2.00884	0.761342	0.378996	1.30647	24.5059
		F53C3.13a	http://genome-www4.stanford.edu/cgi-bin/SMD/source/sourceResult?choice=Gene&option=Name&criteria=	2.00831	0.391198	0.19479	1.30647	24.518
		F10C1.3	contains similarity to Streptomyces avermitilis Putative secreted substrate-binding protein.; TR:Q82L34	2.00778	0.354667	0.176646	1.30647	24.5298
		K01B6.1	contains similarity to Pfam domains PF00096 (Zinc finger, C2H2 type), PF02181 (Formin Homology 2 Domain)	2.00756	0.807292	0.402126	1.30647	24.5349
		T04F3.4	contains similarity to Pfam domain PF00036 (EF hand)	2.00744	0.533792	0.265906	1.30647	24.5375
		T10B5.7	contains similarity to Pfam domain PF00642 (Zinc finger C-x8-C-x5-C-x3-H type (and similar))	2.00684	0.882792	0.439892	1.30647	24.5512
		W08F4.1	contains similarity to Aspergillus niger Orf1 3' of Ant1 5' insertion site protein.; TR:P87255	2.00438	0.684542	0.341522	1.30647	24.607
		B0310.1	contains similarity to Interpro domain IPR001622 (K+ channel, pore region)	2.00434	0.681717	0.34012	1.30647	24.608
		T07D3.2	contains similarity to Interpro domain IPR006583 (CW)	2.00393	0.448942	0.224031	1.30647	24.6173
		C37H5.5	contains similarity to Homo sapiens AD24; ENSEMBL:ENSP00000312669	2.00367	0.610542	0.304712	1.30647	24.6232
		Y110A2AL.8a	http://genome-www4.stanford.edu/cgi-bin/SMD/source/sourceResult?choice=Gene&option=Name&criteria=	2.00315	0.708708	0.353798	1.30647	24.6351
		F44G4.1	contains similarity to Pfam domain PF04427 (Brix domain)	2.00217	0.820792	0.409951	1.30647	24.6572
		C37H5.9c	http://genome-www4.stanford.edu/cgi-bin/SMD/source/sourceResult?choice=Gene&option=Name&criteria=	2.00154	0.673292	0.336387	1.30647	24.6716
		C31B8.7	C. elegans SRH-247 protein; contains similarity to Pfam domain PF01604 (7TM chemoreceptor)	2.00066	0.635667	0.317729	1.30647	24.6916
		K12D12.4	contains similarity to Bacteroides thetaiotaomicron Two-component system sensor histidine kinase/response regulator,shybrid ('one-component system').; TR:Q8A241	1.99976	0.565792	0.28293	1.30647	24.712
		C53H9.2b	http://genome-www4.stanford.edu/cgi-bin/SMD/source/sourceResult?choice=Gene&option=Name&criteria=	1.99946	0.590042	0.295101	1.30647	24.7189
		F16C3.2	contains similarity to Plasmodium falciparum Cytidine and deoxycytidylate deaminase family, putative (ECs3.5.4.-).; TR:Q8IDK5	1.99903	0.440792	0.220502	1.30647	24.7285
		ZK994.4	contains similarity to Pfam domain PF00595 (PDZ domain (Also known as DHR or GLGF))	1.99898	0.741692	0.371034	1.30647	24.7297
		M04B2.3	C. elegans GFL-1 protein; contains similarity to Pfam domain PF03366 (YEATS family)	1.99823	0.555792	0.278142	1.30647	24.7468
		Y26G10.1	contains similarity to Mus musculus Candidate taste receptor mt2r61.; TR:Q7M708	1.99753	0.627542	0.314158	1.30647	24.7627
		ZK896.6	contains similarity to Pfam domain PF00595 (PDZ domain (Also known as DHR or GLGF))	1.99752	0.581792	0.291257	1.30647	24.763
		W06F12.2b	http://genome-www4.stanford.edu/cgi-bin/SMD/source/sourceResult?choice=Gene&option=Name&criteria=	1.99709	0.393842	0.197207	1.30647	24.7727
		R02D3.1	contains similarity to Pfam domains PF01262 (Alanine dehydrogenase/PNT, C-terminal domain), PF03435 (Saccharopine dehydrogenase), PF05222 (Alanine dehydrogenase/PNT, N-terminal domain)	1.99617	1.11829	0.560219	1.30647	24.7938
		T04C9.4a	http://genome-www4.stanford.edu/cgi-bin/SMD/source/sourceResult?choice=Gene&option=Name&criteria=	1.99604	0.472042	0.236489	1.30647	24.7967
		K06A5.3	contains similarity to Pfam domain PF00635 (MSP (Major sperm protein) domain)	1.99572	1.49654	0.749875	1.30647	24.8039
		F10E9.6b	http://genome-www4.stanford.edu/cgi-bin/SMD/source/sourceResult?choice=Gene&option=Name&criteria=	1.99462	0.751542	0.376784	1.30647	24.829
		C33F10.5a	http://genome-www4.stanford.edu/cgi-bin/SMD/source/sourceResult?choice=Gene&option=Name&criteria=	1.99431	1.10229	0.552718	1.30647	24.8361
		H34I24.2	contains similarity to Schizosaccharomyces pombe Putative glucoamylase, similar to S. cerevisiae STA1, similar to S.spombe SPBPJ4664.02.; TR:Q8TFG4	1.99313	0.878292	0.440659	1.30647	24.863
		R11G11.6	contains similarity to Pfam domain PF00076 (RNA recognition motif. (aka RRM, RBD, or RNP domain))	1.99265	1.84279	0.924793	1.30647	24.8738
		Y46C8AL.3	http://genome-www4.stanford.edu/cgi-bin/SMD/source/sourceResult?choice=Gene&option=Name&criteria=	1.9926	0.945092	0.474302	1.30647	24.8752
		F46C8.8	contains similarity to Dictyostelium discoideum Similar to Homo sapiens (Human). mucin 2 (Intestinal mucin 2).; TR:Q86A80	1.99208	1.09529	0.549823	1.30647	24.8869
		Y119D3B.7	http://genome-www4.stanford.edu/cgi-bin/SMD/source/sourceResult?choice=Gene&option=Name&criteria=	1.99161	0.700792	0.351872	1.30647	24.8977
		Y36E3A.1	contains similarity to Pfam domains PF01827 (FTH domain), PF00646 (F-box domain)	1.99082	0.684042	0.343597	1.30647	24.9156
		F29G6.3a	http://genome-www4.stanford.edu/cgi-bin/SMD/source/sourceResult?choice=Gene&option=Name&criteria=	1.99042	0.903097	0.453721	1.30647	24.9247
		R01E6.6	contains similarity to Interpro domain IPR009050 (Globin-like)	1.98793	0.441042	0.22186	1.30647	24.9817
		T05B4.9	C. elegans SRR-10 protein; contains similarity to Pfam domain PF03268 (Caenorhabditis protein of unknown function, DUF267)	1.98763	0.977542	0.491813	1.30647	24.9885
		T22B11.5	contains similarity to Pfam domains PF02779 (Transketolase, pyridine binding domain), PF00676 (Dehydrogenase E1 component)	1.98754	0.660792	0.332467	1.30647	24.9905
		T26C5.1	C. elegans GCY-23 protein; contains similarity to Pfam domains PF00069 (Eukaryotic protein kinase domain), PF00211 (Adenylate and Guanylate cyclase catalytic domain), PF01094 (Receptor family ligand binding region)	1.98662	0.907792	0.456952	1.30647	25.0115
		Y7A5A.8	contains similarity to Plasmodium falciparum Hypothetical protein.; TR:Q8I3Z1	1.98601	0.630292	0.317366	1.30647	25.0255
		Y110A2AL.8b	http://genome-www4.stanford.edu/cgi-bin/SMD/source/sourceResult?choice=Gene&option=Name&criteria=	1.98496	0.633792	0.319297	1.30647	25.0495
		F45E1.6	C. elegans HIS-71 protein; contains similarity to Pfam domain PF00125 (Core histones H2A, H2B, H3 and H4)	1.98448	1.02354	0.515774	1.30647	25.0605
		F57B10.3	contains similarity to Dictyostelium discoideum Similar to Mus musculus (Mouse). 13 days embryo male testis cDNA,sRIKEN full-length enriched library, clone:6030407P11 product:NIMAs(Never in mitosis gene a)-related expressed kinase 1, full insertssequence.	1.98398	0.563542	0.284046	1.30647	25.0719
		F56D2.1	contains similarity to Pfam domains PF00675 (Insulinase (Peptidase family M16)), PF05193 (Peptidase M16 inactive domain)	1.98328	0.654014	0.329764	1.30647	25.088
		R12H7.3	contains similarity to Pfam domain PF00076 (RNA recognition motif. (aka RRM, RBD, or RNP domain))	1.98247	0.413542	0.208599	1.30647	25.1064
		F42G4.5	contains similarity to Homo sapiens Hypothetical protein; ENSEMBL:ENSP00000332035	1.98234	0.822292	0.414808	1.30647	25.1094
		C25H3.14	http://genome-www4.stanford.edu/cgi-bin/SMD/source/sourceResult?choice=Gene&option=Name&criteria=	1.98135	0.524292	0.264613	1.30647	25.132
		EGAP5.1	contains similarity to Arabidopsis thaliana AT5g20410/F5O24_300.; TR:Q94JU8	1.98075	0.545073	0.275185	1.30647	25.1458
		K08C7.5	C. elegans FMO-12 protein; contains similarity to Pfam domain PF00743 (Flavin-binding monooxygenase-like)	1.97989	1.05054	0.530607	1.30647	25.1656
		W03F8.6	contains similarity to Dictyostelium discoideum Similar to Dictyostelium discoideum (Slime mold). prestalksprotein.; TR:Q86AK7	1.97934	0.654903	0.330869	1.30647	25.178
		C05C8.1	contains similarity to Brachydanio rerio Hypothetical protein.; TR:Q7ZV27	1.9788	0.372431	0.188211	1.30647	25.1905
		Y59E9AR.6	http://genome-www4.stanford.edu/cgi-bin/SMD/source/sourceResult?choice=Gene&option=Name&criteria=	1.97844	0.535792	0.270815	1.30647	25.1987
		F35C5.9	contains similarity to Interpro domain IPR003614 (Knottin)	1.97843	0.888542	0.449115	1.30647	25.199
		F21F3.6	contains similarity to Raja radiata NADH dehydrogenase subunit 6.; TR:Q9ZY34	1.97836	0.472542	0.238856	1.30647	25.2006
		C23H4.6	contains similarity to Pfam domain PF02463 (RecF/RecN/SMC N terminal domain)	1.97793	0.414792	0.20971	1.30647	25.2105
		T08E11.1	contains similarity to Pfam domains PF01827 (FTH domain)(2), PF00646 (F-box domain)	1.97762	1.59159	0.804803	1.30647	25.2176
		F54D8.2	contains similarity to Pfam domain PF02046 (Cytochrome c oxidase subunit VIa)	1.97757	0.498292	0.251972	1.30647	25.2188
		T21D12.12	contains similarity to Pfam domain PF00413 (Matrixins)	1.97677	0.806792	0.408137	1.30647	25.237
		Y95B8A.10	http://genome-www4.stanford.edu/cgi-bin/SMD/source/sourceResult?choice=Gene&option=Name&criteria=	1.97651	0.824542	0.417171	1.30647	25.2431
		ZC416.1	contains similarity to Interpro domain IPR006578 (MADF)	1.97458	0.782347	0.396209	1.30647	25.2872
		C09D4.1	contains similarity to Interpro domain IPR007114 (Major facilitator superfamily)	1.97453	0.758292	0.384037	1.30647	25.2885
		Y48B6A.8	C. elegans HMG-1.1 protein; contains similarity to Pfam domain PF00505 (HMG (high mobility group) box)	1.97394	0.512192	0.259477	1.30647	25.3019
		K04A8.10	contains similarity to Pfam domain PF03269 (Caenorhabditis protein of unknown function, DUF268)	1.97391	0.787792	0.399102	1.30647	25.3026
		C13F10.1b	http://genome-www4.stanford.edu/cgi-bin/SMD/source/sourceResult?choice=Gene&option=Name&criteria=	1.97361	0.814342	0.412615	1.30647	25.3094
		K10B4.3	contains similarity to Pfam domain PF00169 (PH (pleckstrin homology) domain)	1.97356	0.717042	0.363325	1.30647	25.3108
		ZK550.2	contains similarity to Interpro domain IPR007114 (Major facilitator superfamily)	1.97346	0.730792	0.370311	1.30647	25.313
		T20B12.4	contains similarity to Rhodopirellula baltica Probable secreted glycosyl hydrolase.; TR:Q7UPZ9	1.97331	1.82346	0.924061	1.30647	25.3164
		F02H6.5	contains similarity to Mus musculus Sulfide:quinone oxidoreductase, mitochondrial precursor (EC 1.-.-.-).; SW:SQRD_MOUSE	1.97322	0.724667	0.367251	1.30647	25.3184
		C15H7.3	contains similarity to Brachydanio rerio Divalent metal transporter 1.; TR:Q8AX90	1.97254	0.538542	0.27302	1.30647	25.3341
		T15B7.3	contains similarity to Pfam domain PF00069 (Eukaryotic protein kinase domain)	1.97253	0.325767	0.165151	1.30647	25.3342
		F49H12.2	http://genome-www4.stanford.edu/cgi-bin/SMD/source/sourceResult?choice=Gene&option=Name&criteria=	1.97214	0.63876	0.323891	1.30647	25.3432
		K07F5.15	http://genome-www4.stanford.edu/cgi-bin/SMD/source/sourceResult?choice=Gene&option=Name&criteria=	1.97152	0.374208	0.189807	1.30647	25.3574
		C37A5.8	contains similarity to Drosophila melanogaster Flybase gene name is CG9269-PA; FLYBASE:CG9269-PA	1.97147	0.644542	0.326935	1.30647	25.3587
		F43G9.3	contains similarity to Pfam domain PF00153 (Mitochondrial carrier proteins)	1.97133	0.836792	0.42448	1.30647	25.3618
		F37C4.6	C. elegans SRB-7 protein; contains similarity to Pfam domain PF02175 (C.elegans integral membrane protein Srb)	1.97114	0.388567	0.197128	1.30647	25.3663
		C15C7.4	contains similarity to Anopheles gambiae str PEST AgCP7397 (Fragment).; TR:Q7QE97	1.97084	0.513792	0.260697	1.30647	25.3731
		F35B12.9	http://genome-www4.stanford.edu/cgi-bin/SMD/source/sourceResult?choice=Gene&option=Name&criteria=	1.97045	0.795542	0.403735	1.30647	25.382
		F11A5.13	C. elegans SRH-281 protein; contains similarity to Pfam domain PF01604 (7TM chemoreceptor)	1.97036	0.719042	0.364929	1.30647	25.3841
		Y82E9BR.4	http://genome-www4.stanford.edu/cgi-bin/SMD/source/sourceResult?choice=Gene&option=Name&criteria=	1.97026	0.752083	0.381719	1.30647	25.3865
		T05A7.5	contains similarity to Pfam domains PF00271 (Helicases conserved C-terminal domain), PF00097 (Zinc finger, C3HC4 type (RING finger)), PF00176 (SNF2 and others N-terminal domain)	1.9699	0.991042	0.503091	1.30647	25.3946
		F27C1.2	contains similarity to Pfam domain PF04145 (Ctr copper transporter family)	1.96954	0.753792	0.382724	1.30647	25.4029
		F54B11.10	contains similarity to Bordetella bronchiseptica ATP synthase beta chain (EC 3.6.3.14).; TR:Q7WEM9	1.96942	0.871792	0.442663	1.30647	25.4056
		R153.2	contains similarity to Anopheles gambiae str PEST ENSANGP00000016712 (Fragment).; TR:Q7PWT4	1.96916	0.682042	0.346362	1.30647	25.4117
		F44D12.5	contains similarity to Pfam domain PF00635 (MSP (Major sperm protein) domain)	1.96915	1.66893	0.847537	1.30647	25.4119
		ZK1127.11	contains similarity to Pfam domain PF00069 (Eukaryotic protein kinase domain)	1.96907	0.518542	0.263343	1.30647	25.4137
		C28G1.1	C. elegans UBC-23 protein; contains similarity to Pfam domain PF00179 (Ubiquitin-conjugating enzymes)	1.96789	0.423792	0.215354	1.30647	25.441
		Y47G6A.22a	http://genome-www4.stanford.edu/cgi-bin/SMD/source/sourceResult?choice=Gene&option=Name&criteria=	1.96635	0.577792	0.29384	1.30647	25.4763
		M6.4	contains similarity to Schizosaccharomyces pombe Dnaj protein.; TR:Q9UTQ5	1.96624	0.909875	0.46275	1.30647	25.479
		ZK228.4	contains similarity to Pfam domain PF00583 (Acetyltransferase (GNAT) family)	1.96583	1.71782	0.873838	1.30647	25.4883
		C15B12.1	contains similarity to Mus musculus Peroxisomal sarcosine oxidase (EC 1.5.3.1) (PSO) (L-pipecolatesoxidase) (EC 1.5.3.7) (L-pipecolic acid oxidase).; SW:SOX_MOUSE	1.96509	0.607792	0.309294	1.30647	25.5053
		T20B12.9	contains similarity to Pfam domains PF02931 (Neurotransmitter-gated ion-channel ligand binding domain), PF02932 (Neurotransmitter-gated ion-channel transmembrane region)	1.96479	0.930042	0.473355	1.30647	25.5123
		C08G5.5	contains similarity to Gossypium hirsutum Proline-rich cell wall protein.; TR:Q39789	1.96142	0.723167	0.368695	1.30647	25.5898
		F08F3.7	C. elegans CCP-14A5 protein; contains similarity to Pfam domain PF00067 (Cytochrome P450)	1.96115	0.816292	0.416232	1.30647	25.5961
		F59A2.6	contains similarity to Pfam domains PF02524 (KID repeat)(7), PF01465 (GRIP domain)	1.96103	0.735292	0.374951	1.30647	25.5988
		C47B2.8	C. elegans PRX-11 protein; contains similarity to Drosophila melanogaster Flybase gene name is CG13827-PA; FLYBASE:CG13827-PA	1.96008	0.721542	0.368119	1.30647	25.6208
		Y105C5A.12	http://genome-www4.stanford.edu/cgi-bin/SMD/source/sourceResult?choice=Gene&option=Name&criteria=	1.9596	1.72279	0.879154	1.30647	25.6318
		C35B1.2	C. elegans UBC-1 protein; contains similarity to Pfam domain PF00179 (Ubiquitin-conjugating enzymes)	1.95959	0.549042	0.280182	1.30647	25.6321
		Y49A10A.1	contains similarity to Methanosarcina mazei Hypothetical protein MM0562.; TR:Q8PZD2	1.95946	0.372317	0.19001	1.30647	25.635
		F53B7.5	contains similarity to Pfam domains PF00090 (Thrombospondin type 1 domain), PF01681 (C6 domain)(18)	1.95866	0.542292	0.276869	1.30647	25.6535
		W08E12.3	http://genome-www4.stanford.edu/cgi-bin/SMD/source/sourceResult?choice=Gene&option=Name&criteria=	1.95791	1.14071	0.582617	1.30647	25.6709
		Y38H6C.5	contains similarity to Eriocheir sinensis Metallothionein.; TR:Q95U92	1.95766	0.891149	0.455212	1.30647	25.6766
		R01E6.3b	http://genome-www4.stanford.edu/cgi-bin/SMD/source/sourceResult?choice=Gene&option=Name&criteria=	1.95736	0.763042	0.389832	1.30647	25.6835
		H14E04.3	contains similarity to Leptospira interrogans Transcriptional regulator, AraC family.; TR:Q8EYE8	1.95646	0.726167	0.371163	1.30647	25.7042
		F41E6.10	contains similarity to Enterococcus faecalis Hypothetical protein.; TR:Q82ZQ7	1.95642	0.528542	0.270158	1.30647	25.7053
		T25E12.10	contains similarity to Pfam domain PF00651 (BTB/POZ domain)	1.95624	0.629542	0.321812	1.30647	25.7093
		Y102A11A.3	http://genome-www4.stanford.edu/cgi-bin/SMD/source/sourceResult?choice=Gene&option=Name&criteria=	1.95594	0.767042	0.392161	1.30647	25.7163
		W01A11.3	contains similarity to Bradyrhizobium japonicum Transcriptional regulatory protein.; TR:Q89UQ2	1.95511	0.714292	0.365346	1.30647	25.7354
		T22H6.3	C. elegans STR-124 protein; contains similarity to Pfam domain PF01461 (7TM chemoreceptor)	1.95419	0.571542	0.29247	1.30647	25.7567
		B0554.6	contains similarity to Pfam domain PF03409 (Protein of unknown function (DUF274))	1.95334	1.70079	0.870711	1.30647	25.7764
		F13E6.4	contains similarity to Pfam domain PF00397 (WW/rsp5/WWP domain containing proteins)	1.95183	0.467542	0.239541	1.30647	25.8113
		T22H6.6	C. elegans GEI-3 protein; contains similarity to Pfam domain PF00505 (HMG (high mobility group) box)	1.9514	0.434292	0.222554	1.30647	25.8212
		ZK1055.7	contains similarity to Pfam domain PF00069 (Eukaryotic protein kinase domain)	1.95121	0.789486	0.404613	1.30647	25.8255
		W10G6.3	contains similarity to Drosophila melanogaster Flybase gene name is CG2919-PA; FLYBASE:CG2919-PA	1.951	1.57112	0.805289	1.30647	25.8305
		Y60A3A.10	http://genome-www4.stanford.edu/cgi-bin/SMD/source/sourceResult?choice=Gene&option=Name&criteria=	1.95079	0.471292	0.24159	1.30647	25.8353
		C02F4.2	C. elegans CED-5 protein; contains similarity to Pfam domain PF00018 (Src homology domain 3)	1.94949	0.880042	0.451421	1.30647	25.8653
		ZK370.2	C. elegans SMA-2 protein; contains similarity to Pfam domains PF03166 (MH2 domain), PF03165 (MH1 domain)	1.94941	0.774967	0.397538	1.30647	25.8671
		C45H4.11	contains similarity to Pfam domain PF01838 (Domain of unknown function DUF40)	1.94905	0.465792	0.238984	1.30647	25.8755
		F28H7.8	C. elegans SRJ-21 protein; contains similarity to Pfam domain PF01461 (7TM chemoreceptor)	1.94889	0.655292	0.336239	1.30647	25.8793
		F53B3.6	contains similarity to Homo sapiens Splice isoform 1 of P08621 U1 small nuclear ribonucleoprotein 70 kDa; ENSEMBL:ENSP00000221448	1.9486	2.94954	1.51367	1.30647	25.8859
		Y37A1A.2	contains similarity to Pfam domain PF05978 (Eukaryotic protein of unknown function (DUF895))	1.94848	0.441542	0.226609	1.30647	25.8888
		F26F12.6	contains similarity to Pfam domain PF00255 (Glutathione peroxidases)	1.94679	1.77449	0.911495	1.30647	25.9279
		H22K11.4	contains similarity to Pfam domain PF05510 (Sarcoglycan alpha/epsilon)	1.94563	0.472517	0.242861	1.30647	25.9547
		F48G7.5	contains similarity to Plasmodium falciparum Hypothetical protein.; TR:Q8I5L0	1.94548	1.37854	0.708587	1.30647	25.9582
		F39E9.6	contains similarity to Pfam domain PF00651 (BTB/POZ domain)	1.94536	0.667217	0.342979	1.30647	25.961
		F36F2.1	contains similarity to Pfam domain PF00096 (Zinc finger, C2H2 type)	1.94465	1.05204	0.540992	1.30647	25.9774
		W06H8.1d	http://genome-www4.stanford.edu/cgi-bin/SMD/source/sourceResult?choice=Gene&option=Name&criteria=	1.9427	0.370736	0.190836	1.30647	26.0227
		M195.1	contains similarity to Schizosaccharomyces pombe Hypothetical protein.; TR:P87297	1.94259	1.30754	0.673093	1.30647	26.0253
		K06B4.11	C. elegans NHR-51 protein; contains similarity to Pfam domains PF00104 (Ligand-binding domain of nuclear hormone receptors), PF00105 (Zinc finger, C4 type (two domains))	1.94248	0.786948	0.405125	1.30647	26.0277
		K02E11.6	contains similarity to Interpro domain IPR007110 (Immunoglobulin-like)	1.94227	1.18639	0.610827	1.30647	26.0326
		C50B8.3	contains similarity to Drosophila melanogaster Flybase gene name is CG7598-PA; FLYBASE:CG7598-PA	1.94077	0.480885	0.247781	1.30647	26.0674
		Y47G7B.3	http://genome-www4.stanford.edu/cgi-bin/SMD/source/sourceResult?choice=Gene&option=Name&criteria=	1.94055	0.920764	0.474486	1.30647	26.0725
		F36A2.2	contains similarity to Pfam domain PF01207 (Dihydrouridine synthase (Dus))	1.94054	0.704292	0.362936	1.30647	26.0728
		F07C6.3	contains similarity to Oryza sativa Putative histidine decarboxylase.; TR:Q8RV06	1.93992	0.639573	0.32969	1.30647	26.0871
		C06A8.11	http://genome-www4.stanford.edu/cgi-bin/SMD/source/sourceResult?choice=Gene&option=Name&criteria=	1.93903	0.910042	0.469328	1.30647	26.1077
		M04D8.7	contains similarity to Streptomyces coelicolor Putative integral membrane protein.; TR:Q9KXI5	1.93786	0.846542	0.436843	1.30647	26.1349
		F22E5.5	C. elegans EGL-9 protein; contains similarity to Pfam domain PF01753 (MYND finger)	1.93753	0.631292	0.325822	1.30647	26.1425
		F38E11.6	contains similarity to Pfam domains PF04053 (Coatomer WD associated region), PF00400 (WD domain, G-beta repeats)(6)	1.93611	0.542592	0.280249	1.30647	26.1757
		K01C8.6	C. elegans CCT-4 protein; contains similarity to Pfam domain PF00118 (Chaperonins cpn60 and TCP-1)	1.93606	0.336792	0.173957	1.30647	26.1767
		Y23B4A.2	http://genome-www4.stanford.edu/cgi-bin/SMD/source/sourceResult?choice=Gene&option=Name&criteria=	1.93601	0.448458	0.231641	1.30647	26.178
		H32C10.2	contains similarity to Interpro domain IPR002873 (Rotavirus non-structural protein NSP3)	1.93447	0.752125	0.388802	1.30647	26.2138
		Y32G9A.4	http://genome-www4.stanford.edu/cgi-bin/SMD/source/sourceResult?choice=Gene&option=Name&criteria=	1.93411	0.413385	0.213734	1.30647	26.222
		Y102A11A.1	http://genome-www4.stanford.edu/cgi-bin/SMD/source/sourceResult?choice=Gene&option=Name&criteria=	1.93409	1.00265	0.518409	1.30647	26.2226
		F35G2.2	contains similarity to Pfam domain PF00857 (Isochorismatase family)	1.93275	0.459569	0.23778	1.30647	26.2537
		F07E5.1	contains similarity to Pfam domain PF00646 (F-box domain)	1.93219	1.32612	0.686334	1.30647	26.2669
		F32H5.4	contains similarity to Pfam domain PF00083 (Sugar (and other) transporters)	1.92995	0.758142	0.39283	1.30647	26.3189
		Y73B6BL.1	http://genome-www4.stanford.edu/cgi-bin/SMD/source/sourceResult?choice=Gene&option=Name&criteria=	1.92979	1.29395	0.670512	1.30647	26.3226
		E01H11.1a	http://genome-www4.stanford.edu/cgi-bin/SMD/source/sourceResult?choice=Gene&option=Name&criteria=	1.92933	0.907542	0.470393	1.30647	26.3334
		T16G1.4	contains similarity to Pfam domain PF02958 (Domain of unknown function (DUF227))	1.92882	0.544542	0.282318	1.30647	26.3452
		C35D10.5	contains similarity to Mus musculus Hypothetical protein.; TR:Q8C237	1.92871	0.475792	0.24669	1.30647	26.3479
		C04E12.4	contains similarity to Pfam domains PF00620 (RhoGAP domain), PF00169 (PH (pleckstrin homology) domain)	1.92798	0.434292	0.225257	1.30647	26.3647
		M117.1	contains similarity to Schizosaccharomyces pombe Hypothetical protein.; TR:P87297	1.92763	0.604264	0.313475	1.30647	26.373
		Y45F10D.6	contains similarity to Clostridium acetobutylicum Predicted permease.; TR:Q97GD6	1.92719	0.651042	0.337819	1.30647	26.3832
		F46H5.8	contains similarity to Pfam domain PF00144 (Beta-lactamase)	1.92715	0.547042	0.283861	1.30647	26.3843
		C11E4.3	contains similarity to Pfam domain PF00858 (Amiloride-sensitive sodium channel)	1.92644	0.693698	0.360093	1.30647	26.4007
		C14A4.2	C. elegans DAP-3 protein; contains similarity to Interpro domain IPR008092 (Death associated protein 3)	1.92563	0.492542	0.255782	1.30647	26.4196
		F15H10.2	contains similarity to Dictyostelium discoideum Similar to Homo sapiens (Human). HERC2 protein.; TR:Q8SSY6	1.92507	1.50054	0.779472	1.30647	26.4326
		D1054.9b	http://genome-www4.stanford.edu/cgi-bin/SMD/source/sourceResult?choice=Gene&option=Name&criteria=	1.92493	0.619104	0.321624	1.30647	26.4359
		Y73F4A.3	contains similarity to Plasmodium falciparum Hypothetical protein.; TR:Q8I3Z1	1.92328	0.873792	0.454323	1.30647	26.4743
		F53B7.3	contains similarity to Pfam domain PF06246 (Isy1-like splicing family)	1.92065	0.692514	0.360563	1.30647	26.5359
		K10H10.4	contains similarity to Neurospora crassa Hypothetical protein.; TR:Q7S8J6	1.92016	1.15429	0.601144	1.30647	26.5473
		C33F10.4	contains similarity to Pfam domain PF01118 (Semialdehyde dehydrogenase, NAD binding domain)	1.9197	0.474292	0.247065	1.30647	26.558
		ZK892.1a	http://genome-www4.stanford.edu/cgi-bin/SMD/source/sourceResult?choice=Gene&option=Name&criteria=	1.9194	0.775292	0.403925	1.30647	26.5651
		C44H9.1	contains similarity to Pfam domain PF00201 (UDP-glucoronosyl and UDP-glucosyl transferases)	1.91937	1.05518	0.549753	1.30647	26.5656
		Y106G6G.5	contains similarity to Drosophila melanogaster Flybase gene name is CG2919-PA; FLYBASE:CG2919-PA	1.91927	0.703342	0.366464	1.30647	26.5681
		Y40H7A.6	C. elegans SRA-30 protein; contains similarity to Pfam domain PF02117 (C.elegans Sra family integral membrane protein)	1.91897	0.518292	0.270088	1.30647	26.575
		Y80D3A.5	http://genome-www4.stanford.edu/cgi-bin/SMD/source/sourceResult?choice=Gene&option=Name&criteria=	1.91881	0.589613	0.307281	1.30647	26.5788
		W09C3.3	contains similarity to Interpro domain IPR002485 (Protein of unknown function DUF13)	1.91826	1.10354	0.575283	1.30647	26.5917
		K04G11.2	contains similarity to Mus musculus RIKEN cDNA 2810485I05.; TR:Q80XP8	1.91816	1.78951	0.932932	1.30647	26.594
		F46F6.1a	http://genome-www4.stanford.edu/cgi-bin/SMD/source/sourceResult?choice=Gene&option=Name&criteria=	1.91812	0.851264	0.443801	1.30647	26.5948
		F08D12.13	contains similarity to Xenopus laevis Hypothetical protein.; TR:Q7ZXQ2	1.91767	0.725292	0.378214	1.30647	26.6053
		C44H4.3	C. elegans SYM-1 protein; contains similarity to Pfam domain PF00560 (Leucine Rich Repeat)	1.91707	0.9735	0.507807	1.30647	26.6196
		T26H5.3	C. elegans SRH-239 protein; contains similarity to Pfam domain PF01604 (7TM chemoreceptor)	1.91668	0.538635	0.281026	1.30647	26.6286
		F54D10.6	contains similarity to Pfam domains PF03782 (AMOP domain), PF06119 (Nidogen-like)	1.91604	0.646542	0.337436	1.30647	26.6435
		F11C7.7	http://genome-www4.stanford.edu/cgi-bin/SMD/source/sourceResult?choice=Gene&option=Name&criteria=	1.91435	0.693842	0.362442	1.30647	26.6831
		R04A9.3	contains similarity to Interpro domain IPR000194 (H+-transporting two-sector ATPase, alpha/beta subunit, central region)	1.91379	0.613292	0.320459	1.30647	26.6961
		Y32H12A.3	http://genome-www4.stanford.edu/cgi-bin/SMD/source/sourceResult?choice=Gene&option=Name&criteria=	1.91245	1.34034	0.70085	1.30647	26.7275
		Y22F5A.6	C. elegans LYS-3 protein; contains similarity to Dictyostelium discoideum Similar to F58B3.3.p.; TR:Q86KC1	1.91182	0.729467	0.381556	1.58791	26.7423
		D1069.2	C. elegans CPN-2 protein; contains similarity to Pfam domains PF00402 (Calponin family), PF00307 (Actinin-type actin-binding domain containing proteins)	1.9111	0.780014	0.408148	1.58791	26.7591
		C48E7.2	contains similarity to Pfam domain PF05645 (RNA polymerase III subunit RPC82)	1.91037	0.457792	0.239635	1.58791	26.7762
		F35C11.7	http://genome-www4.stanford.edu/cgi-bin/SMD/source/sourceResult?choice=Gene&option=Name&criteria=	1.91008	0.388317	0.203298	1.58791	26.783
		F59E11.11	C. elegans SRX-1 protein; contains similarity to Interpro domain IPR000276 (Rhodopsin-like GPCR superfamily)	1.91004	0.438542	0.229598	1.58791	26.7839
		K12H6.1	C. elegans NHR-119 protein; contains similarity to Pfam domains PF00104 (Ligand-binding domain of nuclear hormone receptors), PF00105 (Zinc finger, C4 type (two domains))	1.90878	0.297792	0.156012	1.58791	26.8136
		K02D10.2	contains similarity to Medicago sativa Proline rich protein precursor.; TR:Q43558	1.9086	1.27612	0.668616	1.58791	26.8179
		Y38F2AL.1	http://genome-www4.stanford.edu/cgi-bin/SMD/source/sourceResult?choice=Gene&option=Name&criteria=	1.9079	0.694931	0.364239	1.58791	26.8342
		F44E2.4	contains similarity to Pfam domain PF00057 (Low-density lipoprotein receptor domain class A)	1.90779	1.44582	0.757851	1.58791	26.8367
		Y48G1BM.7	http://genome-www4.stanford.edu/cgi-bin/SMD/source/sourceResult?choice=Gene&option=Name&criteria=	1.90739	0.737292	0.386545	1.58791	26.8461
		B0410.3	http://genome-www4.stanford.edu/cgi-bin/SMD/source/sourceResult?choice=Gene&option=Name&criteria=	1.90677	0.803792	0.421546	1.58791	26.8606
		D1007.4	contains similarity to Homo sapiens Gem-associated protein 6; ENSEMBL:ENSP00000281950	1.90572	0.389792	0.204537	1.58791	26.8852
		C44B7.9	C. elegans SRX-14 protein; contains similarity to Trypanosoma brucei brucei Cytochrome b.; SW:CYB_TRYBB	1.90392	0.792292	0.416138	1.58791	26.9276
		R11H6.4	contains similarity to Pfam domain PF00076 (RNA recognition motif. (aka RRM, RBD, or RNP domain))	1.90373	1.40579	0.738441	1.58791	26.932
		K08H10.9	contains similarity to Pfam domain PF04051 (Transport protein particle (TRAPP) component, Bet3)	1.90354	0.696583	0.36594	1.58791	26.9364
		K10D6.2a	http://genome-www4.stanford.edu/cgi-bin/SMD/source/sourceResult?choice=Gene&option=Name&criteria=	1.90312	0.722492	0.379636	1.58791	26.9464
		F32A5.5b	http://genome-www4.stanford.edu/cgi-bin/SMD/source/sourceResult?choice=Gene&option=Name&criteria=	1.90273	1.13674	0.597427	1.58791	26.9555
		Y56A3A.18	contains similarity to Interpro domain IPR007087 (Zn-finger, C2H2 type)	1.90271	0.771792	0.405627	1.58791	26.9559
		T24D8.5	C. elegans NLP-2 protein; contains similarity to Shigella flexneri Orf, hypothetical protein.; TR:Q83J23	1.90224	1.09954	0.578025	1.58791	26.967
		F07C7.1	contains similarity to Pfam domains PF00078 (Reverse transcriptase (RNA-dependent DNA polymerase)), PF05380 (Pao retrotransposon peptidase), PF00665 (Integrase core domain)	1.90196	0.470892	0.247582	1.58791	26.9735
		F25E5.8a	http://genome-www4.stanford.edu/cgi-bin/SMD/source/sourceResult?choice=Gene&option=Name&criteria=	1.90138	1.25704	0.661121	1.58791	26.9872
		R05F9.5b	http://genome-www4.stanford.edu/cgi-bin/SMD/source/sourceResult?choice=Gene&option=Name&criteria=	1.90075	0.910448	0.478994	1.58791	27.002
		R10E11.5	C. elegans LIN-12 protein; contains similarity to Pfam domains PF00066 (Notch)(3), PF00008 (EGF-like domain)(13), PF06816 (NOTCH protein), PF00023 (Ank repeat)(6)	1.90034	0.495517	0.260752	1.58791	27.0117
		Y40C5A.1	http://genome-www4.stanford.edu/cgi-bin/SMD/source/sourceResult?choice=Gene&option=Name&criteria=	1.89932	0.632542	0.333035	1.58791	27.0355
		Y62E10A.10	http://genome-www4.stanford.edu/cgi-bin/SMD/source/sourceResult?choice=Gene&option=Name&criteria=	1.89904	0.952542	0.501591	1.58791	27.0422
		F42E8.2	C. elegans TNI-1 protein; contains similarity to Pfam domain PF00992 (Troponin)	1.89845	1.17304	0.617894	1.58791	27.0561
		T04F8.8	contains similarity to Theileria parva Schizont/sporozoite surface protein (Fragment).; TR:Q27045	1.89832	1.04677	0.551418	1.58791	27.0592
		DH11.1	contains similarity to Pfam domains PF04960 (Glutaminase), PF00023 (Ank repeat)(2)	1.89826	0.646642	0.340649	1.58791	27.0605
		T08H4.3	contains similarity to Pfam domain PF01757 (Acyltransferase family)	1.898	0.596742	0.314405	1.58791	27.0666
		T25G3.3	contains similarity to Trypanosoma brucei brucei Putative coatomer zeta subunit.; TR:Q9NFU5	1.89784	0.465642	0.245353	1.58791	27.0704
		C34E10.11	http://genome-www4.stanford.edu/cgi-bin/SMD/source/sourceResult?choice=Gene&option=Name&criteria=	1.89723	0.944792	0.497984	1.58791	27.0847
		T24A6.7	C. elegans TOH-1 protein; contains similarity to Pfam domains PF00431 (CUB domain), PF01400 (Astacin (Peptidase family M12A))	1.89472	0.488042	0.257579	1.58791	27.1438
		T14A8.2	contains similarity to Staphylococcus aureus Methicillin-resistant surface protein precursor.; SW:MRSP_STAAU	1.89421	0.738792	0.390026	1.58791	27.1558
		Y54G2A.17a	http://genome-www4.stanford.edu/cgi-bin/SMD/source/sourceResult?choice=Gene&option=Name&criteria=	1.89305	0.279292	0.147535	1.58791	27.1832
		T24B8.1	C. elegans RPL-32 protein; contains similarity to Pfam domain PF01655 (Ribosomal protein L32)	1.89177	0.813625	0.430087	1.58791	27.2134
		T10H10.1	C. elegans GUT-2 protein; contains similarity to Pfam domain PF01423 (Sm protein)	1.89153	0.541756	0.286412	1.58791	27.219
		F20B6.8b	http://genome-www4.stanford.edu/cgi-bin/SMD/source/sourceResult?choice=Gene&option=Name&criteria=	1.89137	0.866792	0.458288	1.58791	27.2227
		Y18D10A.6b	http://genome-www4.stanford.edu/cgi-bin/SMD/source/sourceResult?choice=Gene&option=Name&criteria=	1.89108	0.294764	0.155871	1.58791	27.2297
		Y47D3B.7	contains similarity to Pfam domain PF00097 (Zinc finger, C3HC4 type (RING finger))	1.89101	0.945792	0.500151	1.58791	27.2312
		Y49A3A.5	http://genome-www4.stanford.edu/cgi-bin/SMD/source/sourceResult?choice=Gene&option=Name&criteria=	1.89012	0.475375	0.251505	1.58791	27.2522
		F52C9.3	contains similarity to Interpro domain IPR001206 (Diacylglycerol kinase, catalytic domain)	1.89006	1.05779	0.559661	1.58791	27.2537
		Y69A2AR.24	http://genome-www4.stanford.edu/cgi-bin/SMD/source/sourceResult?choice=Gene&option=Name&criteria=	1.88868	0.639042	0.338354	1.58791	27.2863
		C07A9.9	contains similarity to Pfam domain PF03127 (GAT domain)	1.88868	0.712292	0.377138	1.58791	27.2863
		W03F9.4	contains similarity to Pfam domains PF00595 (PDZ domain (Also known as DHR or GLGF)), PF00788 (Ras association (RalGDS/AF-6) domain)(2), PF01843 (DIL domain), PF00498 (Forkhead-associated (FHA) domain)	1.88858	0.819692	0.434026	1.58791	27.2886
		Y39B6A.3	http://genome-www4.stanford.edu/cgi-bin/SMD/source/sourceResult?choice=Gene&option=Name&criteria=	1.88715	0.681833	0.361303	1.58791	27.3223
		C18D4.8	contains similarity to Drosophila melanogaster Flybase gene name is CG17738-PA; FLYBASE:CG17738-PA	1.88623	0.349542	0.185312	1.58791	27.344
		F38B7.1a	http://genome-www4.stanford.edu/cgi-bin/SMD/source/sourceResult?choice=Gene&option=Name&criteria=	1.88616	0.525792	0.278764	1.58791	27.3457
		ZC581.3	contains similarity to Mycoplasma penetrans DNA topoisomerase IV subunit A.; TR:Q8EVB9	1.88386	0.682792	0.362443	1.58791	27.3999
		W02A11.3	C. elegans RAB-37 protein; contains similarity to Pfam domain PF00071 (Ras family (contains ATP/GTP binding P-loop))	1.88375	0.410492	0.217912	1.58791	27.4025
		Y106G6H.3	contains similarity to Drosophila melanogaster Flybase gene name is CG2919-PA; FLYBASE:CG2919-PA	1.88342	1.02379	0.543582	1.58791	27.4104
		F41G4.7	contains similarity to Streptomyces coelicolor Large Ala/Glu-rich protein.; TR:Q9L2C3	1.88334	0.411542	0.218517	1.58791	27.4122
		C52B9.11	http://genome-www4.stanford.edu/cgi-bin/SMD/source/sourceResult?choice=Gene&option=Name&criteria=	1.88316	0.644542	0.342265	1.58791	27.4164
		R03A10.1	contains similarity to Anopheles gambiae str PEST AgCP9490.; TR:Q7PZ54	1.88275	0.530542	0.281791	1.58791	27.4262
		AC8.4	contains similarity to Entamoeba histolytica K2 (Fragment).; TR:Q07594	1.88116	0.538042	0.286016	1.58791	27.4637
		F26F2.3	contains similarity to Drosophila melanogaster Flybase gene name is Glt-PA; FLYBASE:CG9280-PA	1.88101	0.997292	0.530189	1.58791	27.4673
		C33G8.12	C. elegans SRW-127 protein; contains similarity to Interpro domain IPR000276 (Rhodopsin-like GPCR superfamily)	1.8808	0.614542	0.326745	1.58791	27.4723
		F25H8.5b	http://genome-www4.stanford.edu/cgi-bin/SMD/source/sourceResult?choice=Gene&option=Name&criteria=	1.87979	0.739292	0.393285	1.58791	27.4962
		C24A3.2b	http://genome-www4.stanford.edu/cgi-bin/SMD/source/sourceResult?choice=Gene&option=Name&criteria=	1.8791	0.993542	0.528733	1.58791	27.5125
		C14C11.1	contains similarity to Drosophila melanogaster Flybase gene name is CG14101-PA; FLYBASE:CG14101-PA	1.87827	0.332354	0.176947	1.58791	27.532
		F19B2.6	contains similarity to Interpro domain IPR008917 (Eukaryotic transcription factor, DNA-binding)	1.87812	0.538736	0.286848	1.58791	27.5356
		W06H8.1e	http://genome-www4.stanford.edu/cgi-bin/SMD/source/sourceResult?choice=Gene&option=Name&criteria=	1.8777	0.488292	0.260048	1.58791	27.5455
		T05H4.4	contains similarity to Plasmodium yoelii yoelii CCAAT-box DNA binding protein subunit B, putative.; TR:Q7RR57	1.87749	0.417292	0.22226	1.58791	27.5505
		C37C3.2c	http://genome-www4.stanford.edu/cgi-bin/SMD/source/sourceResult?choice=Gene&option=Name&criteria=	1.87703	0.577542	0.30769	1.58791	27.5615
		F55G1.15	contains similarity to Arabidopsis thaliana Hypothetical protein.; TR:Q8LDV6	1.87656	0.564292	0.300705	1.58791	27.5724
		C50F4.7	contains similarity to Pfam domain PF00293 (Bacterial mutT protein)	1.87572	0.399417	0.212941	1.58791	27.5925
		M01A10.2c	http://genome-www4.stanford.edu/cgi-bin/SMD/source/sourceResult?choice=Gene&option=Name&criteria=	1.87555	0.418042	0.22289	1.58791	27.5965
		C01B4.5	C. elegans SRD-61 protein; contains similarity to Interpro domain IPR000168 (Nematode 7TM chemoreceptor (probably olfactory))	1.8755	1.34229	0.7157	1.58791	27.5977
		R12A1.2	contains similarity to Pfam domain PF00076 (RNA recognition motif. (aka RRM, RBD, or RNP domain))	1.87539	0.438967	0.234066	1.58791	27.6001
		F10D11.6	contains similarity to Interpro domain IPR000515 (Binding-protein-dependent transport systems inner membrane component)	1.87477	1.04754	0.558759	1.58791	27.615
		C33A11.1	contains similarity to Pfam domain PF00023 (Ank repeat)	1.87428	0.550067	0.293481	1.58791	27.6264
		C17H1.7	contains similarity to Dictyostelium discoideum Hypothetical protein.; TR:Q86IQ0	1.87352	1.15117	0.614441	1.58791	27.6445
		Y34B4A.9	http://genome-www4.stanford.edu/cgi-bin/SMD/source/sourceResult?choice=Gene&option=Name&criteria=	1.87336	0.969042	0.517274	1.58791	27.6483
		Y77E11A.2	http://genome-www4.stanford.edu/cgi-bin/SMD/source/sourceResult?choice=Gene&option=Name&criteria=	1.87319	0.907042	0.484223	1.58791	27.6524
		C01G10.6	contains similarity to Interpro domain IPR007087 (Zn-finger, C2H2 type)	1.87218	0.727899	0.388797	1.58791	27.6762
		F17C11.1	contains similarity to Interpro domain IPR001304 (C-type lectin)	1.87172	0.694542	0.371072	1.58791	27.6873
		Y95B8A.6	http://genome-www4.stanford.edu/cgi-bin/SMD/source/sourceResult?choice=Gene&option=Name&criteria=	1.87136	0.741403	0.396183	1.58791	27.6956
		C50D2.5	contains similarity to Pfam domain PF00076 (RNA recognition motif. (aka RRM, RBD, or RNP domain))	1.87124	0.575292	0.307439	1.58791	27.6986
		F44D12.2	contains similarity to Sus scrofa Follitropin beta chain precursor (Follicle-stimulating hormone betassubunit) (FSH-beta) (FSH-B).; SW:FSHB_PIG	1.87007	0.834042	0.445995	1.58791	27.7263
		H20E11.3	contains similarity to Pfam domain PF02408 (Domain of unknown function DUF141)	1.86902	0.712792	0.381373	1.58791	27.7513
		C52G5.2	contains similarity to Mus musculus Similar to CGI-36 protein.; TR:Q91WR2	1.8688	0.601292	0.321754	1.58791	27.7565
		F22F7.7	contains similarity to Pfam domain PF04752 (ChaC-like protein)	1.86759	0.391542	0.209651	1.58791	27.7852
		F53C3.12	contains similarity to Pfam domain PF00069 (Eukaryotic protein kinase domain)	1.86728	0.576167	0.308559	1.58791	27.7924
		ZK816.1	contains similarity to Brachydanio rerio Blue cone opsin (Fragment).; TR:Q9PWN2	1.86702	0.610486	0.326984	1.58791	27.7987
		B0464.3	contains similarity to Homo sapiens hypothetical cardiac/skeletal muscle-expressed ORF; ENSEMBL:ENSP00000271367	1.86668	0.662042	0.354662	1.58791	27.8066
		Y22F5A.3	contains similarity to Pfam domains PF00835 (SNAP-25 family), PF05739 (SNARE domain)	1.86639	0.648042	0.347216	1.58791	27.8135
		C31A11.7	contains similarity to Pfam domain PF01757 (Acyltransferase family)	1.86623	0.491792	0.263522	1.58791	27.8175
		F49E2.5a	http://genome-www4.stanford.edu/cgi-bin/SMD/source/sourceResult?choice=Gene&option=Name&criteria=	1.8658	0.597292	0.320126	1.58791	27.8275
		F54C8.1	contains similarity to Pfam domains PF00725 (3-hydroxyacyl-CoA dehydrogenase, C-terminal domain), PF02737 (3-hydroxyacyl-CoA dehydrogenase, NAD binding domain)	1.86556	1.4929	0.800244	1.58791	27.8334
		Y73F8A.10	http://genome-www4.stanford.edu/cgi-bin/SMD/source/sourceResult?choice=Gene&option=Name&criteria=	1.86505	0.794317	0.425896	1.58791	27.8454
		Y37E11AR.3b	http://genome-www4.stanford.edu/cgi-bin/SMD/source/sourceResult?choice=Gene&option=Name&criteria=	1.86272	0.347942	0.186793	1.58791	27.9009
		K08F8.1b	http://genome-www4.stanford.edu/cgi-bin/SMD/source/sourceResult?choice=Gene&option=Name&criteria=	1.85948	0.815792	0.43872	1.58791	27.9778
		F36D3.6	C. elegans SRH-136 protein; contains similarity to Pfam domain PF01604 (7TM chemoreceptor)	1.85886	0.475542	0.255824	1.58791	27.9926
		ZK909.3	contains similarity to Pfam domain PF00595 (PDZ domain (Also known as DHR or GLGF))	1.85829	1.29079	0.694611	1.58791	28.0061
		T01A4.1a	http://genome-www4.stanford.edu/cgi-bin/SMD/source/sourceResult?choice=Gene&option=Name&criteria=	1.85649	0.817042	0.4401	1.58791	28.0489
		B0391.10	contains similarity to Pfam domain PF01461 (7TM chemoreceptor)	1.85649	0.517292	0.27864	1.58791	28.049
		F35E2.6	contains similarity to Pfam domain PF01757 (Acyltransferase family)	1.85603	0.63326	0.341192	1.58791	28.06
		F11D5.3a	http://genome-www4.stanford.edu/cgi-bin/SMD/source/sourceResult?choice=Gene&option=Name&criteria=	1.85503	0.836319	0.450838	1.58791	28.0837
		W04B5.3a	http://genome-www4.stanford.edu/cgi-bin/SMD/source/sourceResult?choice=Gene&option=Name&criteria=	1.85484	0.668042	0.360162	1.58791	28.0884
		ZC47.5	contains similarity to Pfam domain PF01838 (Domain of unknown function DUF40)	1.85482	0.458292	0.247081	1.58791	28.0887
		Y18H1A.2	http://genome-www4.stanford.edu/cgi-bin/SMD/source/sourceResult?choice=Gene&option=Name&criteria=	1.85428	0.754514	0.406904	1.58791	28.1016
		C50F4.13	contains similarity to Pfam domain PF02958 (Domain of unknown function (DUF227))	1.85293	0.335617	0.181127	1.58791	28.1337
		Y105E8A.24	http://genome-www4.stanford.edu/cgi-bin/SMD/source/sourceResult?choice=Gene&option=Name&criteria=	1.85284	0.728542	0.393202	1.58791	28.1359
		W06B11.3	contains similarity to Mycoplasma pneumoniae Cytadherence high molecular weight protein 1 (Cytadherence accessorysprotein 1).; SW:HMW1_MYCPN	1.85283	0.664764	0.358782	1.58791	28.1361
		F21C10.11	http://genome-www4.stanford.edu/cgi-bin/SMD/source/sourceResult?choice=Gene&option=Name&criteria=	1.85146	1.09604	0.591988	1.58791	28.1688
		F12F3.3	contains similarity to Pfam domains PF00047 (IG (immunoglobulin) superfamily)(19), PF00069 (Eukaryotic protein kinase domain), PF00041 (Fibronectin type III domain)(2)	1.85063	0.500448	0.270421	1.58791	28.1887
		F31A3.3	contains similarity to Dictyostelium discoideum Similar to plasmodium falciparum (Isolate 3D7). hypothetical 71.5 kDasprotein.; TR:Q86A95	1.84992	0.800292	0.432609	1.58791	28.2055
		C40C9.3	contains similarity to Conus textile Conotoxin scaffold VI/VII.; TR:Q9U653	1.84938	0.871117	0.471033	1.58791	28.2185
		F25B5.5	contains similarity to Pfam domains PF00919 (Uncharacterized protein family UPF0004), PF04055 (Radical SAM superfamily), PF01938 (TRAM domain)	1.84819	0.526292	0.284761	1.58791	28.2469
		W05G11.2	contains similarity to Pfam domain PF00134 (Cyclins)	1.8479	0.315292	0.170621	1.58791	28.2537
		F01F1.9	contains similarity to Mus musculus Putative secreted protein ZSIG9 (5330432A10RIK protein) (Transmembranesprotein 4).; TR:Q9QXT0	1.84748	0.582542	0.315316	1.58791	28.2637
		M88.6b	http://genome-www4.stanford.edu/cgi-bin/SMD/source/sourceResult?choice=Gene&option=Name&criteria=	1.8466	0.636042	0.34444	1.58791	28.2849
		F55A12.7	C. elegans APM-1 protein; contains similarity to Pfam domain PF00928 (Adaptor complexes medium subunit family)	1.84641	0.890792	0.482446	1.58791	28.2894
		K11E8.1f	http://genome-www4.stanford.edu/cgi-bin/SMD/source/sourceResult?choice=Gene&option=Name&criteria=	1.84637	0.606292	0.328369	1.58791	28.2902
		C49A9.4	contains similarity to Pfam domain PF03312 (Protein of unknown function, DUF272)	1.846	0.830347	0.449808	1.58791	28.299
		ZK524.3	C. elegans UNC-13 protein; contains similarity to Pfam domains PF00168 (C2 domain)(3), PF06292 (Domain of Unknown Function (DUF1041))(2), PF00130 (Phorbol esters / diacylglycerol binding domain)	1.8452	0.724479	0.392628	1.58791	28.3181
		R06F6.6	contains similarity to Pfam domain PF00046 (Homeobox domain)	1.84511	0.756431	0.409966	1.58791	28.3204
		Y70C5C.3	contains similarity to Plasmodium falciparum Hypothetical protein.; TR:Q8I3Z1	1.84416	0.379892	0.205997	1.58791	28.343
		F19B2.4	contains similarity to Pfam domain PF02695 (Domain of unknown function DUF)	1.84341	2.60389	1.41254	1.58791	28.3611
		ZK856.10	C. elegans CUL-5 protein; contains similarity to Pfam domain PF00888 (Cullin family)	1.8434	0.57826	0.313693	1.58791	28.3613
		T01B4.2	C. elegans TWK-22 protein; contains similarity to Interpro domains IPR003280 (K+ channel, two pore), IPR001622 (K+ channel, pore region)	1.84292	0.62451	0.338869	1.58791	28.3726
		Y105C5A.17	http://genome-www4.stanford.edu/cgi-bin/SMD/source/sourceResult?choice=Gene&option=Name&criteria=	1.84212	0.623042	0.338219	1.58791	28.3917
		F55A4.3	contains similarity to Homo sapiens Hypothetical protein; TR:Q86W82	1.84192	0.524458	0.284734	1.58791	28.3965
		ZC434.4	contains similarity to Homo sapiens CGI-96 protein; ENSEMBL:ENSP00000321449	1.8419	0.482042	0.261709	1.58791	28.3971
		C34B2.10	contains similarity to Clostridium acetobutylicum Phage-related protein, gp16.; TR:Q97MX9	1.84099	0.446042	0.242284	1.58791	28.4188
		C45H4.8	contains similarity to Pfam domain PF00067 (Cytochrome P450)	1.8408	0.485986	0.264008	1.58791	28.4233
		F15B9.1	contains similarity to Fusobacterium nucleatum Hypothetical protein FN0286.; TR:Q8RGK6	1.84075	0.759092	0.412381	1.58791	28.4245
		C54G10.4a	http://genome-www4.stanford.edu/cgi-bin/SMD/source/sourceResult?choice=Gene&option=Name&criteria=	1.84034	1.07646	0.584924	1.58791	28.4344
		C48G7.1	contains similarity to Lactococcus lactis Unknown protein.; TR:Q9CH86	1.83994	0.400542	0.217693	1.58791	28.4441
		F20G2.4	C. elegans NAS-24 protein; contains similarity to Pfam domain PF01400 (Astacin (Peptidase family M12A))	1.83957	0.946354	0.514443	1.58791	28.4527
		T20H4.1	C. elegans OSM-10 protein; contains similarity to Pfam domain PF00635 (MSP (Major sperm protein) domain)	1.83909	0.537292	0.292151	1.58791	28.4644
		C44B7.8	C. elegans SRX-14 protein; contains similarity to Trypanosoma brucei brucei Cytochrome b.; SW:CYB_TRYBB	1.8384	1.12354	0.611151	1.58791	28.4807
		T16G1.9	C. elegans EIF-3.K protein; contains similarity to Pfam domain PF06272 (Eukaryotic translation initiation factor 3 subunit 11 (eIF-3 p25))	1.83827	0.521042	0.283441	1.58791	28.4838
		F07A11.4	contains similarity to Interpro domain IPR000884 (Thrombospondin, type I)	1.83767	0.419236	0.228134	1.58791	28.4982
		F54E2.3d	http://genome-www4.stanford.edu/cgi-bin/SMD/source/sourceResult?choice=Gene&option=Name&criteria=	1.83758	0.720542	0.392114	1.58791	28.5003
		F42C5.7	C. elegans GRL-4 protein; contains similarity to Pfam domain PF04155 (Domain of unknown function (DUF398))	1.83672	1.07029	0.58272	1.58791	28.5211
		R107.2	contains similarity to Drosophila melanogaster Flybase gene name is Ca-alpha1T-PB; FLYBASE:CG15899-alpha1T-PB	1.83525	0.359292	0.195773	1.58791	28.5562
		C43C3.3	C. elegans DYF-8 protein; contains similarity to Pfam domain PF00100 (Zona pellucida-like domain)	1.83514	0.707042	0.385279	1.58791	28.5588
		T01B11.7	contains similarity to Interpro domain IPR009689 (Protein of unknown function DUF1280)	1.83467	1.06079	0.578193	1.58791	28.5701
		Y47D3B.5	contains similarity to Pfam domain PF00097 (Zinc finger, C3HC4 type (RING finger))	1.8346	0.698569	0.380775	1.58791	28.5718
		F32H5.8	http://genome-www4.stanford.edu/cgi-bin/SMD/source/sourceResult?choice=Gene&option=Name&criteria=	1.83339	0.385292	0.210153	1.58791	28.6008
		F45E10.1b	http://genome-www4.stanford.edu/cgi-bin/SMD/source/sourceResult?choice=Gene&option=Name&criteria=	1.83193	0.522792	0.285377	1.58791	28.6357
		W10D9.5	contains similarity to Anopheles gambiae str PEST AgCP5732 (Fragment).; TR:Q7Q7D3	1.83156	0.708681	0.386926	1.58791	28.6445
		T03F7.5	contains similarity to Chlamydia pneumoniae CT805 hypothetical protein.; TR:Q9Z6V2	1.83116	1.67984	0.917366	1.58791	28.6543
		C50D2.9	http://genome-www4.stanford.edu/cgi-bin/SMD/source/sourceResult?choice=Gene&option=Name&criteria=	1.83099	0.500792	0.273509	1.58791	28.6584
		K02E11.4	contains similarity to Interpro domain IPR007110 (Immunoglobulin-like)	1.8306	0.772569	0.422031	1.58791	28.6677
		B0564.6	contains similarity to Pfam domain PF00560 (Leucine Rich Repeat)	1.83043	0.33372	0.182318	1.58791	28.6717
		R02C2.4	contains similarity to Pfam domains PF00104 (Ligand-binding domain of nuclear hormone receptors), PF00105 (Zinc finger, C4 type (two domains))	1.83024	0.556077	0.303828	1.58791	28.6764
		C33G3.3	contains similarity to Pfam domain PF02931 (Neurotransmitter-gated ion-channel ligand binding domain)	1.8301	1.77901	0.972081	1.58791	28.6795
		F15A4.4	C. elegans SRG-16 protein; contains similarity to Pfam domain PF02118 (C.elegans Srg family integral membrane protein)	1.83007	0.474948	0.259524	1.58791	28.6802
		F32H5.2	contains similarity to Drosophila melanogaster Flybase gene name is CG8713-PA; FLYBASE:CG8713-PA	1.82917	0.664542	0.363303	1.58791	28.702
		F28H6.2	contains similarity to Interpro domains IPR001356 (Homeobox), IPR009057 (Homeodomain-like)	1.82891	0.703635	0.38473	1.58791	28.7082
		Y105C5B.7	http://genome-www4.stanford.edu/cgi-bin/SMD/source/sourceResult?choice=Gene&option=Name&criteria=	1.82831	1.09242	0.597501	1.58791	28.7226
		H23N18.3	contains similarity to Pfam domain PF00201 (UDP-glucoronosyl and UDP-glucosyl transferases)	1.82819	0.828042	0.452931	1.58791	28.7255
		T07F12.4	contains similarity to Xenopus laevis Xenopsin precursor [Contains: Xenopsin precursor fragment (XPF);sXenopsin].; SW:XENO_XENLA	1.82729	0.71322	0.390316	1.58791	28.747
		F14H3.11	contains similarity to Sulfolobus solfataricus Hypothetical protein SSO3099.; TR:Q97UB8	1.82721	0.922685	0.504969	1.58791	28.7489
		C54F6.10	C. elegans SRH-268 protein; contains similarity to Pfam domain PF01604 (7TM chemoreceptor)	1.82591	0.723817	0.396415	1.58791	28.7803
		R90.4	contains similarity to Plasmodium yoelii yoelii Hypothetical protein.; TR:Q7RLP9	1.82544	1.33454	0.731081	1.58791	28.7915
		F31D4.1	contains similarity to Pfam domain PF01138 (3' exoribonuclease family, domain 1)	1.82522	0.427073	0.233984	1.58791	28.7968
		Y56A3A.9	contains similarity to Saccharomyces cerevisiae Regulates genes involved in branched chain amino acid biosynthesis and in ammonia assimilation. Positively regulated by alpha-isopropylmalate, an intermediate in leucine biosynthesis.; SGD:YLR451W	1.82491	1.57704	0.864176	1.58791	28.8042
		Y43F8C.5	contains similarity to Trypanosoma cruzi Mucin-like protein (Fragment).; TR:O61050	1.82483	0.645917	0.353961	1.58791	28.8062
		C17G1.1	contains similarity to Schistosoma japonicum Clone ZZZ409 mRNA sequence.; TR:Q86F94	1.8246	1.03682	0.568246	1.58791	28.8116
		M01E5.1	C. elegans TAG-163 protein; contains similarity to Dictyostelium discoideum Hypothetical protein.; TR:Q86H99	1.82445	0.587967	0.322271	1.58791	28.8152
		K04D7.4	contains similarity to Pfam domains PF00047 (IG (immunoglobulin) superfamily), PF00041 (Fibronectin type III domain)(3), PF00102 (Protein-tyrosine phosphatase)	1.82375	1.29834	0.711909	1.58791	28.8321
		T22C8.1	contains similarity to Drosophila melanogaster Flybase gene name is AR-2-PA; FLYBASE:CG10001-2-PA	1.82334	0.997653	0.547156	1.58791	28.8418
		T12A2.16a	http://genome-www4.stanford.edu/cgi-bin/SMD/source/sourceResult?choice=Gene&option=Name&criteria=	1.8232	0.657792	0.360789	1.58791	28.8452
		C47B2.9	http://genome-www4.stanford.edu/cgi-bin/SMD/source/sourceResult?choice=Gene&option=Name&criteria=	1.82298	0.950792	0.521559	1.58791	28.8506
		C25F6.3	contains similarity to Pfam domains PF00037 (4Fe-4S ferredoxins and related iron-sulfur cluster binding domains.)(2), PF01180 (Dihydroorotate dehydrogenase), PF00070 (Pyridine nucleotide-disulphide oxidoreductases class-I)	1.82157	0.842542	0.462536	1.58791	28.8845
		C48A7.2	contains similarity to Pfam domain PF01384 (Phosphate transporter family)	1.82123	0.360167	0.197761	1.58791	28.8927
		D1069.4	contains similarity to Interpro domain IPR000276 (Rhodopsin-like GPCR superfamily)	1.82077	1.17154	0.643433	1.58791	28.9038
		M01D7.2	C. elegans SCM-1 protein; contains similarity to Pfam domain PF04144 (SCAMP family)	1.82028	0.501792	0.275668	1.58791	28.9155
		F21F3.1	contains similarity to Pfam domain PF01436 (NHL repeat)	1.81929	0.985042	0.541444	1.58791	28.9393
		DH11.5b	http://genome-www4.stanford.edu/cgi-bin/SMD/source/sourceResult?choice=Gene&option=Name&criteria=	1.81815	0.430242	0.236638	1.58791	28.9668
		T05D4.5	contains similarity to Pfam domain PF00635 (MSP (Major sperm protein) domain)	1.8181	0.688292	0.378577	1.58791	28.9679
		C08F1.4a	http://genome-www4.stanford.edu/cgi-bin/SMD/source/sourceResult?choice=Gene&option=Name&criteria=	1.81746	0.647792	0.356426	1.58791	28.9832
		T04H1.8	C. elegans SRW-80 protein; contains similarity to Mus musculus Glycine transporter 2a.; TR:Q8CFM5	1.81739	0.811542	0.446541	1.58791	28.9849
		K08A2.6	http://genome-www4.stanford.edu/cgi-bin/SMD/source/sourceResult?choice=Gene&option=Name&criteria=	1.81601	0.979827	0.539551	1.58791	29.0183
		W09G10.3	C. elegans SRG-54 protein; contains similarity to Apis cerana NADH dehydrogenase subunit 2 (Fragment).; TR:Q9XKV9	1.81592	0.668792	0.368293	1.58791	29.0204
		B0350.2a	http://genome-www4.stanford.edu/cgi-bin/SMD/source/sourceResult?choice=Gene&option=Name&criteria=	1.81523	0.491542	0.270788	1.58791	29.037
		ZC317.5	C. elegans SRG-68 protein; contains similarity to Homo sapiens G protein-coupled receptor GPR15; ENSEMBL:ENSP00000284311	1.81464	1.17674	0.648473	1.58791	29.0513
		ZC412.5	contains similarity to ;	1.81451	0.665625	0.366834	1.58791	29.0543
		F48C11.3	contains similarity to Bradyrhizobium japonicum Blr6682 protein.; TR:Q89FL7	1.8145	0.690292	0.38043	1.58791	29.0545
		T24H10.6	contains similarity to Pfam domain PF02201 (SWIB/MDM2 domain)	1.81448	0.451292	0.248716	1.58791	29.055
		F13C5.5	contains similarity to Escherichia coli Protein traD.; SW:TRD4_ECOLI	1.81416	0.665542	0.366859	1.85839	29.0627
		R02D3.2	contains similarity to Pfam domain PF04124 (Dor1-like family)	1.81413	0.438042	0.241461	1.85839	29.0635
		F10E7.6	contains similarity to Pfam domains PF01448 (ELM2 domain), PF00249 (Myb DNA-binding proteins)	1.81381	0.414042	0.228272	1.85839	29.0712
		T08A9.7	C. elegans SPP-3 protein; contains similarity to Pfam domains PF03489 (Saposin-like type B, region 2), PF05184 (Saposin-like type B, region 1)	1.81314	0.945042	0.521217	1.85839	29.0872
		C08D8.2a	http://genome-www4.stanford.edu/cgi-bin/SMD/source/sourceResult?choice=Gene&option=Name&criteria=	1.8108	0.824514	0.45533	1.85839	29.1436
		C04G6.11	http://genome-www4.stanford.edu/cgi-bin/SMD/source/sourceResult?choice=Gene&option=Name&criteria=	1.81057	1.71054	0.944751	1.85839	29.1492
		F13D2.2	contains similarity to Drosophila melanogaster Flybase gene name is CG12209-PA; FLYBASE:CG12209-PA	1.81024	0.806767	0.445668	1.85839	29.1572
		F53F1.5	C. elegans SRD-19 protein; contains similarity to Pfam domain PF01461 (7TM chemoreceptor)	1.80985	1.23854	0.684333	1.85839	29.1666
		C06E8.3a	http://genome-www4.stanford.edu/cgi-bin/SMD/source/sourceResult?choice=Gene&option=Name&criteria=	1.80967	0.378042	0.208901	1.85839	29.1709
		F08F8.10	http://genome-www4.stanford.edu/cgi-bin/SMD/source/sourceResult?choice=Gene&option=Name&criteria=	1.80909	0.381542	0.210902	1.85839	29.1849
		C14B9.1	C. elegans HSP-12.2 protein; contains similarity to Pfam domain PF00011 (Heat shock hsp20 proteins)	1.80873	0.685863	0.379196	1.85839	29.1936
		K12H4.1	C. elegans CEH-26 protein; contains similarity to Pfam domain PF05044 (Homeobox prospero-like protein (PROX1))	1.80772	0.629617	0.348293	1.85839	29.218
		F45C12.4	contains similarity to Pfam domain PF00651 (BTB/POZ domain)	1.8071	0.74251	0.410884	1.85839	29.2329
		Y119D3B.20	http://genome-www4.stanford.edu/cgi-bin/SMD/source/sourceResult?choice=Gene&option=Name&criteria=	1.80681	1.01754	0.563172	1.85839	29.2401
		Y56A3A.7	http://genome-www4.stanford.edu/cgi-bin/SMD/source/sourceResult?choice=Gene&option=Name&criteria=	1.80552	0.416292	0.230566	1.85839	29.2711
		R02F2.8	contains similarity to Pfam domain PF00560 (Leucine Rich Repeat)	1.80498	0.582542	0.322742	1.85839	29.2842
		Y46D2A.2	http://genome-www4.stanford.edu/cgi-bin/SMD/source/sourceResult?choice=Gene&option=Name&criteria=	1.80494	1.14204	0.632731	1.85839	29.2851
		F08G12.8	contains similarity to Dictyostelium discoideum Similar to Xenopus laevis (African clawed frog) DNA ligase I (ECs6.5.1.1) (Polydeoxyribonucleotide synthase).; TR:Q869E1	1.80419	0.566292	0.313876	1.85839	29.3032
		R13.4	contains similarity to Pfam domain PF00076 (RNA recognition motif. (aka RRM, RBD, or RNP domain))	1.80236	0.388542	0.215574	1.85839	29.3474
		K08F8.4	C. elegans BAS-2 protein; contains similarity to Pfam domains PF01842 (ACT domain), PF00351 (Biopterin-dependent aromatic amino acid hydroxylases)	1.80196	0.923042	0.512244	1.85839	29.3572
		C13C4.5	contains similarity to Pfam domain PF00083 (Sugar (and other) transporters)	1.80177	0.570042	0.31638	1.85839	29.3618
		K09A9.5	C. elegans GAS-1 protein; contains similarity to Pfam domain PF00346 (Respiratory-chain NADH dehydrogenase, 49 Kd subunit)	1.80146	0.400092	0.222093	1.85839	29.3692
		K11E8.1l	http://genome-www4.stanford.edu/cgi-bin/SMD/source/sourceResult?choice=Gene&option=Name&criteria=	1.80145	0.382292	0.212214	1.85839	29.3695
		F29B9.11	contains similarity to Interpro domain IPR000051 (SAM (and some other nucleotide) binding motif)	1.80113	0.350875	0.194808	1.85839	29.3771
		F36H12.16	contains similarity to Pyrococcus furiosus Undecaprenyl pyrophosphate synthetase (EC 2.5.1.31) (UPP synthetase)s(Di-trans-poly-cis-decaprenylcistransferase) (Undecaprenyl diphosphatessynthase) (UDS).; SW:UPPS_PYRFU	1.80066	0.580542	0.322405	1.85839	29.3885
		C26D10.5a	http://genome-www4.stanford.edu/cgi-bin/SMD/source/sourceResult?choice=Gene&option=Name&criteria=	1.79995	0.608542	0.338089	1.85839	29.4057
		C34H4.1	contains similarity to Pfam domain PF03409 (Protein of unknown function (DUF274))	1.79939	0.651625	0.362137	1.85839	29.4193
		C16A3.7	contains similarity to Interpro domain IPR001304 (C-type lectin)	1.79894	0.752792	0.418463	1.85839	29.43
		ZK637.10	contains similarity to Pfam domain PF00083 (Sugar (and other) transporters)	1.79831	0.776742	0.431929	1.85839	29.4453
		F54D5.12	C. elegans PCS-1 protein; contains similarity to Pfam domain PF05023 (Phytochelatin synthase)	1.79762	0.406597	0.226187	1.85839	29.462
		K03A11.5	contains similarity to Enterobacteria phage RB49 Hypothetical protein.; TR:Q7Y3J5	1.79727	0.376792	0.209646	1.85839	29.4704
		ZK112.1	contains similarity to Pfam domain PF00069 (Eukaryotic protein kinase domain)	1.79639	0.756542	0.421146	1.85839	29.4918
		M28.6	contains similarity to Schizosaccharomyces pombe Dnaj protein.; TR:Q9UTQ5	1.79592	0.936542	0.521484	1.85839	29.5032
		Y61A9LA.10	http://genome-www4.stanford.edu/cgi-bin/SMD/source/sourceResult?choice=Gene&option=Name&criteria=	1.79457	0.446542	0.248829	1.85839	29.5358
		K03C7.2	contains similarity to Clostridium thermocellum Cell surface glycoprotein 1 precursor (Outer layer protein B) (S-layersprotein 1).; SW:SLP1_CLOTM	1.79454	0.632042	0.352203	1.85839	29.5366
		W10G11.16	contains similarity to Pfam domains PF02931 (Neurotransmitter-gated ion-channel ligand binding domain), PF02932 (Neurotransmitter-gated ion-channel transmembrane region)	1.79391	0.557542	0.310797	1.85839	29.5519
		T14F9.4	contains similarity to Pfam domains PF00728 (Glycosyl hydrolase family 20, catalytic domain), PF02838 (Glycosyl hydrolase family 20, domain 2)	1.79275	1.24779	0.69602	1.85839	29.5798
		Y65A5A.1	contains similarity to Plasmodium falciparum Hypothetical protein.; TR:Q8I3Z1	1.79243	0.853292	0.476052	1.85839	29.5876
		ZK822.3b	http://genome-www4.stanford.edu/cgi-bin/SMD/source/sourceResult?choice=Gene&option=Name&criteria=	1.79107	1.48854	0.831089	1.85839	29.6205
		K12C11.4	C. elegans TAG-119 protein; contains similarity to Pfam domains PF00531 (Death domain), PF00069 (Eukaryotic protein kinase domain), PF00023 (Ank repeat)(6)	1.79083	0.584542	0.326407	1.85839	29.6263
		R12H7.4	contains similarity to Pfam domain PF00076 (RNA recognition motif. (aka RRM, RBD, or RNP domain))	1.79073	1.50254	0.839067	1.85839	29.6288
		F58B3.4	contains similarity to Brachydanio rerio Hypothetical protein.; TR:Q7SYL9	1.7906	0.762542	0.425859	1.85839	29.6321
		B0041.7a	http://genome-www4.stanford.edu/cgi-bin/SMD/source/sourceResult?choice=Gene&option=Name&criteria=	1.78934	0.348729	0.194892	1.85839	29.6625
		F57B10.6	contains similarity to Drosophila melanogaster Flybase gene name is CG14482-PA; FLYBASE:CG14482-PA	1.78831	0.725542	0.405713	1.85839	29.6874
		ZK484.2	contains similarity to Pfam domain PF02100 (Ornithine decarboxylase antizyme)	1.78703	0.822042	0.460004	1.85839	29.7185
		W03D2.7	contains similarity to Synechocystis sp ATP synthase a chain (EC 3.6.3.14) (ATPase protein 6).; SW:ATP6_SYNY3	1.78537	1.49454	0.837105	1.85839	29.7588
		C37E2.5	C. elegans CEH-37 protein; contains similarity to Pfam domain PF00046 (Homeobox domain)	1.78276	0.473542	0.265623	1.85839	29.8222
		C08A9.8	contains similarity to Pfam domain PF03353 (DUF278)	1.78252	0.904292	0.50731	1.85839	29.8279
		F43E2.1	contains similarity to Interpro domain IPR001201 (PAP/25A core domain)	1.78216	0.671042	0.376533	1.85839	29.8368
		T19E7.2b	http://genome-www4.stanford.edu/cgi-bin/SMD/source/sourceResult?choice=Gene&option=Name&criteria=	1.78212	0.480292	0.269507	1.85839	29.8378
		F35D11.2a	http://genome-www4.stanford.edu/cgi-bin/SMD/source/sourceResult?choice=Gene&option=Name&criteria=	1.78198	0.616542	0.345987	1.85839	29.8411
		F22B7.7	C. elegans TWK-7 protein; contains similarity to Pfam domain PF00520 (Ion transport proteins)	1.78051	0.714167	0.401102	1.85839	29.8768
		W06A7.4	contains similarity to Mycoplasma pneumoniae Cytadherence high molecular weight protein 1 (Cytadherence accessorysprotein 1).; SW:HMW1_MYCPN	1.78016	1.38304	0.776919	1.85839	29.8853
		T05E12.7	contains similarity to Pfam domain PF00635 (MSP (Major sperm protein) domain)	1.7797	1.26204	0.70913	1.85839	29.8964
		K05B2.4	contains similarity to Pfam domain PF04775 (Acyl-CoA thioester hydrolase / Bile acid-CoA amino acid N-acetyltransferase)	1.7797	0.968736	0.544327	1.85839	29.8966
		C10F3.6	C. elegans FUT-8 protein; contains similarity to Interpro domain IPR001452 (SH3)	1.77963	0.354653	0.199285	1.85839	29.8982
		M03A8.1	C. elegans DHS-28 protein; contains similarity to Pfam domains PF00106 (Alcohol/other dehydrogenases, short chain type), PF02036 (SCP-2 sterol transfer family)	1.77935	0.677292	0.38064	1.85839	29.905
		Y37E11AL.2	http://genome-www4.stanford.edu/cgi-bin/SMD/source/sourceResult?choice=Gene&option=Name&criteria=	1.77909	0.552292	0.310435	1.85839	29.9113
		Y51A2B.1	contains similarity to Interpro domain IPR002086 (Aldehyde dehydrogenase)	1.77875	0.641319	0.360546	1.85839	29.9197
		F55C10.1	C. elegans SRX-129 protein; contains similarity to Carassius auratus Putative odorant receptor (Fragment).; TR:O93556	1.77866	0.406542	0.228567	1.85839	29.9219
		Y58A7A.3	http://genome-www4.stanford.edu/cgi-bin/SMD/source/sourceResult?choice=Gene&option=Name&criteria=	1.77824	0.879042	0.494332	1.85839	29.932
		T10C6.5	contains similarity to Pfam domain PF04889 (Cwf15/Cwc15 cell cycle control protein)	1.77799	0.670292	0.376993	1.85839	29.938
		F47B10.7	contains similarity to Pfam domains PF01734 (Patatin-like phospholipase), PF00023 (Ank repeat)(5)	1.77776	0.772042	0.434278	1.85839	29.9437
		F35H10.4	contains similarity to Mus musculus Proteasome.; TR:Q8BJY1	1.77658	1.02187	0.575188	1.85839	29.9724
		F20B4.7	contains similarity to Pfam domains PF00078 (Reverse transcriptase (RNA-dependent DNA polymerase)), PF03372 (Endonuclease/Exonuclease/phosphatase family)	1.77494	0.424292	0.239046	1.85839	30.0122
		K10B4.6	C. elegans SRD-3 protein; contains similarity to Pfam domain PF01461 (7TM chemoreceptor)	1.77392	0.504514	0.284407	1.85839	30.0372
		Y47G6A.9	http://genome-www4.stanford.edu/cgi-bin/SMD/source/sourceResult?choice=Gene&option=Name&criteria=	1.77385	0.547292	0.308533	1.85839	30.0388
		C01B4.8	contains similarity to Interpro domain IPR007124 (Histone-fold/TFIID-TAF/NF-Y)	1.77352	0.424292	0.239236	1.85839	30.0467
		K02G10.4a	http://genome-www4.stanford.edu/cgi-bin/SMD/source/sourceResult?choice=Gene&option=Name&criteria=	1.77316	0.844292	0.476151	1.85839	30.0555
		T06A10.3	contains similarity to Pfam domain PF05253 (Uncharacterised protein family (UPF0224))	1.77302	0.684042	0.385805	1.85839	30.0589
		T19E7.3	C. elegans BEC-1 protein; contains similarity to Pfam domain PF04111 (Autophagy protein Apg6)	1.77234	0.299698	0.169097	1.85839	30.0754
		Y38H6C.11	contains similarity to Bacillus halodurans Asparagine synthetase.; TR:Q9KCR1	1.77184	0.565319	0.319057	1.85839	30.0876
		R10E8.1	C. elegans LIN-12 protein; contains similarity to Pfam domains PF00066 (Notch)(3), PF00008 (EGF-like domain)(13), PF06816 (NOTCH protein), PF00023 (Ank repeat)(6)	1.77184	0.609042	0.343733	1.85839	30.0876
		T23B7.1	contains similarity to Anopheles gambiae str PEST AgCP5560 (Fragment).; TR:Q7Q7D6	1.77184	0.472403	0.266616	1.85839	30.0876
		Y69H2.3c	http://genome-www4.stanford.edu/cgi-bin/SMD/source/sourceResult?choice=Gene&option=Name&criteria=	1.76997	1.18879	0.671645	1.85839	30.1333
		F58E1.6	contains similarity to Pfam domain PF00646 (F-box domain)	1.76956	0.632192	0.357259	1.85839	30.1432
		Y42G9A.3	http://genome-www4.stanford.edu/cgi-bin/SMD/source/sourceResult?choice=Gene&option=Name&criteria=	1.769	0.751292	0.424699	1.85839	30.157
		F36G3.1	contains similarity to Plasmodium falciparum Liver stage antigen-3 precursor.; TR:Q9U0P0	1.76835	0.778342	0.440152	1.85839	30.1728
		W09D6.5	C. elegans SRG-54 protein; contains similarity to Apis cerana NADH dehydrogenase subunit 2 (Fragment).; TR:Q9XKV9	1.76733	0.745542	0.421847	1.85839	30.1977
		F29G9.3	C. elegans APT-2 protein; contains similarity to Pfam domain PF01217 (Clathrin adaptor complex small chain)	1.76727	0.471792	0.266961	1.85839	30.1991
		Y106G6D.6	contains similarity to Drosophila melanogaster Flybase gene name is CG2919-PA; FLYBASE:CG2919-PA	1.76683	0.521042	0.294902	1.85839	30.2098
		C28H8.11a	http://genome-www4.stanford.edu/cgi-bin/SMD/source/sourceResult?choice=Gene&option=Name&criteria=	1.76673	0.589417	0.333621	1.85839	30.2123
		F37B4.2	contains similarity to Pfam domain PF00443 (Ubiquitin carboxyl-terminal hydrolases family 2)	1.76671	0.660717	0.373982	1.85839	30.2128
		F46C5.3	C. elegans NAS-25 protein; contains similarity to Pfam domain PF01400 (Astacin (Peptidase family M12A))	1.76587	0.377292	0.213658	1.85839	30.2333
		T14C1.1	contains similarity to Interpro domain IPR000276 (Rhodopsin-like GPCR superfamily)	1.76564	0.461842	0.261572	1.85839	30.2389
		F42C5.4	contains similarity to Interpro domains IPR001841 (Zn-finger, RING), IPR000345 (Cytochrome c heme-binding site)	1.76391	0.868847	0.49257	1.85839	30.281
		F55C7.7d	http://genome-www4.stanford.edu/cgi-bin/SMD/source/sourceResult?choice=Gene&option=Name&criteria=	1.76334	0.713292	0.404511	1.85839	30.2948
		ZK180.5b	http://genome-www4.stanford.edu/cgi-bin/SMD/source/sourceResult?choice=Gene&option=Name&criteria=	1.76332	1.37954	0.782354	1.85839	30.2953
		T02E9.2	C. elegans GRL-7 protein; contains similarity to Pfam domain PF04155 (Domain of unknown function (DUF398))	1.76315	0.768542	0.435892	1.85839	30.2996
		F44C8.9	C. elegans NHR-133 protein; contains similarity to Pfam domain PF00105 (Zinc finger, C4 type (two domains))	1.76281	0.433342	0.245824	1.85839	30.3078
		K09H11.6	C. elegans DOP-2 protein; contains similarity to Pfam domain PF00001 (7 transmembrane receptor (rhodopsin family))	1.7623	0.669292	0.379784	1.85839	30.3203
[truncated: 5,670 more rows]
